# Supplementary material for: Gene expression analysis of resistant and susceptible rice cultivars to sheath blight after inoculation with Rhizoctonia solani
Source: BMC Genomics. 2022 Apr 7;23:278. doi: 10.1186/s12864-022-08524-6 (PMC8991730; doi:10.1186/s12864-022-08524-6)
Supplement: Supplementary file 5 — Additional file 5: Table S1. Statistics of Illumina sequencing data. (SS for Shennong 9819; YY for Koshihikari). [file 12864_2022_8524_MOESM5_ESM.xls]

## Sheet: Table S1
Table S1 Statistics of Illumina sequencing data
#SampleID	ReadSum	BaseSum	GC(%)	N(%)	Q20(%)	Q30(%)
SS0-1	30516190	9100660746	58.22	0	97.6	94.07
SS0-2	30424788	9048446662	59.08	0	97.25	93.59
SS0-3	32131163	9576377068	59.42	0	97.33	93.73
SS12-1	28402764	8476630800	58.58	0	97.63	94.15
SS12-2	31938946	9533877706	58.59	0	97.43	93.81
SS12-3	28203852	8413929936	58.69	0	97.6	94.02
SS24-1	35811334	10669760850	58.95	0	97.18	93.39
SS24-2	35490892	10574782990	58.97	0	96.99	93.14
SS24-3	34664282	10325173246	58.51	0	97.15	93.24
SS36-1	33434516	9966271888	57.52	0	97.51	94.15
SS36-2	28644740	8539797592	58.2	0	97.71	94.4
SS36-3	32374727	9612673702	57.8	0	97.77	94.51
SS48-1	27126798	8082767112	57.01	0	97.68	94.14
SS48-2	33801638	10080352344	58.18	0	97.51	94.12
SS48-3	37816679	11279091030	58.89	0	97.56	94.17
SS72-1	31613504	9426780344	58.61	0	97.14	93.15
SS72-2	31992002	9558022458	58.5	0	97.14	93.04
SS72-3	38070983	11382225998	59.18	0	97.66	94.02
YY0-1	34022338	10156095440	60.39	0	97.12	93.3
YY0-2	35504590	10592693722	58.63	0	97.16	93.31
YY0-3	33521451	9998541382	59.16	0	96.99	93
YY12-1	36067868	10782746772	58.04	0	96.59	92.49
YY12-2	29525138	8800615850	59.21	0	97.02	93.03
YY12-3	34425044	10265607914	58.85	0	97.18	93.3
YY24-1	29073889	8671157542	58.36	0	97.6	94.07
YY24-2	28546880	8512729874	57.77	0	97.48	93.86
YY24-3	28547561	8521509136	58.41	0	97.84	94.51
YY36-1	33000492	9838720806	57.72	0	97.32	93.69
YY36-2	33790562	10086590894	58.13	0	97.09	93.05
YY36-3	28622377	8547104462	57.03	0	97.46	93.72
YY48-1	31801870	9487477040	59.6	0	97.42	93.89
YY48-2	32607032	9739604808	58.08	0	97.98	94.67
YY48-3	27276981	8147698440	57.19	0	97.76	94.43
YY72-1	27205403	8108007212	59.29	0	97.43	93.91
YY72-2	32327855	9646261568	59.06	0	97.61	94.17
YY72-3	29106873	8691488018	59.21	0	97.68	94.27
