# Supplementary material for: Gene expression analysis of resistant and susceptible rice cultivars to sheath blight after inoculation with Rhizoctonia solani
Source: BMC Genomics. 2022 Apr 7;23:278. doi: 10.1186/s12864-022-08524-6 (PMC8991730; doi:10.1186/s12864-022-08524-6)
Supplement: Supplementary file 6 — Additional file 6: Table S2. Summary for clean read mapping to the Oryza sativa Nipponbare reference genomeclean reads. (SS for Shennong 9819; YY for Koshihikari). [file 12864_2022_8524_MOESM6_ESM.xls]

## Sheet: Table S2
Table S2 Summary for clean reads mapping to the Oryza sativa Nipponbare reference genomeclean reads
#SampleID	Total Reads	Mapped Reads	Uniq Mapped Reads	Multiple Map Reads	Reads Map to '+'	Reads Map to '-'
SS0-1	61032380	56,105,783 (91.93%)	54,699,775 (89.62%)	1,406,008 (2.30%)	27,936,617 (45.77%)	28,009,248 (45.89%)
SS0-2	60849576	55,350,576 (90.96%)	54,041,915 (88.81%)	1,308,661 (2.15%)	27,562,182 (45.30%)	27,643,693 (45.43%)
SS0-3	64262326	58,777,146 (91.46%)	57,347,058 (89.24%)	1,430,088 (2.23%)	29,263,755 (45.54%)	29,347,425 (45.67%)
SS12-1	56805528	52,313,431 (92.09%)	51,116,316 (89.98%)	1,197,115 (2.11%)	26,051,994 (45.86%)	26,111,939 (45.97%)
SS12-2	63877892	58,110,586 (90.97%)	56,769,342 (88.87%)	1,341,244 (2.10%)	28,939,345 (45.30%)	29,015,848 (45.42%)
SS12-3	56407704	52,019,346 (92.22%)	50,927,537 (90.28%)	1,091,809 (1.94%)	25,909,769 (45.93%)	25,970,483 (46.04%)
SS24-1	71622668	65,458,586 (91.39%)	63,896,223 (89.21%)	1,562,363 (2.18%)	32,610,187 (45.53%)	32,675,557 (45.62%)
SS24-2	70981784	64,081,870 (90.28%)	62,596,375 (88.19%)	1,485,495 (2.09%)	31,936,847 (44.99%)	32,012,898 (45.10%)
SS24-3	69328564	63,232,136 (91.21%)	61,693,171 (88.99%)	1,538,965 (2.22%)	31,479,007 (45.41%)	31,556,109 (45.52%)
SS36-1	66869032	59,083,302 (88.36%)	56,653,426 (84.72%)	2,429,876 (3.63%)	29,361,167 (43.91%)	29,466,275 (44.07%)
SS36-2	57289480	52,494,613 (91.63%)	50,920,901 (88.88%)	1,573,712 (2.75%)	26,127,974 (45.61%)	26,201,868 (45.74%)
SS36-3	64749454	57,438,892 (88.71%)	55,383,686 (85.54%)	2,055,206 (3.17%)	28,539,267 (44.08%)	28,660,309 (44.26%)
SS48-1	54253596	49,693,632 (91.60%)	48,364,374 (89.15%)	1,329,258 (2.45%)	24,743,600 (45.61%)	24,797,325 (45.71%)
SS48-2	67603276	60,090,707 (88.89%)	58,754,034 (86.91%)	1,336,673 (1.98%)	29,944,695 (44.29%)	29,995,208 (44.37%)
SS48-3	75633358	68,540,316 (90.62%)	66,849,974 (88.39%)	1,690,342 (2.23%)	34,137,054 (45.13%)	34,208,985 (45.23%)
SS72-1	63227008	56,862,206 (89.93%)	55,500,485 (87.78%)	1,361,721 (2.15%)	28,334,675 (44.81%)	28,390,060 (44.90%)
SS72-2	63984004	58,591,046 (91.57%)	57,316,137 (89.58%)	1,274,909 (1.99%)	29,194,505 (45.63%)	29,255,927 (45.72%)
SS72-3	76141966	66,491,981 (87.33%)	64,944,575 (85.29%)	1,547,406 (2.03%)	33,155,517 (43.54%)	33,192,615 (43.59%)
YY0-1	68044676	62,537,730 (91.91%)	61,107,326 (89.80%)	1,430,404 (2.10%)	31,171,784 (45.81%)	31,213,433 (45.87%)
YY0-2	71009180	65,151,349 (91.75%)	61,811,175 (87.05%)	3,340,174 (4.70%)	32,357,737 (45.57%)	32,473,429 (45.73%)
YY0-3	67042902	61,249,870 (91.36%)	59,863,141 (89.29%)	1,386,729 (2.07%)	30,511,732 (45.51%)	30,569,848 (45.60%)
YY12-1	72135736	64,081,311 (88.83%)	62,540,192 (86.70%)	1,541,119 (2.14%)	31,915,043 (44.24%)	31,964,240 (44.31%)
YY12-2	59050276	53,620,495 (90.80%)	52,032,133 (88.11%)	1,588,362 (2.69%)	26,689,006 (45.20%)	26,748,601 (45.30%)
YY12-3	68850088	63,376,743 (92.05%)	61,878,426 (89.87%)	1,498,317 (2.18%)	31,580,138 (45.87%)	31,624,730 (45.93%)
YY24-1	58147778	53,686,244 (92.33%)	52,386,738 (90.09%)	1,299,506 (2.23%)	26,738,897 (45.98%)	26,779,586 (46.05%)
YY24-2	57093760	51,117,392 (89.53%)	49,614,018 (86.90%)	1,503,374 (2.63%)	25,431,200 (44.54%)	25,464,779 (44.60%)
YY24-3	57095122	52,474,239 (91.91%)	50,889,834 (89.13%)	1,584,405 (2.78%)	26,135,191 (45.77%)	26,167,383 (45.83%)
YY36-1	66000984	59,034,729 (89.45%)	57,451,396 (87.05%)	1,583,333 (2.40%)	29,428,762 (44.59%)	29,457,427 (44.63%)
YY36-2	67581124	58,890,716 (87.14%)	57,204,657 (84.65%)	1,686,059 (2.49%)	29,360,032 (43.44%)	29,387,664 (43.49%)
YY36-3	57244754	46,041,327 (80.43%)	44,912,770 (78.46%)	1,128,557 (1.97%)	22,959,138 (40.11%)	22,980,161 (40.14%)
YY48-1	63603740	56,082,694 (88.18%)	54,280,962 (85.34%)	1,801,732 (2.83%)	27,918,325 (43.89%)	27,936,788 (43.92%)
YY48-2	65214064	57,318,449 (87.89%)	55,682,669 (85.38%)	1,635,780 (2.51%)	28,591,432 (43.84%)	28,611,735 (43.87%)
YY48-3	54553962	49,185,786 (90.16%)	47,845,039 (87.70%)	1,340,747 (2.46%)	24,522,306 (44.95%)	24,547,593 (45.00%)
YY72-1	54410806	48,213,064 (88.61%)	47,039,493 (86.45%)	1,173,571 (2.16%)	24,036,754 (44.18%)	24,068,667 (44.24%)
YY72-2	64655710	54,718,964 (84.63%)	53,363,917 (82.54%)	1,355,047 (2.10%)	27,297,436 (42.22%)	27,298,780 (42.22%)
YY72-3	58213746	53,086,383 (91.19%)	51,863,581 (89.09%)	1,222,802 (2.10%)	26,486,007 (45.50%)	26,497,428 (45.52%)
