# Supplementary material for: Gene expression analysis of resistant and susceptible rice cultivars to sheath blight after inoculation with Rhizoctonia solani
Source: BMC Genomics. 2022 Apr 7;23:278. doi: 10.1186/s12864-022-08524-6 (PMC8991730; doi:10.1186/s12864-022-08524-6)
Supplement: Supplementary file 7 — Additional file 7: Table S3. The 2275 co-regulated genes in both rice cultivars at different time points (SS for Shennong 9819; YY for Koshihikari). [file 12864_2022_8524_MOESM7_ESM.xls]

## Sheet: Sheet1
Table S3 The 2275 co-regulated genes in both rice cultivars at different time points(SS for Shennong 9819;YY for Koshihikari)
ID	SS0-1	SS0-2	SS0-3	SS12-1	SS12-2	SS12-3	SS24-1	SS24-2	SS24-3	SS36-1	SS36-2	SS36-3	SS48-1	SS48-2	SS48-3	SS72-1	SS72-2	SS72-3	YY0-1	YY0-2	YY0-3	YY12-1	YY12-2	YY12-3	YY24-1	YY24-2	YY24-3	YY36-1	YY36-2	YY36-3	YY48-1	YY48-2	YY48-3	YY72-1	YY72-2	YY72-3
ChrSy.fgenesh.gene.26	0.265652	0.038589	0.090125	0.301236	1.03363	1.06187	0.206035	0.272713	0.696172	0.90584	0.879508	0.840519	0.542221	0.844867	0.516617	0.75972	1.08768	0.46134	0.169738	0.257997	0.063464	0.797596	0.83926	0.521847	0.537183	0.715847	0.979959	1.76988	1.4428	0.607407	0.089335	0.25787	0.549676	0.721233	0.340776	0.331458
ChrSy.fgenesh.gene.82	97.8584	106.52	119.457	28.2382	26.242	22.6076	80.559	90.0544	55.3809	32.3929	5.23201	38.6859	46.8593	49.0273	60.3136	56.2435	47.4171	31.2741	80.3799	77.5024	71.5246	29.7692	24.2083	17.4569	30.6341	27.8696	22.8671	20.4176	11.8519	18.0472	20.0769	31.3025	39.181	53.7175	28.3681	54.6414
LOC_Os01g01160	25.9401	34.2049	35.6654	6.56869	4.50784	6.71784	24.5392	36.776	33.6368	6.25427	4.85985	5.2994	19.5687	26.8072	25.3132	16.1133	14.2559	8.54328	29.3889	29.4946	27.0359	6.92244	5.17888	6.74627	15.1806	10.2346	9.6241	4.61538	5.09001	2.65553	9.83454	12.3469	15.194	25.3445	9.88108	16.3138
LOC_Os01g01670	5.29153	4.57125	5.82211	14.7882	17.9571	15.277	4.90448	5.71474	7.26662	20.6767	18.1244	24.8205	11.1346	8.5114	6.18008	7.58618	8.03361	8.19219	4.63692	4.89645	2.87224	9.59994	12.3579	12.0954	7.6698	6.2168	7.49113	17.7744	13.8459	7.29436	3.4438	6.74726	9.18224	0.575229	4.00954	6.55903
LOC_Os01g01740	1.78388	1.55306	2.0845	14.5102	13.319	13.8539	2.52534	2.35516	1.95316	12.7853	8.86719	8.55922	1.40375	1.03069	2.01218	1.5787	4.05583	0.509505	2.56757	2.78135	2.91987	9.27	7.86952	9.45754	3.60845	2.26242	1.14541	3.88678	5.05938	4.8494	0.380155	0.582351	1.8673	1.01428	0.311585	0.294825
LOC_Os01g02780	5.50839	3.99372	3.47589	0.941505	3.15861	1.83289	1.146	0.894742	0.982174	2.24682	1.44609	4.34372	1.13095	3.26987	2.23016	1.03258	0.60255	0.511144	1.1131	0.839034	2.38219	1.45899	1.86127	1.35667	0.181645	0.033903	0.024678	0.088105	0.014615	0.020779	0.146363	0	0.043949	0.3668	0.047272	0.029271
LOC_Os01g03040	45.0731	44.5889	39.4947	14.8151	14.5515	17.0447	44.4528	52.9549	41.9337	12.3136	11.1806	14.5511	40.5493	35.5872	39.2436	30.5973	24.3712	20.2938	40.1115	35.7022	38.8548	11.9821	11.3144	15.3984	22.9821	13.4056	10.9782	8.46021	6.71896	4.09731	22.7581	27.208	32.9508	34.1079	19.8579	33.5609
LOC_Os01g03130	18.0899	23.4768	23.2341	30.6983	29.8593	37.2613	18.4672	20.9846	4.69765	4.78086	16.2907	15.6483	10.0025	20.5062	21.1325	21.4322	21.7012	11.5503	20.6084	24.2566	25.3677	27.3259	19.5766	16.9112	4.22932	14.5831	3.73414	5.79732	9.29238	11.4362	20.2743	2.72625	5.47321	17.108	10.2943	10.0571
LOC_Os01g03180	3.77643	2.58481	3.55616	3.40569	5.58176	3.89769	2.99238	2.26749	3.00085	7.18262	4.33296	11.1628	1.67106	1.59229	2.25592	0.934296	0.6072	0.221557	5.74078	5.57709	4.64372	4.8121	6.59781	5.18993	0.797883	0.864876	0.197779	1.19498	1.5888	0.771822	0.217268	0.231862	0.893419	1.44166	0.112101	1.27971
LOC_Os01g03330	2.42792	3.20095	0.166649	0.725184	2.3228	0.469602	1.32684	6.18841	16.0492	0.552619	6.34205	1.58249	30.5149	53.0262	49.3185	22.9872	10.5857	36.0047	0.087948	0.068009	0.053758	1.24973	7.62155	4.02208	6.70463	25.3462	24.5889	27.1794	47.995	76.9271	119.804	64.7502	7.11474	56.8127	104.312	10.4083
LOC_Os01g03870	0.766821	1.22404	0.444666	3.85048	7.23942	5.66414	1.45513	2.86717	1.57553	9.11273	6.15258	5.32065	3.04485	1.67034	1.62354	3.93724	1.63067	3.59138	1.45546	1.04451	0.338898	5.68671	8.90912	7.15536	1.88586	3.91553	6.05981	10.1343	9.27952	3.27034	3.84114	3.82448	2.06548	4.32573	7.73899	2.86165
LOC_Os01g03940	25.4458	19.5283	36.9513	4.76976	4.32177	2.60494	37.418	14.1871	36.5402	8.24595	13.294	13.5924	3.25012	16.5417	28.9766	19.2271	27.903	3.18612	34.5423	36.6129	24.8507	14.778	20.1788	6.99985	31.4554	28.7283	24.5061	13.4578	3.56706	8.64283	5.52954	16.336	18.5829	14.4669	13.6282	7.62641
LOC_Os01g03950	1.78031	1.1259	4.60592	1.0294	0.405849	0.299068	2.08784	0.398985	0.52775	0.120297	0.095413	0.01036	0.451331	1.42448	4.87428	0.388474	1.33097	0.042856	2.06523	1.53535	1.68655	0.37641	0.21501	0.157764	0.912197	0.223319	0.033496	0.134983	0.119522	0.153401	0.089171	0.005125	0.813038	0.473518	0.021483	0.021813
LOC_Os01g04050	16.8817	13.1807	4.91651	27.5167	19.5428	16.2404	37.8644	78.9003	617.68	7.05115	305.546	29.6795	610.058	364.622	257.015	807.223	591.859	2053.4	7.07908	2.62373	6.35583	41.4495	71.0986	14.4358	562.205	1128.65	1043.45	406.145	683.922	528.071	609.604	238.028	297.507	462.099	500.038	22.0697
LOC_Os01g04200	14.2032	11.9066	14.0182	9.36475	5.78405	7.56313	12.2539	10.8291	10.8069	6.16373	5.93567	6.13751	9.04807	10.0635	9.57296	9.43497	9.24568	9.0285	12.7232	15.3613	14.3583	8.08051	5.35529	8.18648	13.395	10.4998	7.68429	6.82771	6.20461	4.46609	8.27742	10.3727	12.912	8.2764	7.83919	10.587
LOC_Os01g04210	2.69603	0.848605	2.08392	1.07416	0.089045	0.446575	1.61133	1.14102	1.22247	0.433993	0.612037	0.185593	0.438484	0.438718	0.629174	0.845728	0.813257	0.421844	2.03995	3.8046	4.34349	0.4946	0.395278	0.786475	1.53009	2.26461	1.25873	0.459911	0.333423	0.143855	0.283665	1.11018	1.50362	1.43683	0.416131	0.389111
LOC_Os01g04324	2.12806	3.39967	1.95437	9.171	11.1732	8.14334	3.00568	0.099136	2.98296	8.3289	4.22608	6.68316	1.51981	3.13445	2.92899	1.69755	1.47485	1.09223	1.84046	1.96479	2.70504	12.5708	12.5768	7.4728	1.37943	1.57992	0.728135	4.58227	2.92614	4.12732	0.383132	1.50733	2.11289	2.44387	1.02025	2.83204
LOC_Os01g04350	449.212	387.348	537.796	145.154	61.5896	119.954	544.126	617.612	823.085	142.354	134.58	113.313	748.872	388.101	441.39	492.093	430.733	387.393	644.39	462.93	379.281	266.965	218.483	172.798	1001.67	568.544	670.206	212.371	120.621	160.992	476.705	987.826	1047.81	609.669	470.888	856.507
LOC_Os01g04590	1.6196	1.86957	1.93056	1.16124	1.25361	0.884046	2.26448	1.29645	0.542204	1.13845	0.327464	0.333349	0.810097	2.08069	3.40725	1.13273	0.867465	0.986041	1.72683	1.28961	2.30112	1.02266	1.21132	1.02931	1.83091	1.40542	0.429954	0.559821	0.117876	0.226954	19.4572	4.00389	3.88294	1.37735	0.886186	0.888405
LOC_Os01g05060	28.6668	39.1654	25.0724	88.529	111.67	95.935	37.4258	34.3232	31.8303	52.6943	67.2104	69.797	43.2771	43.738	37.8689	35.1718	32.633	43.7478	20.8735	19.4495	16.773	63.6753	77.2697	56.1155	35.841	33.2081	45.8308	79.9155	50.8805	58.8261	28.6259	44.5469	49.4429	39.84	50.3405	53.0813
LOC_Os01g05840	3.11834	3.80235	4.14168	0.078574	0.011947	0.102192	2.24242	1.58298	1.25712	0.047284	0.15892	0	0.546426	1.51452	3.05147	0.404768	5.58487	0.227024	1.04719	1.06942	1.10446	0.107801	0.077432	0.20458	0.433104	0.173652	0.229373	0	0.04715	0.060229	0.31737	0.171947	0.557296	0.608321	0.073806	0.159263
LOC_Os01g05860	0.222757	0.242321	0.151905	1.43417	2.74585	1.54931	0.418017	0.42485	0.386321	2.18445	1.92342	2.15652	0.374628	0.808345	0.58683	0.468242	0.423344	0.513351	0.419038	0.287548	0.199171	1.14101	1.44985	1.36381	0.257777	0.360592	0.302203	1.74528	1.24222	0.765673	0.120422	0.35184	0.707641	0.374133	0.110621	0.347601
LOC_Os01g06640	5.10314	5.56007	2.72335	20.2397	24.0591	30.7477	12.3664	12.8189	12.0235	40.9178	30.6322	50.8541	18.4873	15.6585	9.56308	12.8532	9.84509	15.334	4.48205	6.6635	5.31502	37.1331	27.686	35.3625	9.40417	11.7384	16.8847	41.7431	30.3214	27.7807	15.0676	21.9913	15.0646	21.155	38.9942	32.3603
LOC_Os01g06660	4.98989	4.25007	4.60885	5.3734	9.28584	8.7535	8.59427	8.91233	12.7249	6.98887	15.5386	8.0244	13.7931	10.1792	10.3546	12.8341	14.3116	23.993	5.35511	5.36504	5.41604	12.71	10.2724	19.0657	22.4278	25.1534	40.2174	32.6322	33.9422	29.4336	23.3171	34.6326	30.2001	18.2483	19.6944	16.208
LOC_Os01g07530	47.4988	74.3491	60.6075	24.0633	32.3475	26.8261	51.6892	61.0799	64.3008	17.8556	15.3892	7.4408	46.0393	41.0615	57.1837	66.1031	58.4736	36.6255	104.662	84.2921	135.444	56.8604	44.9685	22.8856	128.144	125.072	85.0331	31.5762	13.1406	17.8357	175.789	104.904	128.184	57.3991	63.6456	67.9354
LOC_Os01g07700	22.0373	18.6545	20.635	11.594	8.51174	11.2344	23.0752	23.2502	21.8938	8.22519	10.7154	10.5196	24.7438	26.3227	25.5039	26.1044	18.8303	18.8559	17.7484	18.1179	20.5496	10.2337	7.47454	11.0297	20.8886	12.7193	13.3299	13.0909	7.21664	6.3799	26.4589	26.9006	33.7689	20.1996	21.8278	26.846
LOC_Os01g07770	7.35928	6.87464	9.90819	5.23235	3.11884	4.99857	8.16649	7.18379	7.64508	2.08264	4.61349	3.18102	6.50025	8.70619	7.74955	6.45354	6.56064	1.04113	14.1664	14.6821	8.26716	5.71983	6.29071	5.65873	11.6416	9.48105	8.04304	6.56584	2.97186	1.38224	8.9467	4.00413	7.30523	5.19219	3.27023	6.42267
LOC_Os01g07800	10.2017	7.40548	7.91708	3.41473	2.74884	3.39402	7.64672	7.02403	6.05758	2.89824	3.88315	4.51861	4.4671	6.44837	6.00381	3.92538	3.12987	3.09563	6.66614	6.27517	7.14107	2.77002	2.18345	2.89742	4.88319	2.17276	1.63798	2.59954	1.7107	1.83928	2.4273	3.66743	5.24379	4.37315	2.71039	4.54897
LOC_Os01g07880	26.5405	18.7906	27.6412	14.0132	10.054	15.8964	24.2078	22.5224	32.4844	9.64103	17.4767	12.4063	32.1313	21.6113	20.5651	16.5175	24.298	19.6784	25.4889	27.8595	20.7963	13.33	15.2083	14.9036	29.9066	23.0149	32.3161	17.0005	10.2059	9.82619	19.5976	39.1705	33.2935	32.7291	26.2475	26.6899
LOC_Os01g07970	51.6071	119.313	47.8577	794.027	1070.47	905.297	58.4646	88.4497	34.6274	319.362	603.008	659.916	42.8451	101.518	81.5025	138.783	61.6098	72.7477	82.8994	53.2251	60.675	722.045	968.951	800.374	18.6511	77.6208	60.1644	485.468	378.94	375.705	126.162	44.2748	28.2154	87.1994	147.551	157.115
LOC_Os01g08020	6.31507	5.45906	5.10407	0.063707	0.091911	0.164206	3.22611	16.9886	6.47567	0.089152	0.222718	0.054565	2.49539	2.64147	3.40256	5.44651	2.21006	3.20586	14.4856	17.9529	6.80801	1.13993	1.40944	3.20974	11.4917	4.65228	3.62977	1.8087	0.74508	0.931923	1.14563	15.9372	16.9199	13.9758	6.17272	31.6244
LOC_Os01g08090	2.38483	3.68671	0.754084	2.33852	8.21051	4.26708	4.66266	7.47622	13.1293	3.77303	13.3649	7.13355	12.8218	10.8778	5.71413	22.5441	11.9907	33.8516	1.28367	3.08952	6.09615	24.0087	28.1026	37.4066	21.5547	26.972	41.8107	35.9773	40.722	53.6747	23.1996	64.5271	25.6071	36.0807	64.8858	61.1388
LOC_Os01g08120	0.534	0.665146	0.287572	2.75644	3.1543	2.94826	0.329346	0.618583	0.342605	3.25921	2.12944	2.69901	0.407326	0.465621	0.535532	0.305992	0.409122	0.475061	0.294499	0.401402	0.448871	1.79931	2.3089	2.38933	0.532173	0.155345	0.418961	1.37513	1.46823	0.988829	0.089564	0.065668	0.500266	0.43275	0.073693	0.282827
LOC_Os01g08380	2.07364	1.70043	1.60347	4.25106	8.13125	3.18266	1.58756	3.48907	15.0956	5.91787	11.3191	14.4461	4.55558	2.84503	5.97679	2.45649	11.6006	16.4615	2.43238	2.38316	5.49177	5.32349	12.0412	5.15035	11.2413	16.4284	27.3051	25.6655	49.0437	55.9046	22.2345	8.79539	2.74101	4.80918	12.118	2.15496
LOC_Os01g08510	4.85247	5.90273	5.47523	25.074	28.5074	22.6646	6.96145	6.38904	4.98529	25.4086	20.1431	32.5583	4.79908	7.114	7.06695	4.20016	4.10244	2.63353	2.82934	3.33661	3.00248	15.1028	14.7387	14.0216	2.45796	2.35153	1.43371	9.60773	6.62236	9.71407	1.59754	1.86838	3.73899	4.68686	2.76019	3.69048
LOC_Os01g08560	68.6008	54.9392	77.6433	21.0798	24.171	20.2201	69.7748	80.1406	104.443	15.3465	23.7708	15.6711	80.4509	69.2789	71.8727	72.3309	88.151	95.073	46.3598	53.2633	52.6698	25.8207	25.9205	26.3264	92.053	105.148	114.299	35.2915	43.0459	44.027	106.27	164.635	185.119	76.3745	65.3234	56.0828
LOC_Os01g08860	569.006	962.933	897.776	9.40341	7.11566	7.29595	201.687	344.837	163.092	5.9307	6.23079	5.28057	70.0606	190.815	74.7672	75.2815	56.7656	96.7775	624.684	423.84	580.991	11.7727	15.3903	8.66935	85.5197	129.181	146.02	7.02179	7.81761	7.71436	339.061	347.346	419.195	212.939	104.717	37.5992
LOC_Os01g09300	11.5311	11.9025	7.89405	28.9972	23.086	26.5164	15.1524	13.9644	19.8293	35.3993	29.4797	30.1504	10.4193	9.34075	10.37	11.3022	8.73472	7.6753	8.66388	8.99037	9.3572	28.2782	29.613	26.227	24.7352	22.9536	16.717	30.9893	28.7513	21.6629	6.23583	7.90818	11.8719	9.9828	6.1758	6.80415
LOC_Os01g09320	140.52	121.298	149.91	33.4043	33.1322	31.4831	175.674	154.155	144.537	51.1571	42.8269	47.7425	137.209	148.167	125.508	140.107	129.18	78.3627	125.243	121.062	127.961	49.6283	41.2408	28.7469	141.697	181.352	129.565	47.6746	54.8081	46.1273	121.04	96.6166	132.037	124.707	114.981	110.567
LOC_Os01g09450	9.3319	7.57634	10.6853	79.5858	34.9067	57.6188	22.1267	12.1189	10.7743	29.2254	23.1634	24.9005	11.2703	24.6472	21.3904	14.7323	13.9632	12.7932	6.8695	6.81164	4.54735	16.5333	19.8836	15.4577	14.0349	8.96437	12.3739	15.5267	19.0629	6.05514	2.63792	2.43204	6.23222	9.07009	6.27829	3.53671
LOC_Os01g09540	71.3873	107.91	81.7152	202.251	195.486	170.113	36.56	16.7263	7.27844	103.572	93.4199	239.162	17.55	60.8002	31.692	7.54936	7.71264	2.22394	38.0566	24.3548	30.0266	42.6523	27.9761	25.9523	0.703076	2.1297	0.085617	10.3225	9.65279	2.12273	0.389037	0.168068	1.44982	7.89859	0.691846	7.01804
LOC_Os01g09620	96.707	140.031	107.992	5.51928	42.3969	42.5339	144.099	12.505	74.2123	3.83868	45.1541	12.1066	42.6852	79.9224	66.6557	4.25719	23.3628	21.7909	91.0871	61.5729	77.5527	1.37705	14.1886	27.5941	16.8957	15.7505	3.28127	11.8566	5.09693	16.5762	0.985186	4.21762	16.8347	75.8408	1.91013	18.0057
LOC_Os01g09700	0.017336	0.058526	0	1.21939	14.9769	4.67817	0	0.210179	0.076442	0.736334	1.68615	0.514621	0.119254	0	0.046315	0.120945	0	0.191743	0	0.016611	0.08236	6.80107	8.72387	2.93737	0.100245	0.23588	0.386528	3.02971	1.1199	1.98317	6.93717	0.037401	0.043682	0.100031	0.019599	0.020203
LOC_Os01g09770	32.5784	55.3518	70.9759	81.4703	59.2393	84.4811	27.9975	37.5351	27.5671	18.7631	13.7341	15.924	18.227	25.0675	45.8542	66.768	92.9323	76.3717	237.083	47.6797	147.722	68.498	76.5967	39.5769	40.1758	40.4114	25.3833	12.8444	12.1676	24.353	147.193	22.3053	17.3376	43.5398	72.9637	32.0195
LOC_Os01g09800	5.22948	5.48923	3.7111	8.71375	20.6447	13.1336	4.46709	6.60119	9.33368	17.1986	15.235	18.7146	7.38022	7.00712	4.38216	4.09563	5.0591	5.72296	5.21177	4.91164	6.67868	18.2679	24.2851	19.0819	8.62242	7.46908	10.7134	19.9577	19.256	16.537	11.9773	7.19808	4.00408	7.48824	6.80547	7.96771
LOC_Os01g09870	30.9862	47.2022	49.9806	59.9652	50.7113	71.5432	18.8708	16.5937	3.99873	2.96056	4.5296	6.45456	3.66312	17.9034	23.7559	59.0355	22.5922	16.2321	143.468	71.5107	65.3336	28.4812	51.6345	30.7381	1.34581	6.34832	3.863	0.906615	0.8084	1.30849	11.6668	0.58177	0.760384	17.2473	13.5477	14.5109
LOC_Os01g09990	0.202405	0.175541	0.140969	0.282151	1.8046	0.222182	0.756116	1.6983	1.50559	0.424523	4.45215	4.06953	4.54274	3.434	2.1991	4.25314	3.41105	22.1044	0.154317	0.181014	0.081186	1.07088	1.1142	3.47678	3.46529	2.31052	3.56052	8.56114	11.1448	21.8078	7.55146	7.42728	4.36215	6.05469	13.7528	4.87869
LOC_Os01g10090	0.214158	0.11742	0.147753	1.399	1.98011	1.63452	0.336577	0.328001	0.205229	1.87902	1.41324	1.13421	0.09647	0.41331	0.388777	0.179504	0.416994	0.535722	0.374167	0.263409	0.276229	1.18101	1.29487	1.43143	0.45818	0.258293	0.413014	0.742967	0.949778	0.770976	0.10462	0.273979	0.415621	0.334776	0.118503	0.309911
LOC_Os01g10110	0.546213	0.468086	0.331571	3.33703	0.955262	0.997907	3.36319	1.89638	1.64866	0.544798	1.20451	0.229775	5.23783	2.58147	3.73924	5.02769	2.55134	4.79563	0.741113	0.641509	0.368831	1.29806	2.55732	1.89576	7.31897	1.97231	1.43866	3.79557	2.41168	1.35978	3.50982	8.5472	11.5745	4.28587	0.90438	0.832452
LOC_Os01g10250	14.8361	10.2912	17.1792	7.70454	5.73759	8.2607	19.728	12.3436	19.7281	6.38784	9.74396	7.2138	15.6683	19.574	13.8887	14.5552	17.5826	13.4072	12.9815	17.2259	17.0845	7.57211	5.36171	8.37456	15.4803	17.5825	9.79035	9.56618	13.0534	13.0409	13.498	23.1896	21.5524	15.5064	16.4419	12.6645
LOC_Os01g10400	1801.93	1575.76	1384.05	369.344	734.141	764.403	855.06	1964.94	1407.16	703.586	233.036	585.439	1217.86	601.144	465.479	650.736	266.807	121.415	2638.55	2417.98	1528.47	689.672	941.993	1166.7	477.911	194.439	242.417	275.923	198.588	99.4261	360.047	267.097	318.522	1017.01	292.264	787.613
LOC_Os01g10580	11.7657	15.1122	11.4958	14.4186	22.2741	16.5031	4.13193	6.84159	4.42105	20.211	14.2273	17.4185	6.62491	6.16504	5.41631	2.22832	5.54419	3.92123	19.078	20.4817	20.7949	11.8973	15.4172	15.9912	5.58511	3.02846	3.31424	8.81563	8.81946	11.9227	2.89493	5.56255	3.505	5.08387	3.4902	5.51407
LOC_Os01g10890	20.3438	12.3219	17.932	3.90634	2.5907	3.35559	24.2669	12.3488	19.1735	3.3758	4.57393	5.62947	9.77102	13.8985	16.7675	9.45231	5.87674	3.21696	7.07525	8.71028	8.82198	2.38746	2.16283	2.71139	17.572	6.38781	6.84492	2.03805	2.82142	1.40572	10.7382	3.67136	7.14403	8.34785	4.78521	6.07787
LOC_Os01g11020	2.3829	4.87395	4.3812	13.0813	10.9081	12.322	8.63054	4.98946	4.30813	14.8285	13.9884	23.1973	4.98741	9.89344	5.2767	1.88521	2.91734	0.740538	4.4877	2.41493	2.22357	8.41914	9.60878	12.0822	2.0403	1.40235	0.917617	19.2449	14.0281	8.8822	0.551946	3.86266	6.29631	4.9085	3.05251	7.95067
LOC_Os01g11910	4.46151	4.59417	4.27891	12.0926	13.5816	16.2826	9.30586	11.9483	14.9078	20.7112	17.0739	18.427	16.3625	11.1441	9.13634	11.1599	11.8551	19.4987	6.5168	9.23426	7.7057	34.9918	31.3445	29.5964	18.2797	18.1995	39.1058	31.7476	33.816	23.742	33.6665	42.3046	24.1131	23.328	66.4291	47.2479
LOC_Os01g12080	38.9454	55.2977	39.289	10.5869	13.1667	10.8275	35.9856	68.3493	54.5715	25.1451	15.6303	13.1055	62.7439	38.9472	29.9877	63.399	29.2844	43.8498	34.659	26.9276	26.2201	20.9617	19.9167	9.22745	17.3982	34.7401	32.1641	13.1708	13.2657	14.6769	32.7118	52.6495	78.0688	38.7049	58.3563	48.3141
LOC_Os01g12210	0.499165	0.337527	0.41408	0.436308	0.339474	0.321368	1.28335	2.13668	2.68494	0.09317	2.07525	0.095813	3.21441	2.56805	3.71525	12.6989	3.77525	8.93412	0.384917	0.178461	0.232837	0.318739	0.337175	1.70692	7.2719	4.91332	9.94226	3.80116	9.79071	3.86176	0.867679	5.49322	3.85624	6.62243	9.11449	3.6011
LOC_Os01g12680	4.86245	2.89479	4.06069	0.804278	1.21735	2.68562	5.80524	4.82697	5.41246	0.93527	1.37001	0.624068	3.44834	5.48483	4.01976	4.05954	2.61875	5.91379	2.92565	3.25883	2.9287	1.1201	1.11419	0.592518	4.89359	2.72603	2.29831	0.959651	0.59689	0.704733	3.79776	4.64435	4.52171	3.34428	3.51933	3.621
LOC_Os01g13390	42.3017	43.2603	42.4227	8.78236	4.31447	7.3497	59.1615	60.8569	43.0319	6.64318	6.05284	10.4784	32.6537	40.252	46.7435	38.9193	25.286	20.8927	29.0774	25.8462	28.0696	2.62996	2.30929	2.49386	35.1107	15.0805	11.0163	2.74665	1.93473	1.44269	11.6536	29.8165	43.3915	38.9041	21.4811	38.5171
LOC_Os01g13480	102.132	80.0823	90.4993	25.7466	24.9987	31.6169	138.273	129.53	122.483	39.6967	24.2587	49.14	85.0519	112.89	101.167	76.4259	60.5756	46.939	73.3453	76.732	87.6559	20.3554	23.7121	26.565	49.6855	32.84	36.4857	16.3358	7.53958	9.51364	47.2017	74.7228	71.5756	96.0688	64.7722	114.69
LOC_Os01g13540	27.844	22.2526	22.7588	14.0446	13.1502	12.5462	28.3509	23.8996	20.3023	18.2151	12.8051	15.0706	18.4656	23.3902	21.6116	19.0362	15.2614	11.3206	17.4031	22.9398	21.1436	12.3236	11.0466	10.0184	12.8345	11.785	7.72885	8.17519	9.41211	7.1821	11.6233	8.80299	14.7574	16.3219	12.1474	12.1973
LOC_Os01g13570	22.1159	29.9418	19.9897	14.3734	16.1688	14.0207	10.9313	10.5345	6.91751	9.80859	12.1799	16.4863	11.6181	10.2425	9.19708	5.56316	3.91682	2.76603	14.655	13.4131	14.3874	8.99888	10.808	7.86262	2.46215	2.52403	1.7919	7.16987	2.64995	4.28049	2.84758	4.72124	6.03004	6.90464	4.63153	9.27413
LOC_Os01g13610	0.51306	0.465195	0.051923	0.118191	0.571881	0	1.77121	6.76743	1.95559	12.5404	8.98128	5.81907	23.0864	33.6217	27.1526	87.5115	18.7998	106.154	0.096843	0.302317	0.513895	4.70044	3.42981	50.8175	0.551675	0.605291	2.65658	3.39796	6.85472	45.0972	18.2142	21.0993	34.8815	34.8499	50.1626	214.685
LOC_Os01g13620	0.442441	0.240031	0.408421	0.198701	0.272787	0.168166	0.212396	0.199096	0.227278	0.455067	0.236003	0.53697	0.023279	0.108882	0.149638	0.047574	0.092961	0.021582	0.293291	0.603458	0.582252	0.165581	0.24444	0.258974	0.214286	0.198992	0.032862	0.046461	0.129511	0.037616	0.015426	0.030125	0.068886	0.080445	0.01576	0.045557
LOC_Os01g13690	65.2772	160.433	69.6041	48.6641	30.7451	30.0454	133.054	34.5333	32.6387	3.7717	4.69713	8.71305	37.5052	57.5434	76.1285	38.4165	28.6392	10.6532	34.7581	25.8673	14.1971	14.7919	6.89219	3.5419	10.8693	17.1534	5.40699	5.6669	8.70391	2.83178	27.1493	4.98416	10.1367	22.716	3.52956	6.55933
LOC_Os01g13760	7.382	5.76247	7.20046	2.96196	2.97749	2.85829	6.69331	8.19419	7.22563	4.83893	3.4866	3.6831	6.37104	5.45641	5.04341	4.68163	5.81848	4.56266	7.32022	6.74619	6.49326	3.58026	2.98429	2.52528	5.80534	5.61327	6.23448	3.23997	3.69692	3.05217	5.02601	7.75738	8.83798	7.25229	4.98331	6.37286
LOC_Os01g14090	4.02237	4.62001	4.17333	1.39528	0.476823	0.885653	1.63743	3.11316	2.17378	0.737536	0.420236	0.883939	2.95781	2.1374	2.32558	2.15638	3.94097	2.38779	3.03394	4.72117	7.86696	1.25204	0.383888	0.756053	4.84251	8.62271	6.19329	0.578494	0.761842	0.914124	2.40332	5.6331	10.0529	2.99289	2.69649	2.76004
LOC_Os01g14410	67.1387	43.7393	84.6803	1.31001	2.99391	3.38614	141.655	210.362	182.918	1.24084	4.84261	1.75869	106.769	165.023	111.664	206.268	176.461	211.163	84.0629	120.231	120.829	6.53475	6.21716	17.2224	471.938	106.558	97.5772	11.8261	12.3045	17.7943	191.447	1075.08	1418.91	231.869	158.166	180.002
LOC_Os01g14590	2.63209	2.44707	2.41764	5.83642	9.06817	7.15617	5.14811	6.54402	11.266	6.08099	13.7985	7.37962	13.7751	8.33658	10.788	17.8619	10.3429	23.0904	1.75556	1.49925	1.40654	11.5023	17.267	16.6947	11.258	10.5307	22.6206	21.0584	26.5	21.9988	16.3623	19.8226	11.2997	11.8956	13.2811	8.07918
LOC_Os01g14770	13.4385	11.9947	14.236	10.5201	6.49443	8.14083	11.9842	9.63452	8.67052	11.2624	10.3814	9.8239	7.77342	9.5499	8.63376	5.41492	5.96197	3.62695	9.56977	12.2594	13.4164	6.62393	6.65151	7.98826	7.389	4.7195	3.25372	3.97227	3.89301	3.26749	2.13877	4.92446	7.24033	6.63198	4.09722	5.8724
LOC_Os01g15280	84.084	48.0872	10.25	2.50578	2.30997	0.179944	3.63972	23.0703	1.75377	2.424	1.13746	0.656282	19.2504	2.7974	1.11097	9.50982	0.250522	0.510298	13.0338	5.48714	8.06932	1.64	2.71977	1.04735	0.474513	1.75666	0.867215	26.1594	2.62054	6.23162	37.3514	0.568678	0.789568	1.76067	6.00765	1.27729
LOC_Os01g15900	3.27408	2.74389	1.75385	2.51485	5.12834	2.7775	15.0615	12.3201	10.5194	11.1852	6.64203	7.08815	10.2386	10.8607	8.97695	7.15193	7.18382	5.78101	1.71734	1.69904	2.62335	3.27152	3.27758	2.55691	6.19813	9.05259	7.05311	4.82809	4.32277	6.60562	7.1915	5.83073	6.86596	9.39292	8.02016	12.0191
LOC_Os01g16146	7.53852	6.69684	10.9253	22.3951	18.4951	22.7548	13.5247	15.1326	53.05	13.5884	29.5048	12.6359	19.5918	17.5574	24.3348	43.7305	64.7111	76.9357	10.3839	9.25694	10.9386	29.2725	22.4075	38.1341	65.9176	60.6675	70.2501	52.4372	82.5777	49.0513	27.1618	45.8899	20.7271	54.3712	54.322	38.0307
LOC_Os01g16230	0.030872	0.031355	0.083126	1.01792	2.67649	1.85058	0.221852	0.366231	0.575733	2.17316	2.43595	2.01498	0.273193	0.182118	0.268228	0.502616	0.616912	0.542799	0.055212	0.02664	0.084845	1.65487	3.85705	2.81029	0.763943	1.1819	1.00001	3.18819	3.07373	2.34458	2.81101	1.16512	0.385643	0.810205	3.95017	0.3078
LOC_Os01g16750	23.8805	17.775	27.6101	7.45737	5.1621	13.0843	18.2805	12.3306	14.7377	3.1693	3.97392	3.7884	20.2693	15.7247	22.6199	10.256	12.1947	22.385	22.7158	25.8086	46.5842	14.024	2.6553	5.6541	28.5328	22.9787	12.0151	12.0759	0.70994	1.35	44.6093	18.6505	19.281	11.4833	14.2806	10.5653
LOC_Os01g16910	5.44286	5.10066	4.7909	14.3934	17.68	14.9188	7.58737	6.11833	11.3725	9.08201	14.8123	10.099	14.25	10.3503	12.9973	14.6465	17.2613	17.3914	5.81273	5.82353	4.46901	16.5053	21.3053	15.522	18.6517	16.0192	21.7009	27.3371	23.0658	18.365	6.85873	10.9823	14.7579	9.94979	8.42075	9.78466
LOC_Os01g16980	11.6813	18.7671	14.2815	3.48839	6.46625	4.84577	20.2249	33.0773	16.2103	1.59268	4.1122	1.32034	26.9492	14.236	16.4241	21.1181	8.64691	22.9764	34.0097	30.2198	16.7825	11.0132	14.2969	8.61334	42.3218	38.818	50.0729	24.3334	33.7188	12.1399	46.4526	36.4062	40.3382	36.7768	31.2267	19.7354
LOC_Os01g17000	1.69906	2.06358	1.5353	7.65574	10.3551	7.89061	1.16247	1.68481	1.10253	16.6831	9.9349	12.247	0.858937	0.919447	1.95217	0.95114	1.25876	0.462545	1.60276	1.61372	1.20211	6.25988	7.22321	6.23161	1.27012	0.67187	0.832625	5.82059	5.7354	5.15477	0.255342	0.530107	1.03768	1.00859	0.51721	0.794439
LOC_Os01g17150	30.0717	43.6503	40.119	119.417	90.4805	89.7955	60.3965	42.0834	29.5816	47.2546	57.7826	91.113	25.7126	35.1213	44.5603	29.5335	23.0289	9.35906	14.0269	13.3967	14.2407	42.67	44.2813	53.1308	9.71301	7.96737	5.44083	28.0712	13.6386	15.5937	4.4431	9.42213	31.7078	27.3843	5.63546	18.1932
LOC_Os01g17170	421.357	550.725	491.442	100.435	91.6168	77.6197	356.535	361.216	199.687	58.3346	59.4901	102.145	157.722	208.681	248.289	205.541	159.406	102.76	181.646	161.967	185.659	45.059	41.5076	41.8024	80.6461	63.4925	53.7064	32.106	16.2937	29.8585	43.993	93.6826	177.342	220.124	79.7265	175.24
LOC_Os01g17240	28.756	28.1896	27.909	10.3484	14.0619	13.4992	24.4173	19.5476	17.4096	15.8965	13.0132	12.4968	21.4266	24.9276	24.6442	18.0263	17.8485	12.5509	25.0535	25.6937	25.6288	11.6149	8.18787	15.8098	12.7908	8.89989	6.11312	7.30262	7.15333	5.18417	20.8489	13.2447	16.2452	16.0014	15.0407	15.564
LOC_Os01g17396	26.784	17.9505	27.7833	0.322052	0.241722	0.577767	54.9901	61.3896	52.912	0.961598	1.29307	0.656996	34.8128	41.9799	34.0503	31.3924	29.9395	18.0624	22.744	19.8435	24.6585	0.27951	0.136929	0.831765	29.1137	25.5148	22.4332	1.81897	0.978889	0.911914	22.6273	26.1798	29.9324	42.5327	27.5761	41.3019
LOC_Os01g18080	30.7419	34.9219	26.9744	85.174	96.2932	109.594	45.1832	41.6695	31.3074	77.5475	87.1821	60.774	55.2757	45.8956	56.2742	79.0614	57.1786	95.3204	31.4558	33.9805	41.0808	86.176	120.919	115.764	68.5656	60.9681	76.5806	86.4628	120.512	102.321	137.158	103.28	90.0344	68.239	112.423	72.7933
LOC_Os01g18100	11.8775	9.79364	11.0263	4.67315	4.18513	4.84759	11.6304	12.682	13.8872	3.43899	4.00504	4.14813	11.5748	10.4238	10.2755	12.0397	11.4944	11.4267	8.49212	8.08265	9.22714	5.29237	5.20869	4.91134	14.6123	15.4921	14.7403	5.94182	4.67714	5.14698	25.1843	24.9321	22.8726	13.4007	16.4629	9.45029
LOC_Os01g18230	11.9432	5.04448	11.715	5.61271	2.78799	5.39897	6.35187	4.90813	4.25393	5.34787	4.84717	4.90851	3.49896	6.06949	5.24511	2.79241	2.60841	1.45677	11.2866	8.3381	7.06819	3.0975	3.6889	3.67748	3.33644	1.83883	0.746058	2.67878	4.00372	1.22798	2.54227	1.88048	4.50608	4.1654	1.45635	2.6554
LOC_Os01g18744	203.881	141.895	286.946	58.1128	44.8461	56.7142	239.501	128.275	143.343	83.6682	74.3049	62.6409	232.036	196.922	214.219	136.897	237.111	127.082	217.938	175.538	277.5	186.978	63.121	42.5882	140.591	205.465	137.788	131.041	27.5423	43.9141	193.448	182.124	151.215	156.168	344.01	317.437
LOC_Os01g19170	48.9897	32.3587	52.7918	8.06913	11.231	8.89823	66.8546	95.0712	68.1664	7.14011	8.0487	8.21478	33.4398	43.0255	69.0443	59.8058	26.9374	46.8264	39.3787	43.0387	18.0793	10.2731	14.79	11.6042	61.5036	68.5369	52.7193	10.784	13.4594	8.66939	130.544	45.5317	49.8655	56.0627	29.5218	20.9348
LOC_Os01g19260	8.76983	9.97907	3.43727	3.49658	16.0227	8.94558	7.71363	19.6192	38.165	5.91235	11.4005	7.11071	40.3158	26.9907	19.9246	56.6718	23.5143	101.547	4.65692	3.76579	6.5805	33.494	32.3179	29.8847	51.3803	70.9066	82.7584	32.3529	35.9072	51.9779	77.8286	74.5923	35.1488	54.2699	107.73	46.808
LOC_Os01g20110	11.7702	18.4337	12.9384	53.4003	53.1997	55.1217	13.4469	19.9118	9.66047	41.8217	31.3077	43.8976	8.73519	16.9922	15.3224	10.4594	6.07936	4.23015	8.63677	7.37453	5.4191	29.1859	30.908	25.3648	4.48536	3.98782	2.87571	16.5106	10.9287	9.98435	1.46974	5.00066	14.4884	10.9697	1.9613	7.60381
LOC_Os01g20206	3.44037	2.00423	2.91428	16.3269	47.8235	41.7374	21.8049	16.3297	184.14	7.07278	58.0251	59.8201	21.6579	35.1274	52.0686	57.3009	141.732	147.78	7.04377	10.2267	14.7026	74.2375	76.4832	89.3809	296.199	229.791	258.62	80.8403	186.388	135.686	178.258	167.617	24.4705	59.2032	102.092	29.8745
LOC_Os01g20830	4.6351	6.92762	5.21545	39.5788	57.382	33.0696	12.9822	8.2881	10.012	93.636	64.8054	109.119	7.0915	13.8033	11.487	5.28011	5.34792	4.82142	6.60449	5.68144	5.45862	27.2859	32.7808	38.7487	7.25854	3.93809	4.22042	34.3908	20.6169	15.9138	0.761338	4.52756	5.27764	6.97092	3.00431	8.66837
LOC_Os01g20980	0.346023	0.033024	0.096185	0.856823	0.761421	0.672827	0.344422	0.886569	8.9288	0.031976	1.17465	0.419973	2.69825	6.46151	5.07139	4.62546	6.02684	32.7294	0.060053	0.064566	0.218916	0.865919	0.645218	0.795076	16.743	25.0972	21.5429	1.23222	6.98636	4.92383	25.9724	27.7725	4.02175	8.19299	16.7966	1.16635
LOC_Os01g21420	44.5435	34.7566	43.9716	2.57464	2.13199	2.90261	32.9018	29.7443	29.977	2.45885	2.92406	2.34704	27.8532	25.367	21.7021	19.1784	13.8423	13.3552	36.9684	45.4291	43.3156	3.8487	3.55943	3.84326	29.6813	23.0908	14.3678	2.93547	5.32039	3.38065	11.5557	27.152	35.6573	23.4682	16.1836	23.0515
LOC_Os01g21990	12.5258	11.6137	11.6291	9.59775	13.9924	9.24918	7.28939	9.02067	4.90134	9.03622	6.43424	10.2369	3.60765	5.56402	6.63834	3.97829	3.63252	1.95895	6.92159	7.77801	8.13327	3.83993	4.70664	5.0869	2.91352	1.11244	0.631209	1.94212	1.63703	2.11735	0.632541	1.22961	5.05289	4.78324	0.577923	2.1265
LOC_Os01g22230	0.313146	0.361481	0.765097	3.08569	2.72476	3.25588	0.197362	0.372597	0.183685	2.52511	2.16837	0.883415	0.297427	0.11299	1.52802	0.392179	2.72839	0.288082	0.504073	0.260836	0.366373	2.35291	4.55655	2.42921	0.145436	0.697215	1.37522	3.21423	2.5462	1.11288	2.12707	0.322289	0.470126	0.312295	0.500613	0.151024
LOC_Os01g22336	0.785239	0.384558	0.382358	1.7395	1.76427	1.10282	1.46321	1.2266	3.09826	3.61966	4.55203	2.78125	8.29507	1.71391	2.04774	4.74525	7.34053	12.0761	0.320969	0.706343	0.649858	9.637	6.4803	10.3491	6.96508	8.41671	11.4422	11.5497	11.28	9.95334	26.2142	23.2429	10.525	6.95053	20.9834	19.8364
LOC_Os01g22352	7.36195	8.42343	2.61233	10.944	50.037	18.9037	34.2824	62.0062	49.9684	46.1608	114.512	45.0991	304.537	128.54	129.774	250.27	80.071	828.468	5.32349	3.50562	10.4101	202.957	107.767	84.1593	127.271	213.385	479.573	363.843	621.319	309.684	3212.62	1538.53	380.094	492.467	2584.25	866.416
LOC_Os01g22450	1.99122	1.33887	2.4749	1.55299	0.48358	0.667482	2.03151	0.988703	0.982991	0.335334	0.174033	0.225264	0.68401	1.35028	2.58647	2.5493	2.37924	1.2775	2.42539	2.03821	1.34616	0.952582	0.213383	0.336875	2.12321	0.942008	0.574581	0.313663	0.36138	0.017621	0.513342	0.900852	1.85049	1.54223	0.605011	0.86677
LOC_Os01g23530	0	0	0	0	0	0	0	0.789643	3.31363	0	2.57883	0.049052	0.085547	0.464801	0.746498	0.725505	11.6694	34.8215	0	0	0	0	0	0.247339	7.67884	19.0737	27.9135	2.73971	5.32194	12.2987	2.71201	3.26174	0.410323	9.04513	6.99207	0.671087
LOC_Os01g23580	0.819306	0.803496	0.580866	0.602721	2.48453	1.15308	1.23623	3.22846	3.23554	2.34781	6.57238	3.82816	9.41812	5.54726	4.39838	10.7569	5.81396	14.2454	0.188294	0.525104	1.01656	3.48592	2.91348	6.74553	4.67504	5.79915	11.011	7.6163	15.5607	23.5255	15.8067	21.0701	7.26171	11.8099	18.6022	10.6956
LOC_Os01g23710	13.5932	13.9049	15.6036	12.2487	7.92828	17.0567	13.8905	10.7934	12.7596	22.8076	10.8694	16.0573	7.41357	7.97967	6.06961	4.96742	5.24294	3.88367	13.2881	14.7953	14.249	13.5206	14.7667	14.3645	9.14417	5.91409	3.11668	5.81907	4.65582	4.54616	1.88935	3.40923	5.45939	7.11061	3.70607	5.15527
LOC_Os01g24010	0.418912	0.168017	0.468163	0.510554	1.23259	1.50897	1.83548	3.26189	3.51388	0.443998	16.5961	1.54889	9.19581	7.30224	7.56016	26.3675	13.6701	52.2343	0.243374	0.448342	0.23857	1.86595	1.32727	8.60274	7.00295	19.4562	36.0468	8.9513	35.4477	47.8078	14.8966	15.9872	11.6206	18.3758	18.6626	7.85043
LOC_Os01g24090	1.72816	2.23645	2.42606	19.6811	13.8123	16.2778	3.78741	3.26616	1.98597	10.5854	13.3196	19.2802	2.53471	2.50034	4.03202	3.55802	2.43678	1.35501	1.22403	1.19699	1.48923	9.5787	7.36644	7.81086	0.982344	0.547597	1.0967	6.79911	3.00003	4.41913	0.478926	1.44002	1.3117	2.1532	1.07085	2.39749
LOC_Os01g24440	18.0366	13.4446	14.9297	8.7286	5.97768	7.82749	17.3628	18.9744	18.6801	7.95775	10.7139	8.43283	15.8431	13.1202	13.4517	11.8828	13.2767	11.3803	15.5099	18.7555	15.5801	6.89888	8.24268	8.98575	17.5998	13.3475	11.4089	9.26832	10.4592	10.2949	9.56894	16.6706	14.4276	14.4226	13.653	18.6034
LOC_Os01g24764	14.8027	22.4047	13.5298	49.2457	42.4637	47.8104	23.7907	24.7272	21.7444	54.2151	37.9685	62.0855	19.2743	31.0314	21.8924	13.0506	9.52756	4.9936	9.79321	9.51392	7.15983	36.2154	32.6299	33.194	8.49235	4.59348	3.62197	39.0842	20.6951	16.2453	2.7394	8.16526	14.1865	18.151	8.88955	20.2035
LOC_Os01g25010	3.75096	0.912505	2.45066	0.055972	0.110127	0.070404	2.42931	1.55537	2.07142	0	0	0.153442	1.35321	1.04857	1.38835	0.742558	0.843417	0.313947	1.8915	2.21927	3.70046	0.178344	0	0.021984	0.256654	0.223425	0.027807	0	0	0	1.21511	0.062668	0.413898	1.25772	0.63598	0.823715
LOC_Os01g25100	0	0	0	0	0.329288	0.203338	0.29626	0.690006	3.72679	0.052104	0.884395	0.343894	0.149036	0.159965	0.493959	1.3754	6.07705	14.2461	0	0	0	0.248407	0.142813	0.071796	7.48377	14.141	21.0517	2.00235	6.81395	6.18555	2.22749	9.24311	1.71164	4.65507	7.76409	3.00518
LOC_Os01g25540	145.318	206.929	250.913	320.653	198.344	296.523	164.091	174.409	118.935	75.7842	132.876	89.6937	73.6933	128.417	210.026	191.408	368.17	167.013	479.894	364.225	440.03	271.816	223.257	276.777	210.091	39.8305	168.872	123.199	82.6528	114.568	274.46	83.9708	82.8286	173.31	206.162	173.467
LOC_Os01g26039	10.0059	5.08072	9.12667	6.02395	3.13187	4.0015	10.0859	8.53786	8.914	4.62117	3.5412	4.23569	3.0757	7.61006	8.02525	4.11203	5.06607	1.48981	9.26354	9.56302	10.4209	2.53062	3.473	2.4227	4.16024	1.74748	0.928217	0.832024	1.44456	0.481247	1.97111	2.17674	5.44595	5.34959	0.784801	2.11863
LOC_Os01g27210	21.6757	34.9428	20.635	25.8174	55.8712	37.3439	84.6467	44.5659	197.41	89.5733	100.612	97.0479	62.46	52.1869	141.259	145.251	145.836	229.789	16.0137	11.4877	30.8033	46.6573	46.7823	117.656	148.164	149.748	277.274	172.373	284.608	211.455	68.2925	178.36	67.0162	164.864	162.674	147.942
LOC_Os01g27340	0.083915	0.024313	0.068569	0.255979	4.37713	4.22692	1.95278	4.23738	11.0254	0.113978	13.1675	1.75998	4.66155	6.10665	4.97885	11.2226	16.5154	21.1585	0.127506	0.030925	0.109646	1.75698	0.609501	15.2287	5.38199	5.16929	15.9886	16.9338	40.895	26.1951	2.1059	12.7369	2.87054	19.2189	13.2402	17.1909
LOC_Os01g27360	5.19273	2.34805	4.85222	1.92173	2.09131	2.74579	8.79244	6.26452	11.1626	0.976719	1.21851	0.821837	9.0461	3.4047	4.33101	4.80055	10.1526	5.54181	13.5498	11.6227	8.45017	4.35251	4.72046	7.31195	18.6928	9.04053	12.0974	1.83987	2.28085	0.911497	12.6797	9.82447	15.8644	5.68345	6.74452	8.77871
LOC_Os01g27750	4.65157	4.01145	4.43751	6.72112	8.10817	6.51498	7.65274	8.66813	24.422	4.48224	11.6055	3.77773	22.4237	13.8661	13.5931	22.6869	27.4424	43.1416	3.46175	3.84456	5.01234	14.2261	10.43	10.6008	22.5587	39.4778	56.9451	27.9567	39.3693	35.0031	25.131	35.0077	21.9699	22.7829	28.3146	16.4219
LOC_Os01g27770	0.253079	0.223904	0.063086	0.838483	1.12806	0.8833	0.087524	0.205046	0.105393	0.557318	0.375226	1.3192	0.037201	0.072987	0.021607	0.172017	0.032441	0.041116	0.106648	0.035662	0.093748	0.954618	0.779186	0.628641	0.017169	0.054667	0.018108	0.227431	0.080971	0.124118	0.033915	0	0.105388	0.116487	0	0
LOC_Os01g31360	60.5175	63.2135	69.4299	23.7585	16.1686	19.3887	59.8349	72.8255	61.3567	31.7023	31.3405	27.2469	74.493	63.2313	55.8312	56.8067	59.0222	31.3618	42.3576	44.1497	51.6544	21.1272	14.1323	17.6386	52.4064	40.4904	38.0243	21.2451	24.3022	25.4967	41.5088	39.3943	53.2375	52.6072	40.4977	48.7845
LOC_Os01g31690	2847.86	4226.22	2178.64	1207.61	1054.01	939.925	1576.53	2524.74	1439.27	1050.75	793.951	1596.33	1238.43	1446.44	1551.13	1158.67	869.475	567.441	1493.35	1116.9	1231.96	534.201	529.458	534.997	528.91	446.422	316.648	384.611	224.728	352.283	291.654	549.503	917.047	1559.94	652.531	1351.33
LOC_Os01g31980	4.67948	8.37048	4.06823	6.31005	13.5317	10.2611	9.63982	13.5987	23.6337	16.3192	27.381	12.3233	26.916	24.884	19.6181	27.9568	30.0238	39.7285	3.68936	4.01631	4.79547	22.3961	20.9385	21.617	29.2244	39.2064	45.3371	39.0891	38.7423	45.2756	35.5777	30.039	19.8314	23.3601	34.4163	26.0807
LOC_Os01g32330	92.7594	93.9096	86.6958	30.3787	43.6851	48.4993	91.0192	78.2299	75.9663	54.9143	43.3484	93.9019	63.2039	121.246	75.5134	61.3482	47.4707	30.1506	129.089	104.044	115.28	44.1314	48.5408	38.4038	55.2523	44.4186	22.1496	32.1411	24.0331	30.8972	45.8424	25.1923	53.5924	55.8815	34.7892	73.7051
LOC_Os01g32364	11.8268	13.0809	12.5638	5.04551	3.36221	3.44358	10.5603	3.54167	3.75717	2.95995	3.63252	4.93905	3.4948	3.90279	4.92073	2.16155	4.86324	0.246407	9.4602	9.58901	11.4118	6.51389	3.09314	2.02432	3.97562	3.48496	1.28082	1.13977	0.718964	0.748215	0.648521	0.365919	2.43412	1.39942	0.196538	0.642934
LOC_Os01g32460	45.4954	60.3571	72.0943	5.24446	6.88532	5.75434	61.0654	6.92336	48.4638	7.60316	14.6658	16.5302	41.939	17.0764	28.8352	31.3277	40.2057	6.56054	80.6869	57.2825	114.382	50.2442	69.1062	8.24285	54.7362	85.1507	67.0006	11.3528	2.06278	10.9843	8.9954	26.8394	39.6879	9.42819	30.5139	7.51009
LOC_Os01g32770	138.2	193.875	130.384	135.972	144.539	131.947	111.04	143.767	69.5826	59.7662	70.8739	32.902	49.8093	113.718	132.674	53.919	47.3691	40.4375	236.145	204.952	162.295	85.8733	94.9812	54.1431	46.1451	115.241	133.993	83.6146	87.9561	89.4924	49.9714	18.8341	22.9077	106.336	93.8703	128.563
LOC_Os01g33784	16.4669	13.8733	15.0576	7.56999	5.77832	6.75125	13.752	14.9296	14.0442	9.51943	7.63519	5.82762	9.34198	12.8649	13.0671	9.11608	7.31665	6.79106	10.5675	13.5478	14.6519	6.74151	5.9935	5.72702	9.76034	11.9604	8.10867	5.32003	6.61883	5.50261	10.6886	9.65417	13.6808	9.36186	8.38686	7.92806
LOC_Os01g34080	10.3211	8.69613	6.63956	4.03201	5.22719	3.94279	8.20216	8.4643	6.91438	2.65018	3.22783	3.47673	5.47649	7.98622	7.52372	6.00665	6.25462	5.71356	5.03526	7.46516	6.77178	3.27984	3.55894	2.78149	6.38919	5.80656	3.73235	2.44549	3.017	2.6505	4.6537	4.61642	12.1999	6.08145	4.02092	5.1838
LOC_Os01g34770	0.015633	0.015772	0.04478	0.773946	1.89293	1.98984	0.066762	0.013448	0.027708	1.87466	0.939586	1.10526	0.017608	0.014513	0	0.107476	0.014869	0.014273	0.069756	0.040424	0	1.38008	1.56832	2.47759	0.097579	0.017103	0.036236	0.855659	0.39294	0.468032	0	0.060745	0.070947	0.036238	0	0
LOC_Os01g34790	0.149395	0.698578	0.228983	3.20606	9.13718	6.8864	0.613332	0.615742	0.313072	5.81288	9.21697	7.11697	1.3156	0.478181	0.403255	0.544334	0.280569	0.54825	0.470084	0.609499	0.487912	6.8143	13.6087	16.4671	1.23568	1.91555	1.72187	12.5242	8.98067	1.72217	1.64669	2.97137	0.933966	1.47842	7.43442	3.28822
LOC_Os01g34880	0.748019	1.83772	0.632876	5.51403	5.49615	7.2485	1.13399	2.30292	1.89882	6.79131	4.69845	3.87029	2.38975	0.749754	1.49302	2.32352	1.55556	0.997023	1.04614	1.52283	0.393582	5.18699	9.4915	9.55643	1.89085	2.14961	3.10678	4.65798	4.867	1.20259	2.07275	1.93713	2.13133	1.805	2.83428	1.31904
LOC_Os01g34890	0.501086	0.957082	0.610329	2.77141	3.30153	2.58803	0.884301	0.734243	0.652703	3.35946	2.18651	2.55396	0.671532	0.893467	0.928548	0.867052	0.775203	0.73991	0.353891	0.576736	0.289582	3.03747	3.25955	3.69579	1.09468	1.04438	1.44923	1.34984	1.84213	1.69562	1.76881	0.712745	0.702431	0.682719	1.21483	0.461351
LOC_Os01g36790	0.351481	0.786561	0.514097	3.15431	3.72348	3.7898	2.1546	1.21204	2.90252	2.4671	3.94706	3.98059	1.21395	1.41685	1.9632	0.850951	2.81547	6.22981	1.35182	1.30534	1.41504	4.1494	5.13449	5.4185	5.72691	5.89091	5.44972	6.54346	15.7144	11.3183	3.16682	4.02015	1.15157	2.80424	1.78019	1.13438
LOC_Os01g37040	65.1746	102.813	92.785	82.158	134.899	135.181	60.2353	67.2197	52.1876	47.9417	51.7371	45.7547	57.5264	72.9849	74.5078	142.03	82.3081	95.8641	231.06	165.648	240.959	135.579	138.014	127.22	53.1115	69.7452	48.4975	45.6709	21.7851	52.0379	136.169	39.5364	50.3199	65.953	104.852	130.293
LOC_Os01g37470	18.9547	13.2236	20.1365	13.5965	9.27035	9.76255	17.8668	20.4006	15.0466	9.44883	9.90121	9.32154	12.7356	11.1445	12.5433	9.2634	8.86014	6.62163	13.2618	16.6624	12.2491	14.6945	7.51906	10.7588	12.5414	9.24352	10.4979	8.38521	4.98716	7.12512	5.67636	13.4774	21.2266	12.0369	8.55058	12.6448
LOC_Os01g37630	0.813034	1.65494	0	0.749503	3.03416	4.79686	5.30667	4.39487	8.69676	3.07986	14.7111	1.61936	7.00694	7.48106	4.90853	36.4666	26.812	61.734	0.639628	0.663779	2.15685	3.61566	6.69798	9.63004	15.0381	20.1483	31.4875	14.9159	31.6883	44.0732	7.91564	19.2497	8.48519	22.2728	17.0397	17.4795
LOC_Os01g37920	24.763	20.7658	41.7551	22.1342	17.701	18.7228	38.3554	34.7652	26.982	0	10.8807	6.32111	54.7573	10.6728	35.1169	41.5398	39.6039	19.8923	43.7701	46.1099	30.2417	9.48455	11.4312	16.1466	43.5874	41.1801	69.298	10.9779	5.80837	9.23847	54.0064	35.7654	26.3817	32.9762	28.0704	21.5307
LOC_Os01g38110	0.417325	0.009635	0.124996	1.1039	14.9532	3.09533	17.4932	15.562	10.9815	6.19105	45.3443	13.6769	17.6848	22.5016	17.1897	29.0425	35.4539	85.0043	0.082282	0.364374	0.790751	8.64839	6.73785	22.4247	13.1546	16.6057	30.964	31.4477	75.4374	176.172	24.0543	38.5252	23.9044	55.5237	63.9645	68.8057
LOC_Os01g38530	3.70772	3.24385	2.37749	14.3593	20.1798	13.7501	1.89377	3.66539	3.33972	23.3593	15.9062	20.058	2.77381	3.10232	1.97197	3.06409	3.42306	3.5588	3.57935	4.02542	4.03627	14.2428	15.1305	16.292	5.04357	5.84095	4.33268	9.98795	15.1026	12.4213	4.01205	4.47059	3.37022	3.47843	4.26428	3.50764
LOC_Os01g38580	0.4701	0.294379	1.00531	27.9776	60.7904	30.0816	51.8486	67.7826	168.528	36.9656	280.206	21.1309	36.5839	112.8	154.269	658.359	332.548	1667.68	3.36591	1.35504	1.33883	36.5684	38.5209	144.375	154.457	76.2973	205.367	364.52	1367.14	1157.13	156.199	214.448	240.374	458.011	263.561	72.7321
LOC_Os01g39990	0.241498	0.067571	0.127048	0.189825	0.921007	0.405248	1.20564	1.41595	2.95152	0.411595	5.77487	1.27039	3.34639	3.20492	3.08918	5.71271	5.29579	9.234	0.059492	0.336606	0.264103	1.4067	0.863763	6.20506	4.28151	1.11103	5.17252	8.88425	14.8339	10.0228	1.59919	8.0262	7.11531	8.44965	7.48055	8.93407
LOC_Os01g40070	198.282	323.634	338.17	419.179	575.783	510.461	183.239	189.634	97.3178	96.9695	129.835	145.354	73.0474	201.113	271.125	407.396	278.492	358.14	849.078	638.358	881.27	387.499	569.311	479.551	64.6176	230.163	126.82	53.8386	70.9174	126.481	556.308	67.06	51.0195	230.362	381.099	341.667
LOC_Os01g40094	48.8383	30.5218	55.5724	54.3161	27.4626	42.2731	39.4844	36.9755	39.3681	34.0844	23.8059	18.3815	37.0914	35.3062	45.456	39.5721	42.5082	27.9144	44.3767	44.0976	46.3639	33.5621	37.7022	39.1511	55.6365	48.8961	29.5685	26.1678	28.399	13.4433	95.5011	33.0857	33.7774	34.2821	37.2518	23.5973
LOC_Os01g40310	366.941	432.098	495.051	124.994	77.0283	95.5948	358.856	460.845	245.162	102.376	60.2128	141.738	161.056	206.021	253.475	166.246	161.125	83.0241	335.672	239.408	258.477	46.4214	48.331	52.1558	184.047	73.9243	62.3497	27.0233	18.5909	18.3464	46.8973	97.3575	149.78	285.831	103.471	198.452
LOC_Os01g40570	3.29887	3.9979	3.4714	13.1535	15.0107	11.4454	9.4834	5.93419	19.9386	5.17238	16.2485	6.58597	14.1259	9.01678	12.6534	18.3759	22.3524	25.6809	3.51897	3.26432	2.28067	15.4338	13.8904	15.3335	23.5647	23.5904	36.9265	30.8508	33.68	28.7956	15.1128	20.3927	20.1322	13.3906	14.4276	9.4384
LOC_Os01g40660	4.5866	8.44465	2.87046	3.20403	5.59444	8.38165	7.4238	11.2581	7.42274	32.8185	26.1918	20.1775	14.4547	18.8557	11.4368	13.9197	12.8122	14.7033	5.66199	3.93644	6.30205	18.8514	22.1473	18.9393	7.98982	10.0649	11.3918	32.9172	24.8112	41.1616	5.46495	24.4286	11.0863	21.0411	42.8428	78.7512
LOC_Os01g40870	10.439	7.05563	6.69625	11.0924	34.5897	18.4387	10.0227	12.232	16.0389	35.0811	45.6387	35.2582	21.1303	18.0085	21.777	42.9058	31.5127	56.9368	6.31031	6.99895	11.3497	29.0565	22.7133	62.0549	14.0571	17.2338	29.004	29.5948	42.436	72.5074	26.0832	50.1173	28.5181	39.2402	46.89	74.1931
LOC_Os01g41120	1.50002	0.924833	1.39149	1.14431	0.802198	0.635199	1.05947	0.160834	0.145753	0.033347	0.233493	0.05158	0.069023	0.614829	2.42679	0.373214	15.0983	0.203994	0.846974	1.05372	1.63556	0.220484	0.026419	0.543914	0.209338	0.591769	0.155607	0.171408	0.262526	0.042476	1.091	0.28002	0.364392	0.478983	0.035651	0.036751
LOC_Os01g41240	6.12194	5.54334	5.80253	16.4144	22.7982	13.4115	30.5232	24.0906	42.4049	27.4303	33.889	17.6436	38.8015	50.0928	42.0259	75.9739	42.7178	134.363	7.77221	4.02942	10.2557	17.8595	39.765	20.1263	76.9413	67.075	125.14	36.9088	94.076	35.3443	68.6527	86.5303	41.0521	82.342	101.752	36.8719
LOC_Os01g41430	0.603004	0.782378	0.310796	1.94858	28.2611	10.1475	2.61159	4.68395	14.7499	0.566393	13.3124	10.6065	7.24521	5.90024	4.99919	18.8059	24.915	47.4387	2.05014	1.09007	3.93886	18.867	33.1908	29.4228	27.8663	34.4916	33.2982	21.0275	40.1194	47.0829	24.1735	49.7496	10.5402	25.2614	38.4301	30.1288
LOC_Os01g41710	13179	21684	15557.9	2040.7	614.751	444.023	5049.96	10188.8	2082.75	823.409	731.476	1327.95	355.697	3370.8	4490.64	2841.82	3225.94	1465.04	8201.3	3443.38	3394.87	347.014	340.56	228.603	907.563	997.365	1087.24	213.956	166.628	254.349	769.599	1083.32	2174.72	5769.32	1356.4	3459.28
LOC_Os01g42190	3.49783	8.65059	7.41694	9.75721	18.9568	15.8012	0.970687	1.32884	0.799974	4.26032	1.08832	3.5862	0.335074	0.650037	0.843667	3.17546	0.825806	3.61327	44.7864	15.8203	30.7173	6.6088	9.13004	3.40783	2.10642	1.38443	0.541143	1.33329	1.49857	1.42143	5.11422	1.11881	1.63137	1.11643	2.36905	1.0498
LOC_Os01g42900	0	0.055616	0.111268	4.0717	1.60215	1.74903	0.078986	0.043923	0.065159	0.847872	0.116512	0.28457	0	0	0.081992	0.036257	2.08843	0.230121	0.140242	0.031855	0.084546	1.94953	0.865398	0.829034	0.057479	0.140818	0.077089	0.213121	0.099323	0.503016	0.317636	0.123245	0.188409	0.042787	0.223938	0.145288
LOC_Os01g43090	88.7635	96.4863	97.7683	55.6981	45.1633	46.739	51.4384	55.0729	33.9476	61.3988	63.7663	54.6017	46.1643	52.4349	43.8059	39.8204	29.542	24.8046	95.6488	85.3862	74.5677	29.7851	28.656	39.3392	30.4354	11.3823	7.7359	41.5102	29.0765	25.564	16.3085	22.2697	47.8545	39.716	19.0384	37.4078
LOC_Os01g43120	12.2345	14.4852	9.34201	30.5726	44.1965	31.8209	12.9779	15.0386	7.7245	30.345	28.8346	36.8967	8.81632	17.7385	17.4624	10.5201	7.85078	4.555	6.17237	6.25877	5.81621	17.2732	19.0847	16.3789	3.14661	3.52952	1.77993	11.2671	7.82025	7.78724	1.56922	4.34383	10.5769	8.65851	2.31003	7.53521
LOC_Os01g43320	0.451987	0.976267	0.114815	1.83739	4.01915	1.97306	1.72635	4.67999	5.0812	0.987615	5.2325	1.47548	7.86615	4.6495	5.42905	27.969	4.35974	19.6156	0.355897	0.156689	0.134576	2.37061	3.0792	6.1199	6.04652	8.87726	17.4881	14.8004	20.8004	15.01	10.1834	22.6913	7.77508	19.7023	19.8201	11.7328
LOC_Os01g43460	2.73613	3.03041	6.0546	14.0115	13.1809	14.8346	6.96874	6.4378	7.08519	8.50301	6.40813	4.89252	7.06142	5.46935	10.236	12.0264	9.76252	18.0343	3.5854	4.70773	3.08648	15.6369	17.7921	16.5442	35.0379	47.8571	30.0607	15.6999	17.0821	14.956	46.6647	29.519	12.8449	14.1171	17.0859	9.56466
LOC_Os01g43540	132.134	111.94	117.197	36.2492	42.9948	40.3636	120.026	126.312	163.752	36.3326	54.4497	41.0344	147.966	118.164	100.586	104.93	108.202	103.01	87.5775	105.119	104.129	48.5356	53.0376	47.7018	139.139	148.676	170.771	79.6448	65.1917	68.6456	101.599	254.973	270.043	126.012	106.028	98.117
LOC_Os01g43560	2.73982	0.624197	3.86427	12.2854	9.13624	11.3515	4.23638	3.83528	3.36957	9.3369	7.19771	10.6	2.39998	3.65666	3.66432	1.8768	2.07034	0.737706	3.07776	1.63982	1.4637	6.1714	6.45088	6.88399	1.23761	0.83006	0.435534	5.85705	5.24397	2.01208	0.468878	0.995098	2.1416	3.11329	1.48945	3.68064
LOC_Os01g43650	2.16568	3.64757	3.27399	8.80161	7.9949	8.70988	5.35886	8.03609	7.84977	10.5779	9.73603	5.1852	9.90037	5.42458	6.87835	9.98758	8.69952	13.6207	3.5002	3.59096	6.0062	19.8013	10.8959	8.6025	11.8952	16.3162	16.5761	10.098	11.5586	11.5248	26.2682	19.9676	8.82662	10.5599	20.284	16.0886
LOC_Os01g45110	0.133558	0.02899	0.190469	0.608261	3.34266	3.46842	2.07784	2.64831	23.042	1.06531	3.85791	1.85143	2.95953	3.4227	2.86006	14.3162	23.1389	39.2042	0.650191	0.692703	1.00561	2.25556	3.04902	8.62649	59.4642	56.9854	41.7884	5.26782	12.104	10.4229	10.8685	65.3902	10.2131	12.5041	16.9732	20.0374
LOC_Os01g45274	1053.49	1724.05	1517.89	772.409	543.323	479.616	1728.46	852.837	576.85	214.302	208.222	728.343	310.717	660.493	734.6	369.299	314.244	250.067	388.438	320.52	543.795	183.62	94.1271	124.458	236.262	177.953	172.716	128.816	132.826	138.209	96.5802	194.678	176.301	493.368	141.43	193.498
LOC_Os01g45460	1.15197	0.627383	1.6181	0.796343	0.380443	0.991694	1.98162	0.805338	0.754488	0.273596	0.193305	0.379659	0.431504	1.28265	1.11081	0.386351	1.01526	0.247388	0.533129	0.923118	0.855737	0.444145	0.174823	0.365505	0.508352	0.84258	0.203405	0.031482	0.374828	0.272307	1.14773	0.282755	0.30135	0.535048	0.608687	0.100921
LOC_Os01g45750	98.5261	74.9762	90.7065	23.7015	26.7344	23.4502	93.2339	93.2439	88.308	26.6291	38.7574	30.1295	101.203	129.378	123.563	110.254	96.6387	69.8924	62.989	71.6779	64.9089	22.9306	22.0282	31.0965	64.3821	57.3011	53.8881	38.3644	33.4151	32.8896	72.8399	85.939	107.339	84.6647	58.3621	94.2649
LOC_Os01g45830	5.63002	5.31016	2.96298	19.119	27.6092	32.942	8.17384	5.44806	12.0574	12.2418	9.22584	9.1453	8.20968	8.08798	7.18151	6.78228	10.3278	14.2348	7.53223	8.55704	6.16879	25.6151	29.093	22.2261	14.1429	19.3729	21.3687	14.8512	17.3087	18.9581	13.5194	20.3218	7.62672	11.6455	19.2252	16.0427
LOC_Os01g45840	0.431184	0.218238	0.217698	1.13576	1.94196	1.50101	0.090086	0.242374	0.340524	0.940936	0.707007	1.05566	0.467821	0.264673	0.34833	0.322018	0.33145	0.591785	0.319441	0.428014	0.151885	1.64021	1.15209	1.22727	0.344032	0.291824	0.397247	1.23136	0.768589	0.83048	0.132189	0.570943	0.666993	0.239383	0.355418	0.306029
LOC_Os01g45910	12.2363	11.9778	11.6973	16.8996	38.5215	20.8211	26.2512	24.3547	57.5714	22.0466	51.1929	37.7781	43.7533	32.0398	33.1337	49.2635	60.0986	110.997	12.5984	14.4494	14.8806	30.937	32.3357	38.3599	60.3931	98.7197	178.054	62.7314	121.426	116.382	53.2907	69.9385	41.1812	52.7915	47.8508	47.4475
LOC_Os01g46120	21.5142	17.2946	24.0668	12.3594	6.17743	12.7069	16.9409	11.6602	11.4408	5.49881	10.2278	4.20388	18.8652	15.4821	10.5221	7.39143	10.4267	9.92524	21.1788	20.1089	30.9857	13.2187	6.44442	3.8602	12.0263	16.6658	8.30186	12.7645	5.62998	4.53966	9.16239	8.03983	15.859	7.22989	11.1207	14.5615
LOC_Os01g46130	8.39442	7.24084	10.7618	5.47462	1.912	4.62658	7.33253	6.94779	6.18045	2.17516	2.27989	2.71086	5.13975	6.03596	5.76364	5.96889	5.62125	2.63132	9.21471	10.8163	10.9282	4.14983	2.83769	2.3327	8.87724	6.92413	5.02834	3.98755	3.51114	4.26357	0.44622	4.50203	6.61976	4.83989	2.97628	4.78148
LOC_Os01g47080	4.54714	5.15365	5.19238	5.67409	6.27584	5.89088	11.1339	5.98007	14.606	5.50905	10.8043	6.00338	17.5911	10.9764	17.823	14.9301	24.3219	24.1559	5.34924	6.91985	10.7307	29.6552	19.2652	19.7763	31.6112	52.0037	25.917	15.709	18.0808	32.7408	41.4605	27.1496	16.1213	17.7803	27.4772	27.8949
LOC_Os01g47190	19.7678	16.5372	19.9072	10.7038	8.39912	8.58954	12.8154	11.2555	11.0638	8.21266	8.60617	11.6869	9.43515	10.3139	8.79029	7.19219	5.99334	7.82797	24.6783	22.9027	21.1464	6.74733	6.98248	11.0588	11.5055	4.50741	3.55492	6.81893	6.44316	3.82696	7.13401	7.40221	9.15046	8.28354	8.69935	11.5375
LOC_Os01g47340	291.945	295.338	270.971	90.4036	73.8406	91.8148	258.255	293.181	265.297	101.727	107.391	123.266	302.836	265.915	219.214	192.887	166.032	145.184	282.024	234.601	206.711	89.9877	87.679	88.8807	194.746	153.053	147.554	116.202	75.8662	64.5158	138.408	165.117	183.284	219.677	188.495	245.744
LOC_Os01g47350	5.66266	4.77854	6.41568	23.8987	21.8689	25.0766	6.51481	9.94552	5.99477	21.3327	16.1702	33.7672	7.38255	11.9693	10.2334	4.82121	8.07982	2.16258	4.55541	2.77827	3.56417	10.8495	10.3012	11.5073	2.51202	1.20734	0.600848	8.44775	6.54473	5.17424	0.610874	2.52321	5.50325	6.61826	2.19222	13.1668
LOC_Os01g47630	36.1805	29.3353	27.2625	0.665136	0.288006	1.22772	37.409	35.6527	30.1736	0.55645	0.584487	0.330526	16.0688	21.8302	27.9731	16.8509	12.9531	7.38225	17.5151	17.5923	21.7537	0.910684	0.990318	1.09918	15.1081	7.68624	7.09797	0.983327	0.49728	0.67845	9.48524	8.55207	10.0923	20.8648	7.52509	7.87428
LOC_Os01g48000	1.16441	0.655946	0.770604	2.56438	15.1657	7.77387	2.52877	2.35044	9.57999	7.48787	18.1727	9.31286	5.56537	6.78803	4.47638	5.0424	9.858	17.2868	1.99973	3.3997	1.95584	8.69144	12.2982	26.2248	10.4631	9.34807	15.7085	23.8211	40.2941	37.4923	7.38506	13.1651	5.23046	9.97142	8.57664	12.6799
LOC_Os01g48500	12.8414	17.2937	11.7094	45.6426	51.0388	38.7465	6.14692	10.0208	4.38702	29.1292	28.4296	49.1924	3.36029	6.73655	4.76787	4.10866	3.03792	1.71092	9.24744	8.92444	8.39888	23.477	23.0425	23.6048	1.68433	1.17156	0.564568	11.8299	6.53363	5.80756	0.935958	1.99386	4.64702	5.53371	1.3054	4.47851
LOC_Os01g48640	4.16182	4.0828	3.92263	0.766027	2.36987	1.58818	2.98499	2.88622	1.90313	1.53982	1.19447	2.60767	1.73718	2.69463	1.9568	1.71657	1.59612	1.44895	3.73373	2.36608	3.82068	2.06186	2.87889	3.1659	0.576602	0.750867	1.07755	1.13261	0.309183	0.451312	1.23789	1.16124	0.626457	2.269	1.32628	0.656514
LOC_Os01g48680	14.7243	12.4839	12.9308	10.9865	6.89499	7.49963	11.6038	8.6111	7.90824	7.45919	7.68823	11.7655	10.261	12.6357	10.0033	9.34129	7.53556	3.43819	10.7226	9.33769	11.3748	8.27491	5.57057	6.44905	6.92856	4.27683	2.79464	4.18275	5.36981	4.49268	3.58456	3.62998	8.68265	5.37523	3.49405	5.69917
LOC_Os01g48940	4.67865	5.25228	1.93472	17.7828	25.4812	23.1375	2.9404	4.90074	5.40764	78.457	49.2469	94.4218	7.2116	6.97449	2.22451	4.45256	3.27706	2.37163	3.928	2.91145	2.91919	20.7304	27.9187	32.4327	2.71317	1.99122	1.82834	41.7703	25.8382	17.2854	1.12645	1.75871	2.34178	4.65475	2.91628	5.81797
LOC_Os01g48960	17.1304	10.7801	21.3139	85.2329	160.542	92.4298	20.5787	19.4979	34.7435	61.4611	53.7845	54.4731	39.3051	17.0784	21.3722	18.185	39.3292	30.561	12.5062	17.5905	28.2059	148.522	114.381	81.7683	69.7296	81.5928	94.67	50.7114	86.8959	73.8288	55.457	46.6007	51.6424	24.86	35.8678	30.107
LOC_Os01g49120	2.28545	3.29653	2.37034	6.13664	9.74812	6.9853	5.32739	5.32272	7.73685	8.98537	16.7709	9.56574	14.2198	10.8048	9.70605	14.7825	10.4379	21.7916	1.98566	1.95526	2.59418	15.5629	11.6783	16.0086	14.6807	16.3073	19.3405	27.0481	27.6753	33.5043	30.2284	19.4035	14.2645	15.781	32.1175	25.2026
LOC_Os01g49210	46.2797	30.4341	56.1379	31.9452	23.1183	33.352	33.7908	64.2966	33.7572	10.2896	14.229	13.4802	17.4509	27.2111	27.6617	22.216	21.8144	6.11922	70.4168	65.5033	33.3333	15.2768	21.4613	24.5921	8.61939	9.24237	6.08236	6.05642	5.02138	1.23107	4.06042	4.27826	8.23375	33.4029	4.03301	13.2157
LOC_Os01g49230	19.2245	18.512	16.6824	5.7778	9.09491	6.81206	25.3255	24.1377	25.0568	7.3757	6.25797	9.79783	14.3968	10.7533	14.9575	9.98161	8.98548	4.92045	21.9303	26.4447	22.765	12.2321	12.5881	15.9708	13.3872	9.53518	5.70001	3.64881	2.82328	2.78838	8.41477	18.5919	13.3965	15.9452	8.97627	20.5257
LOC_Os01g49310	1.73273	0.906449	1.45663	12.1848	18.5781	14.7342	1.85434	2.53828	1.98735	17.7315	13.5111	18.902	1.89826	2.37407	2.13853	3.234	1.92677	1.31316	1.33632	1.97249	2.25189	10.2098	10.7961	10.3269	1.2028	0.328157	0.621947	10.8659	9.34697	11.9265	0.936808	1.35658	2.16562	1.51624	0.476195	1.65155
LOC_Os01g49720	6.17856	5.63532	6.13328	3.23196	7.27489	5.35067	11.3776	24.8506	28.2678	3.90234	10.2667	4.33068	26.979	30.0919	16.678	71.0829	41.3188	114.526	16.8491	9.58907	17.8636	13.4756	22.1569	51.1829	49.1253	42.0361	79.848	37.4616	37.0147	23.9347	93.0016	153.509	99.6306	95.1364	101.057	59.2938
LOC_Os01g49740	37.4991	42.2595	37.6207	20.5759	22.0838	19.6524	45.6627	40.0021	37.97	20.9815	21.6359	26.2654	34.9878	36.3479	31.3556	23.1308	17.1702	16.3578	22.8775	27.5158	23.659	10.3803	10.4401	14.7191	16.4314	13.05	12.3142	9.21159	6.2171	7.5124	13.9413	28.5975	35.0896	30.6004	15.4442	19.7271
LOC_Os01g49820	0.95542	0.817737	0.879429	0.90346	3.19783	1.6145	1.952	3.72949	9.31072	1.25722	5.5137	5.33757	8.25046	5.78421	4.67496	14.8941	9.73419	22.4346	0.84143	0.748738	1.74421	7.1366	5.84237	7.08322	24.8396	29.2028	32.8852	9.07038	15.1971	17.6633	15.8389	31.8974	15.4828	10.239	25.2102	17.5322
LOC_Os01g50050	39.3993	31.0348	48.3354	19.9707	12.7492	19.6317	36.5432	28.4106	32.4415	17.8142	19.3905	20.7557	41.9548	35.1087	33.5254	30.7036	27.1815	13.6689	35.4775	34.8817	37.5363	18.1093	14.9325	17.7458	27.8163	21.0737	12.0201	19.9488	12.2251	3.84192	13.3337	14.013	25.8923	21.3376	12.5743	18.4839
LOC_Os01g50100	0.504552	0.450301	0.382684	0.48798	4.46612	1.65706	1.39317	2.00511	5.51589	0.825915	3.3853	8.15918	2.99179	3.10204	2.90543	10.6159	5.56984	6.76573	0.698262	0.636187	1.79666	2.89931	4.22265	6.116	7.5863	7.89679	8.67535	5.98694	10.3516	9.56614	8.6805	10.5167	5.87311	4.07888	4.73647	4.92209
LOC_Os01g50370	12.6863	21.4336	23.5579	15.9622	14.5428	15.7876	16.9038	10.5994	12.3151	1.14751	2.07423	5.69836	9.06171	17.2984	32.6195	70.5638	39.8039	32.808	45.069	29.5839	31.8486	16.7508	26.4053	5.27973	17.3078	35.1588	19.8394	3.04322	1.83142	6.17852	119.655	6.85163	4.63927	12.8492	48.6094	18.5476
LOC_Os01g50420	20.7452	104.063	87.4621	241.058	374.596	353.205	37.4938	33.9161	50.1758	10.3988	63.6565	92.438	11.8537	0	122.194	303.429	225.229	340.646	425.932	243.472	413.612	155.871	265.997	238.23	47.8864	138.121	95.2947	42.8099	37.5004	131.625	192.8	11.9122	4.15801	94.4848	173.618	98.2092
LOC_Os01g50450	85.974	71.3563	74.3124	26.6884	24.0641	30.0221	119.635	111.161	115.517	23.8075	30.3784	20.2089	106.944	94.2967	81.0055	76.4206	78.2418	77.4627	74.2596	79.09	80.1854	23.8819	27.7157	31.9092	92.211	81.9093	79.6124	37.6243	40.9491	34.4754	81.9982	86.1272	88.5927	94.6177	80.6809	84.7893
LOC_Os01g50460	32.4409	11.9054	30.6211	4.15773	0.818132	1.97759	55.8835	49.3419	69.9805	0.37122	1.84845	0.395594	50.1438	31.2627	30.5577	34.5517	32.8387	27.7394	24.0775	31.1981	27.8088	2.19287	1.08939	1.07025	58.1062	27.5353	36.6393	2.05102	3.12022	2.779	22.7661	49.3778	66.6392	36.024	21.2732	28.9385
LOC_Os01g50622	1.1362	1.63531	0.98925	132.019	167.575	160.224	1.50962	1.59854	1.24264	135.239	153.279	237.902	1.17536	1.41045	1.47543	1.16179	0.572203	0.649278	1.95945	1.44137	1.87038	109.549	101.24	149.837	0.161207	0.060521	0.239565	82.8162	44.3399	54.5922	0	0.582286	0.667972	1.09045	0.150039	1.30772
LOC_Os01g50760	87.6564	97.1592	84.577	19.6599	18.1497	16.974	87.4103	55.4806	146.535	21.8323	27.8055	29.0362	237.907	109.411	142.091	139.848	156.088	119.322	65.991	62.8463	72.9334	45.3697	33.5998	17.6661	211.963	214.862	126.885	44.9195	20.6797	45.3392	426.304	120.985	156.692	79.5226	147.146	92.1203
LOC_Os01g50910	1.89122	1.39432	3.08049	0.3497	1.17915	0.2434	0.70946	1.22911	2.81118	0.367316	0.10498	0	1.64919	2.96634	3.70453	1.7859	1.49569	2.61644	2.10875	1.04569	2.76116	0	1.01693	0.172575	1.45694	0.823353	1.17567	0	0	0.119892	8.28178	1.46809	1.12039	0.741216	0.620703	0.222595
LOC_Os01g50940	38.2956	66.913	107.79	65.1095	67.3174	82.123	95.4948	34.3961	151.183	11.4163	13.4406	19.5754	44.3023	39.5974	104.349	177.154	136.358	106.6	230.736	140.555	295.379	151.132	223.19	48.523	259.529	229.71	150.728	25.6316	12.4729	85.5227	279.503	62.4155	31.2897	42.2288	127.882	26.6619
LOC_Os01g51410	444.149	318.075	430.544	66.1362	57.3809	59.5731	472.619	387.252	302.267	67.5349	59.7192	58.0287	209.788	304.164	428.138	262.384	222.223	129.844	268.911	315.769	409.909	47.352	45.5441	50.71	166.101	85.9739	75.032	37.0757	30.9443	44.9544	103.878	163.265	254.694	218.243	81.7629	149.749
LOC_Os01g51670	39.4722	50.6543	34.6251	131.086	296.259	255.372	27.1104	50.923	43.7166	29.6836	91.1445	82.8055	34.6764	74.1699	66.9896	181.09	145.266	196.046	71.6145	74.333	96.9433	216.678	319.3	232.174	17.1148	126.385	88.5873	63.274	75.2093	134.708	228.399	18.5019	12.5245	92.1939	187.33	118.429
LOC_Os01g51690	0.151332	0	0	0.331665	5.37796	5.69291	3.11129	6.64449	32.1311	0.333633	42.7375	21.0845	5.41061	12.1186	13.0346	37.1904	63.0576	141.644	0.025389	0.126544	0.076904	0.944952	2.00612	8.28285	51.8416	47.0751	69.6899	33.0059	124.811	161.088	20.0473	39.4031	7.03053	33.5966	51.6901	11.3546
LOC_Os01g51754	2.29028	2.28295	2.39609	16.6781	21.3013	17.8908	3.80871	2.3222	3.26627	22.3329	22.3852	27.23	2.5689	2.97679	2.77985	4.11807	2.67948	5.65129	1.46114	1.55301	1.60936	8.82715	7.95899	9.98139	1.6789	1.62777	1.25549	5.36388	9.84786	7.54427	2.52313	1.32957	1.49765	3.12329	1.81221	1.18196
LOC_Os01g51810	0.262196	0.24541	0.130881	1.74305	2.23467	1.98717	0.300913	0.352055	0.334786	0.807227	1.20665	1.42959	0.374554	0.767466	0.569223	0.521159	0.398434	0.790652	0.281053	0.434604	0.092363	1.09713	1.28216	1.31801	0.581597	0.201279	0.296537	1.26829	0.661826	1.00623	0.138498	0.348181	0.837837	0.445135	0.241607	0.143806
LOC_Os01g52110	168.135	110.201	157.658	32.2638	26.0746	40.9001	133.63	98.7634	78.2411	43.4756	19.8345	30.0595	29.9447	76.5962	47.6883	17.6529	30.0843	9.00411	113.082	146.977	130.41	20.0248	18.0459	19.3324	66.1106	34.5748	12.6547	6.69229	12.0717	7.94851	21.2214	11.1145	75.6226	55.0159	6.88413	11.554
LOC_Os01g52140	1.73674	0.788563	0.954298	0.484762	0.277945	0.388002	0.773307	1.14264	0.752514	0.558577	0.34857	0.396165	0.765638	0.386985	0.587353	0.450924	0.390026	0.626628	1.95357	2.0086	0.727243	0.256797	0.27578	0.523518	0.595386	0.877275	0.937114	0.359519	0.248671	0.177499	0.974652	1.16302	1.3909	0.686239	0.418771	0.189235
LOC_Os01g52250	101.128	137.475	99.086	46.8425	9.165	3.41603	20.2669	43.8851	7.42252	3.85357	8.75352	13.3836	12.4807	12.7714	42.5798	18.8395	48.0421	5.33124	7.41856	9.83738	8.03501	2.78277	2.33513	2.20948	7.67726	3.43006	8.12975	6.0625	1.81146	5.17206	4.32134	6.03609	6.07828	15.0028	4.00127	22.9659
LOC_Os01g52260	60.165	67.1267	62.1752	31.8657	41.8817	36.3266	71.9527	85.6064	87.4161	39.0841	22.4804	31.3696	42.8219	80.0545	61.8867	70.422	45.3601	74.9298	54.2891	38.2018	42.1106	19.4581	23.4929	13.4436	62.3475	103.554	76.9996	16.3258	18.5681	21.7523	60.4632	67.5561	26.9219	65.0155	56.9142	53.8523
LOC_Os01g52320	0.090215	0.125997	0.07771	0.076894	0.261553	0.051787	0.22215	0.147457	0.450716	0.056255	0.493225	0.630771	1.75907	0.291865	0.486123	0.608802	0.691329	0.964247	0.075289	0.097694	0.294407	0.652618	0.675638	1.38135	0.816863	0.541352	1.09649	0.813599	1.35551	1.20052	1.00534	2.75495	0.625795	0.870212	2.23229	2.83979
LOC_Os01g52380	0.276721	0.352931	0.163784	0.287348	0.335054	0.282726	0.391192	0.643408	0.655601	1.82015	1.89311	1.27066	1.39319	0.765672	0.934819	0.995634	1.38836	1.04597	0.138434	0.321511	0.216291	0.614526	0.522379	1.39469	0.365221	0.847521	1.06141	1.53762	2.2925	3.71189	0.233262	0.991192	0.877662	1.04628	1.06263	1.49656
LOC_Os01g52790	9.06211	10.2245	6.22299	3.89994	12.5347	7.85742	10.7237	10.9645	17.3285	9.04585	20.1797	12.2903	26.397	20.632	18.1943	30.0446	26.2717	41.3397	7.36931	8.34453	16.767	21.8606	19.8037	24.1489	27.0219	45.552	45.5084	26.3123	41.2393	49.2607	39.1347	40.9871	25.5259	27.971	39.552	30.5945
LOC_Os01g53020	35.0447	37.0154	33.0629	4.06461	4.26721	4.23389	21.2813	15.936	14.8359	2.91771	3.23281	5.10479	14.0298	10.753	14.2719	10.2631	8.68387	6.33384	26.6356	27.9402	32.1341	1.99551	2.3069	3.57574	11.2343	3.72495	4.11262	1.25785	0.516448	0.308189	7.86604	5.61982	11.2205	9.94519	6.82532	7.46242
LOC_Os01g53040	1.32443	2.52121	1.2288	3.18925	3.57988	3.37776	1.89721	2.19917	1.30627	5.93502	8.24715	5.35391	5.12531	3.09181	2.85384	3.03092	3.25123	4.89849	0.82588	0.940618	1.61662	5.44907	3.23343	4.69785	1.38288	2.35702	2.55776	8.52423	6.70113	9.35363	2.23997	7.96985	3.31341	3.96409	5.46563	7.35312
LOC_Os01g53090	2.7505	5.94335	2.98458	19.2675	18.7033	17.8641	10.1975	7.2712	11.9351	7.51926	20.6996	9.55029	23.7389	10.5381	14.3006	15.1648	16.0301	17.2721	3.23227	3.49062	3.67103	23.1908	23.1614	18.2816	26.93	15.3188	5.83769	24.7806	21.2787	15.1729	27.9752	16.161	6.77815	13.3921	31.7907	9.25686
LOC_Os01g53100	0.350093	0.390142	0.106034	1.14076	1.68153	1.23481	0.429526	0.552157	0.476564	0.261098	0.714821	0.756452	1.0076	0.431286	0.410166	0.339716	0.379529	0.430667	0.326992	0.150736	0.26889	0.6788	1.37058	1.027	0.246956	0.269767	0.261528	0.787987	0.942355	0.638572	0.127143	0.617921	0.136482	0.505434	0.388982	0.326919
LOC_Os01g53220	0.155221	0.258466	0.286117	33.0963	52.4996	46.2957	0.01354	0.138767	0.069825	46.8266	29.4133	35.6885	0.316483	0.147366	0.250534	0.528089	0.288332	1.02208	0.827648	0.371551	0.564093	17.5343	30.1543	46.095	0.689781	0.441894	0.234964	16.1775	13.6112	7.08114	0.126982	0.1498	0.209089	0.072252	0.407576	0.284861
LOC_Os01g53240	62.5396	52.1196	55.6458	94.5696	62.2945	79.7576	97.6983	53.0482	44.5772	22.8102	31.9978	22.6077	35.8078	32.909	43.8426	21.9379	59.4086	8.81405	119.378	104.604	102.366	117.23	112.246	102.501	218.994	99.7654	43.5338	88.2337	46.6323	9.41824	33.5336	19.2219	56.2449	46.703	11.6854	37.3366
LOC_Os01g53294	12.7538	13.8018	14.6914	11.5155	7.59765	9.98417	10.7194	19.934	12.4123	8.52101	5.87798	5.05659	14.1998	7.34556	11.1656	11.1637	13.2248	11.1781	11.368	13.985	12.118	13.7176	10.0481	8.33147	18.7595	18.0374	18.4651	6.11189	3.87689	5.05165	11.9436	17.3514	22.0014	13.3635	9.41822	11.147
LOC_Os01g53820	1.1374	1.48877	0.916084	4.95267	4.04317	4.65683	2.29318	1.55635	3.60068	1.98453	4.34192	3.6044	3.05592	3.2449	3.76099	6.64784	2.38519	7.60254	0.681336	1.1431	0.76359	4.97442	5.9627	5.45209	7.37416	7.62689	7.32765	3.09846	5.99916	6.04713	16.1752	11.7477	5.39404	5.11278	5.35492	3.94018
LOC_Os01g53880	2.98002	1.92452	1.8771	9.41904	19.25	14.4762	4.23764	3.35138	4.22228	14.8721	10.7797	18.7158	4.0057	4.58642	3.87573	3.13329	2.92645	2.74948	4.2809	5.54261	5.79052	17.0788	19.0231	14.8236	4.52441	4.28052	4.38033	9.40832	11.2061	6.8608	4.41374	2.38741	2.52116	3.7643	6.15407	4.48064
LOC_Os01g54370	1.21453	1.20053	1.45001	5.66896	4.07229	4.91646	2.20434	2.64055	2.37205	4.11767	5.06167	4.36561	2.35135	2.90886	3.35073	2.7274	3.14742	2.55369	1.02045	1.17835	0.921333	3.56902	3.33837	4.31254	1.74971	1.35283	2.71501	5.27117	4.97389	4.12214	1.19617	2.75852	2.69015	1.51973	1.47956	2.76804
LOC_Os01g54540	34.2771	50.5376	39.7015	118.399	96.3667	102.054	62.1793	60.2697	39.6165	54.1771	65.3519	106.681	41.6279	47.8855	53.6445	34.5384	30.541	18.5028	19.9285	16.762	15.9388	47.4245	41.4714	48.9448	17.6455	13.6478	11.5133	38.6413	19.6298	22.9337	8.86902	28.3037	48.9149	38.0423	11.6589	36.6896
LOC_Os01g54700	3.57659	4.74131	4.87844	20.8352	21.9511	29.1838	3.26545	7.00379	2.29801	13.9215	9.19121	16.9958	3.93903	2.87789	4.31371	6.84244	6.82437	7.46309	8.01977	4.63981	5.80253	17.1976	25.7834	18.2573	6.90022	7.47838	3.40591	8.32144	6.43251	11.8792	8.86632	3.93193	2.69399	5.93888	7.49405	2.27564
LOC_Os01g55100	0.224504	0.207448	0.521148	2.98291	1.45801	1.42193	0.542007	0.306358	0.174955	1.00471	0.932236	0.299677	0.141691	0.422305	3.2248	0.401499	0.625888	0.194503	0.326325	0.272854	0.351272	1.03124	1.81181	1.93438	0.52269	0.115137	0.07611	1.68179	2.75204	0.551263	0.214533	0.104739	0.075545	0.124825	0.183049	0.250463
LOC_Os01g55240	0.124993	0.91986	0.043218	20.6418	26.1877	15.5161	1.47895	4.12059	1.32918	8.78261	4.06841	0.603357	3.38692	1.2563	3.65557	13.4483	5.0859	12.9946	0.420252	0.253441	0.247683	15.1267	19.4404	13.0541	2.07926	2.09151	2.65802	9.83184	13.6894	7.24284	23.7763	5.61094	4.42825	8.46855	12.2951	2.69042
LOC_Os01g55270	71.3033	49.4832	71.2835	7.82126	7.34586	9.26073	58.095	66.0496	63.0729	6.01349	10.8649	7.14379	55.425	50.0346	44.074	37.9545	40.3681	46.4502	67.8924	62.4598	51.616	7.52423	8.13483	10.7572	63.5469	57.4925	60.8791	14.2538	11.1117	9.20277	31.7015	99.3212	149.337	56.606	39.9073	44.0497
LOC_Os01g55830	247.612	238.069	254.632	84.3845	66.4339	80.082	247.085	321.608	278.541	56.8131	69.0496	43.9244	308.62	192.381	185.116	195.243	373.029	199.528	295.744	245.743	231.265	142.827	96.6781	100.274	412.887	290.315	418.422	163.026	128.445	106.578	225.252	433.983	515.45	255.702	243.655	300.571
LOC_Os01g56180	98.0824	106.446	103.591	19.329	16.6845	21.7745	87.3174	91.7218	77.6714	30.5049	36.3219	23.8076	81.9094	99.9886	95.3058	86.659	65.8619	104.074	87.8899	74.1391	87.5285	17.0184	12.2478	17.3926	72.6571	71.6573	70.0554	47.1489	37.0331	42.1819	124.394	109.52	130.977	91.9918	88.0546	58.171
LOC_Os01g56360	36.3668	27.4156	32.6794	19.1793	23.2886	17.4568	37.8442	34.235	31.2071	12.7521	12.9866	15.8335	21.5779	25.4441	18.3204	12.4762	18.7811	9.10874	37.1261	36.8192	46.6398	29.0507	21.3819	16.9994	40.7733	33.5108	17.6984	12.4818	9.79317	5.44407	10.3457	18.2831	28.7965	23.195	10.3947	18.0927
LOC_Os01g56370	7.49942	5.57729	8.45511	6.95826	5.77165	4.48305	7.85328	4.99795	4.48705	2.75939	3.37179	3.28735	4.32633	3.77607	4.02512	2.76321	2.26735	0.779166	7.99931	9.01234	7.19114	5.3658	4.0544	2.72792	8.85934	3.70994	1.57021	2.93432	2.97869	0.60513	0.917876	1.25857	3.40549	3.4507	0.945533	1.82029
LOC_Os01g56420	31.4867	29.8738	25.0074	3.99523	6.12795	2.89307	7.88976	9.26999	3.6898	2.89875	2.20315	14.7154	15.9068	10.7599	8.85547	5.25198	2.58443	9.55478	67.4833	33.6365	43.9302	8.82426	14.5506	10.1789	7.39657	5.48894	32.0296	6.82178	5.67366	12.4563	23.5721	16.161	2.3386	8.30701	27.7503	16.1541
LOC_Os01g56450	8.07407	11.0253	15.7827	4.11919	1.79465	2.94039	12.7083	8.19142	14.5387	1.00336	0.966229	1.71854	9.49582	14.6926	17.8175	16.0287	9.678	5.41893	14.4169	10.0925	10.5468	4.4599	2.72399	1.2853	34.771	10.6851	16.2842	3.02772	1.88056	1.24024	7.2183	9.16473	15.7112	6.95601	9.31855	7.54854
LOC_Os01g56740	1.29796	1.30143	2.1964	0.096112	0.255639	0.192948	1.00891	2.12017	1.66885	0.064128	0.045741	0.033064	1.02	0.728723	0.984917	0.519853	0.373409	0.529565	1.13197	1.72088	1.37166	0.058795	0.225911	0.19729	1.22744	0.959153	1.08988	0.042547	0.042347	0	0.716692	1.55215	1.70016	2.23856	0.655126	0.621624
LOC_Os01g56780	23.2444	14.3187	21.5771	9.11783	6.20946	8.82407	32.8113	35.4124	32.8968	7.13223	8.14099	7.29614	31.3546	32.8951	25.8425	29.2412	28.0124	21.0583	16.1467	23.575	21.835	8.02852	5.37616	7.12174	31.4079	25.9767	18.2824	8.23802	4.98403	6.39101	15.1005	34.4165	45.3318	29.0761	22.5108	32.1375
LOC_Os01g56810	41.7461	44.0114	58.1921	26.2922	12.3757	25.7031	35.6047	12.9479	53.4722	13.8891	26.2804	19.9001	28.6518	26.608	53.3266	49.5564	47.8846	32.0196	53.5116	53.369	94.9593	38.8391	42.5333	18.2422	116.419	70.5923	49.1534	26.0774	10.6036	22.7286	10.4465	14.2838	31.7625	12.8287	7.55467	6.77116
LOC_Os01g56930	7.58853	7.3652	6.32152	27.1263	21.9299	24.3351	9.04067	12.7893	21.6531	25.3023	33.8405	43.2804	22.3739	13.8846	13.8632	23.152	23.2275	57.8539	7.85441	9.24615	9.37806	27.5083	22.4348	21.3559	50.7973	64.7292	59.6156	30.7664	68.578	83.5181	40.4413	43.1201	14.5704	22.2049	44.5255	33.8084
LOC_Os01g57073	6.62532	6.26343	5.59492	10.853	17.0831	11.9108	6.76588	8.39924	12.5613	11.7918	27.8084	22.0296	19.1713	15.0339	14.0793	23.6116	17.113	24.0894	3.77277	5.57502	5.26987	15.9239	13.5011	26.2798	12.1836	13.349	22.7313	28.9428	33.2466	34.9815	30.8848	27.1004	15.0285	18.476	32.0907	23.401
LOC_Os01g57710	2.23202	2.47769	2.12023	8.72172	13.5585	9.37516	5.32707	5.78432	4.51259	7.57294	5.30433	6.88905	4.13701	3.59819	2.40548	2.86239	1.39388	1.78012	3.64831	3.81532	1.95088	8.34672	12.3878	12.3817	2.40316	1.92176	3.29406	3.69484	2.8676	2.22552	2.9531	3.34584	2.40649	3.69871	2.82555	2.75093
LOC_Os01g57854	2.36681	3.07213	1.96313	0.784135	1.92689	1.87971	2.24282	6.15517	5.65877	2.87868	7.0341	0.931917	10.0043	6.80649	5.9724	17.5066	5.72429	32.2809	1.79841	1.53077	1.23974	4.53422	6.38927	7.95454	9.45306	15.6729	26.466	21.6501	49.5534	32.997	31.5862	42.9154	16.4013	40.0166	57.9257	12.8698
LOC_Os01g58150	23.3656	39.6895	36.4203	27.0776	17.9268	27.9224	16.5146	24.3049	10.5138	3.06658	16.0433	10.8144	12.8988	17.0411	19.9383	26.3818	14.2041	17.9021	68.9403	44.2945	47.3362	38.8915	19.278	23.2797	8.43503	26.8614	20.6808	10.5494	10.9132	11.6408	37.1276	8.05376	5.23924	18.655	32.7011	34.8157
LOC_Os01g58280	3.34573	3.81852	1.98053	3.42845	2.53475	2.03923	3.40481	7.35722	4.5726	10.8037	27.5287	17.1959	25.9763	35.3392	24.6365	22.4942	11.3098	24.2011	2.17171	1.33658	2.48342	4.83861	6.25407	10.7757	3.03428	9.18976	10.3832	46.234	21.1943	38.0578	22.4581	37.0304	52.8012	14.1335	17.7007	20.9026
LOC_Os01g58290	8.64349	16.8509	4.46883	8.66137	8.47271	7.27363	15.1417	12.4611	23.2652	6.83628	51.7561	13.3831	94.263	61.7418	45.5977	54.3791	30.821	78.719	2.78256	2.92664	3.71989	20.3186	6.94677	22.2004	28.9369	71.9978	55.6941	129.381	101.657	106.323	186.432	121.85	82.2762	54.6836	108.836	39.973
LOC_Os01g58320	2.93227	1.96784	1.57709	1.83207	3.9772	1.84725	3.82546	7.30694	10.9946	6.42478	9.43747	5.93644	19.6623	14.7689	11.929	31.1314	16.9513	45.5064	1.43923	0.818421	2.68785	11.0014	6.75232	9.0004	8.11756	13.7121	27.774	21.2018	43.3655	20.5096	37.0298	35.028	21.5241	28.3061	68.9622	33.2533
LOC_Os01g58640	8.17678	2.17808	6.53267	0.493559	0.48471	0.533352	2.98879	1.4094	1.48935	0.202325	0.167245	0.545899	1.22875	2.35219	4.04472	1.46429	2.71644	1.12532	5.28824	6.22148	4.70222	0.213684	0.246792	0.633842	1.05446	0.432795	0.272584	0.068912	0.161718	0.086557	6.5715	2.25834	1.86013	1.58515	3.44393	2.88913
LOC_Os01g59000	7.21803	10.3792	4.14372	8.01833	14.0979	11.8453	13.4084	11.3835	19.7232	8.26118	21.5401	10.5429	16.8109	25.5581	21.9822	31.2914	26.6045	34.3981	4.76613	4.94645	7.32669	24.9149	25.8798	31.4448	12.4212	28.2863	36.9017	34.573	46.0804	38.5992	38.871	32.981	17.8978	28.9161	44.7164	34.9392
LOC_Os01g59020	4.67588	4.14755	2.53054	0.288027	2.16546	0.920483	8.03504	10.3264	8.64269	0.546895	0.584539	0.764038	8.32516	8.50187	11.4329	15.894	9.75083	16.6153	4.53363	4.72474	7.49497	1.97791	3.04209	2.78609	8.15211	6.46663	13.788	2.70622	1.28418	2.84813	23.9766	24.862	18.5295	13.5618	19.504	20.0121
LOC_Os01g59060	27.4313	33.1562	30.5829	88.6587	72.5372	73.8253	53.0529	43.4461	32.3596	33.551	46.4521	71.3189	28.1987	41.7924	46.5023	32.9503	21.9852	15.2292	11.7332	11.1512	10.0984	29.7614	38.8657	34.3299	9.97763	11.1405	9.50983	26.4717	15.3223	15.2711	9.68888	19.255	34.7675	27.4281	11.2568	25.9281
LOC_Os01g59100	2.29422	3.14434	1.82417	5.51394	10.5445	7.70345	4.79445	5.65258	7.1149	8.86403	24.7283	10.5019	12.6693	12.1999	9.89803	18.8425	16.9268	36.6506	3.75152	2.05629	3.24245	15.4538	14.586	25.7598	10.3907	16.2066	19.8847	44.3707	40.8223	34.3315	16.4243	18.1097	12.2257	17.6197	22.4938	16.0259
LOC_Os01g59180	3.13318	3.40213	3.08016	19.0773	34.2227	26.9665	6.24011	9.5202	26.9269	10.4767	23.0135	16.204	7.50312	8.58263	13.8018	10.0149	16.8298	36.341	9.60026	5.98813	6.57724	19.8511	33.8697	30.034	46.8991	37.9783	39.264	28.6967	61.4758	59.6617	29.3349	26.7716	7.36271	16.0218	23.3803	6.52788
LOC_Os01g59350	1.93309	3.56631	1.08775	10.8461	14.725	10.7488	2.99493	6.21828	2.77922	39.0214	14.863	29.1616	6.49134	8.11834	5.36925	3.59493	3.10214	3.9903	2.0713	2.21657	1.44065	8.01225	12.0668	8.13945	0.983278	1.74856	2.1219	7.58996	8.14585	11.5803	2.19427	4.06855	2.1659	5.2773	9.22354	11.4702
LOC_Os01g59410	12.4168	10.324	13.6548	5.15781	4.35233	3.88822	13.7057	7.17678	7.59573	6.78643	10.2897	15.1604	11.9472	3.83548	10.2283	6.69353	7.88125	2.96989	17.8404	15.688	11.5413	5.60301	9.12166	7.07689	9.46684	8.53553	6.82676	6.31724	3.07243	1.44941	4.08899	4.64862	6.07317	6.86027	9.39324	8.10609
LOC_Os01g59520	43.2261	43.8666	36.185	18.6279	16.2692	17.9995	24.5407	2.17201	21.2179	15.7161	15.1986	19.0122	37.6965	25.2094	21.7294	25.4077	13.6533	14.7857	60.7157	33.5637	30.4159	13.372	16.5189	18.3268	13.2771	11.2206	12.703	12.4044	3.00633	6.96514	19.3923	12.4999	17.9966	16.058	18.6267	15.6002
LOC_Os01g59730	1.66927	1.57228	1.65248	6.7933	7.90137	7.08372	3.32402	2.4668	6.2737	3.10161	5.70386	2.91703	7.89192	7.16862	7.52519	8.35883	9.97213	10.2524	1.92503	1.44488	0.954279	7.39665	8.75577	5.17131	6.17394	8.87172	13.1812	11.7109	9.52172	5.89585	2.42625	4.5534	11.8811	5.12464	3.09793	3.66965
LOC_Os01g59890	0.580373	0.51567	0.396958	2.52522	2.89575	2.57648	0.430008	0.656875	0.468824	2.89565	2.40803	2.405	0.50972	0.544542	0.88687	0.614628	0.966603	0.918186	0.674753	0.832398	0.541641	1.97568	3.10153	2.48402	1.07219	0.359897	0.890641	1.94878	2.26054	1.77851	0.145789	0.473272	1.20129	0.559028	0.279209	0.672134
LOC_Os01g59920	0.525819	1.96555	0.764277	5.12718	6.55601	6.99853	1.9048	1.72703	1.14102	5.39392	3.1536	5.20543	1.2004	2.96772	2.648	1.31272	1.23704	0.695943	0.667857	0.35273	0.241924	2.57172	2.22859	1.77512	0.340602	0.600115	0.087391	2.08621	1.00111	0.918999	0.020528	0.6624	2.41482	1.52376	0.226858	0.999198
LOC_Os01g59970	73.9313	84.9749	95.2789	55.6835	32.6468	54.2142	73.8659	115.681	67.7984	50.3508	28.7061	35.2441	58.2097	48.6802	52.6922	53.035	33.1406	19.7798	139.529	142.299	89.1398	40.6897	35.6712	48.1287	78.4077	31.8088	23.191	23.726	15.777	6.74303	16.4808	26.9412	72.6585	62.8962	10.9229	42.0241
LOC_Os01g60010	0.350556	0.418887	0.377643	2.50017	3.12595	2.45265	0.413783	0.784175	0.614598	2.79423	1.78472	2.55232	0.699524	0.761937	1.37159	0.98357	0.680405	0.71848	0.631527	0.516034	0.634446	2.28282	2.86688	1.90022	0.565463	0.717107	0.853429	1.61012	2.4184	1.37774	0.350022	0.627795	0.469084	0.339062	0.37949	0.639709
LOC_Os01g60020	2.59955	1.52644	1.04894	9.51422	38.157	17.0355	18.1415	14.2444	110.495	4.76352	102.57	85.9696	35.3236	47.7668	55.6844	115.602	118.735	332.771	4.99445	7.69749	5.24025	21.3692	46.4052	51.937	152.03	132.12	217.539	157.522	267.087	287.033	88.9168	122.889	40.872	63.1074	101.566	36.5961
LOC_Os01g60730	4.82832	7.11063	5.45258	13.3713	16.3379	20.2582	1.19519	1.44818	0.954282	24.9854	11.5511	15.6016	0.582779	1.16613	0.395453	0.422154	1.24771	0.398354	13.3064	11.4549	8.34691	7.78876	14.8668	20.0589	1.15808	0.238354	0.086726	12.4842	5.6063	2.66783	1.37477	0.512694	1.12121	0.529665	0.55785	0.779206
LOC_Os01g60740	3.25412	4.87112	3.93896	3.40725	0.625208	2.37026	0.474787	0.596115	0.671617	0.3165	0.222038	0.034062	0.124942	1.07338	79.0354	1.79896	5.82263	0.086587	4.47385	1.79568	4.14853	0.76704	0	0.028914	1.27119	1.83651	0.053896	0.037492	0.890345	0	0.038683	0.324805	3.34154	1.02193	0	0.163931
LOC_Os01g60830	28.1142	18.7112	27.1056	0.366705	0.101112	0.309951	38.641	26.1061	37.7555	0.272286	0.548971	0.241867	28.826	49.6371	26.1558	40.8307	18.8442	21.13	12.9748	22.9129	33.6363	0.933298	0.475744	0.306604	14.4298	3.90899	5.54026	0.186606	0.218243	0.195254	14.009	52.9976	52.2756	17.6052	17.4263	17.0759
LOC_Os01g60860	8.16883	8.72673	6.90289	46.7974	54.9001	42.6717	11.8516	8.60541	8.35483	45.2301	40.946	55.244	9.87501	13.3464	10.0012	9.61638	16.2263	10.5756	6.39985	6.57778	5.71458	34.9736	41.0279	26.5206	12.017	13.803	14.9701	39.6086	29.7448	42.4134	16.3529	11.2764	9.43458	8.54905	20.3013	18.5003
LOC_Os01g61120	23.1339	20.1748	17.2444	2.05847	3.3006	2.85388	26.8124	20.7672	18.338	3.17563	3.77155	3.29629	18.8079	28.6511	24.9127	17.8594	19.0662	14.4779	12.4441	16.0379	18.1629	3.32492	3.27516	3.30304	11.8577	8.85672	7.44524	3.27779	3.13392	4.92143	12.8486	18.0954	20.0895	16.4947	17.7651	23.5885
LOC_Os01g61320	4.67928	6.34037	6.04774	15.9418	21.5373	19.3147	6.62684	8.46739	5.32974	14.6618	14.8999	19.4404	7.34973	7.4582	7.7417	6.77936	5.04775	4.25597	3.3739	3.69451	3.28743	12.9558	16.1317	14.3729	6.18434	3.2899	3.84799	9.67438	5.28692	6.34804	1.16381	4.45895	10.4423	6.44285	2.53747	6.38544
LOC_Os01g61380	1.71139	1.37756	1.12896	6.38506	8.08726	6.85431	2.65768	3.90121	4.55689	2.99352	3.87066	2.27269	4.82277	3.51095	3.70868	5.57945	7.10593	7.60343	1.91944	2.60773	0.981313	9.27122	9.13384	6.58371	6.0683	8.47075	12.404	12.4154	9.56699	7.43905	5.48208	5.83473	7.15947	4.27532	4.09124	2.26314
LOC_Os01g61760	5.62165	6.04896	4.93396	5.68192	1.71144	3.91916	6.59759	3.20564	2.88926	1.48249	1.64754	0.733173	7.51956	3.31554	5.52446	4.3478	9.1674	3.90736	7.85225	6.57566	5.32039	2.45131	3.07253	2.01438	5.53645	5.28931	5.40687	1.81653	1.25266	1.18859	11.1636	2.48605	2.89711	3.58235	2.41907	2.44516
LOC_Os01g61830	22.6966	17.8655	22.5197	11.005	11.0869	10.3174	22.1951	19.7442	22.8856	9.74404	13.2992	12.2985	23.0884	18.6766	17.8923	17.6518	17.0806	18.94	18.4392	20.3976	16.9595	11.1763	9.69596	12.6012	23.195	20.9535	21.1943	12.9286	14.4717	12.4326	17.074	24.6233	25.7271	20.3869	16.1304	18.0416
LOC_Os01g62360	1.92907	3.74091	2.53821	5.9125	8.10741	5.67919	3.74072	4.32837	3.92286	18.5926	11.4134	11.2934	4.36793	2.45395	2.07807	3.97445	4.07944	1.86717	5.70806	3.24154	2.74682	8.93523	11.9817	21.1263	4.76516	2.94253	2.15741	15.3336	15.9929	7.89748	0.686653	2.44989	1.44996	5.30293	1.48234	3.29934
LOC_Os01g62420	5.89145	4.05683	5.15613	8.74142	5.76424	6.4443	6.51405	6.06512	7.94139	3.59393	14.7983	4.59982	25.7392	15.0126	15.2881	20.262	14.0655	21.4061	3.80713	4.21349	4.46798	16.7247	12.2538	10.1491	20.0325	26.3579	37.7079	36.6016	23.7681	15.5711	39.7169	36.6414	34.9778	15.5978	16.1494	14.1358
LOC_Os01g62630	46.2879	48.1721	62.8367	32.6445	22.1081	22.3508	65.3037	22.055	31.6461	6.30413	11.2134	3.35725	18.5784	23.9361	62.1843	52.3511	46.9541	17.3512	52.2719	42.3426	41.4158	28.1359	17.7367	14.7817	59.7221	47.312	28.3789	16.6001	19.8422	23.1803	4.57163	15.5428	28.0407	28.3719	10.9194	10.3987
LOC_Os01g62800	8.28231	5.2899	8.76843	5.29823	5.30111	5.06884	5.95728	7.34947	5.69629	4.79056	5.14487	4.27643	4.65316	7.76715	4.74094	5.61632	5.01238	5.37134	6.45688	9.23568	8.55583	4.23308	4.18724	4.6831	10.0186	6.89951	4.4785	4.24772	2.95288	2.56622	2.90568	5.75392	8.70542	7.36107	3.92717	5.11259
LOC_Os01g62810	25.9349	16.4192	26.5703	0.439914	0.676253	0.412873	33.5528	38.3554	35.7749	0.641193	0.561849	0.518624	22.8048	33.9093	25.1781	24.2137	18.3768	20.175	12.4976	18.045	17.2743	0.511331	0.374029	0.377679	30.3659	31.7988	22.1537	1.60499	1.05888	1.42994	22.0037	39.7476	44.0145	27.6751	18.9915	23.2363
LOC_Os01g62830	8.97883	7.89635	4.38803	10.69	25.1711	18.7577	5.11969	14.6113	12.391	48.532	40.6171	51.3551	10.9769	12.8468	6.06694	4.70232	7.7039	10.745	7.28613	9.00023	11.1438	38.636	45.0965	53.1696	5.0784	9.52786	11.1432	43.2014	31.5889	45.3132	4.45314	12.3971	13.6292	14.9299	21.3385	33.7543
LOC_Os01g62850	2.39107	3.46515	2.63702	2.97996	2.85632	4.4152	3.56092	6.04995	7.10712	2.96157	5.02908	5.05736	11.1651	6.02249	3.99848	9.23169	15.0062	13.824	5.26243	4.39062	5.98565	12.5221	6.88278	8.23191	11.3835	14.7483	18.748	14.8177	16.282	14.6528	9.09824	24.8288	10.5303	11.8045	21.7317	17.7574
LOC_Os01g62870	7.32369	4.89018	7.59309	12.7331	12.6714	13.0397	22.5724	21.6637	31.5397	6.11589	8.98548	5.18341	24.8934	16.2088	24.4633	55.3807	32.3654	54.9853	10.414	12.3425	13.3427	11.3456	12.9552	18.2183	38.2656	30.2715	31.2718	14.2795	16.591	8.92947	35.3048	95.4885	73.2933	34.818	33.7513	33.6662
LOC_Os01g62890	12.9191	10.3563	12.1012	4.7479	3.58026	4.62357	9.84435	11.8028	10.2877	4.43441	4.90985	4.81723	10.8528	10.2727	9.7692	8.31347	9.18237	7.68288	9.47599	11.0831	10.3941	5.09612	3.43974	4.70299	10.6947	11.1479	12.3135	6.04667	4.07143	4.53673	6.73565	12.8091	14.3161	9.30572	7.85091	8.27853
LOC_Os01g63210	45.5465	40.5026	55.9873	12.9764	11.5199	15.7902	86.789	125.936	107.622	7.24646	16.0644	10.1037	112.767	116.065	92.7934	181.23	109.35	165.217	47.8219	51.7683	53.9348	15.0361	14.5133	27.0811	76.3905	49.1768	71.6828	37.6508	14.8675	9.67909	124.813	499.732	263.092	159.206	258.968	247.9
LOC_Os01g63240	0.110793	0.071185	0.03278	3.41052	1.39973	2.38073	0.072354	0.230195	0.07982	2.18555	3.3945	2.00835	0.131515	0.132386	0.272075	0.499481	0.457449	0.262572	0.297381	0.404653	0.165318	2.50649	2.04822	2.09973	0.553607	0.246992	0.008512	2.16847	2.42244	1.54602	0	0.318294	0.171508	0.225791	0.111006	0.10713
LOC_Os01g63270	86.2358	57.8632	98.7738	64.6911	38.0757	43.7211	36.3704	38.0658	30.8138	31.8707	51.1719	35.3022	20.3783	22.7378	32.1437	35.0723	25.8083	27.3496	78.7848	94.0298	58.0846	30.2546	19.2684	34.1533	42.4341	23.8443	20.5148	31.868	28.7394	31.8979	18.915	21.5036	40.1359	26.4791	9.68075	15.6235
LOC_Os01g63470	50.7446	41.1328	61.7832	32.0023	25.4391	26.4505	44.0247	43.7446	40.4204	32.5883	26.6864	25.0922	33.097	31.312	36.1964	22.8318	34.5916	27.0059	51.6529	54.0071	50.8393	21.8876	26.0169	31.2904	50.7095	32.2795	35.9726	25.2102	29.1478	27.7128	32.6016	44.7042	48.2347	39.7997	35.2154	39.9508
LOC_Os01g64110	12.8046	8.40547	8.04602	25.4123	52.8065	22.1452	25.3974	17.2923	31.9982	5.3695	13.1842	16.983	59.1478	24.5522	32.325	34.1288	43.284	61.0292	10.492	9.00796	17.7292	74.7674	68.7438	25.9491	44.8646	51.23	45.6493	34.7369	21.2868	32.3851	98.8266	82.7465	47.5985	48.3941	60.357	33.9749
LOC_Os01g64250	0.832639	0.554918	1.64902	11.825	11.9485	12.274	1.19255	0.550005	1.05112	22.1055	14.4992	14.882	0.421532	0.727388	1.81046	0.91582	3.68252	0.638195	2.67271	1.72488	1.75506	7.8239	9.42455	9.55221	1.70306	0.807712	1.46097	10.3785	9.1842	4.98489	0.296619	0.987606	1.02551	0.898586	1.1792	0.730673
LOC_Os01g64360	12.0123	19.3122	15.8982	21.6839	26.9042	32.9371	10.0873	20.4532	12.0537	7.57668	2.72445	5.82446	8.50645	15.8826	18.0464	69.5964	32.5131	61.3837	70.6878	35.5659	66.3284	18.5653	38.5323	28.3305	26.0893	29.6527	15.4674	2.71521	7.06437	8.11503	104.496	16.6551	10.6725	26.8992	84.1804	38.4962
LOC_Os01g64520	5.69496	7.59295	4.13476	7.18942	12.4262	7.26986	6.89731	10.2594	9.02231	15.2755	24.5636	19.8578	12.555	17.1755	14.3217	17.9908	12.2055	22.6538	3.8403	3.48354	3.85642	13.4442	11.4431	12.1785	4.76585	13.3724	19.1044	45.514	32.5409	31.9601	40.6658	20.0891	10.8536	18.509	44.4836	23.6947
LOC_Os01g64540	0.525171	0.416666	0.40307	2.51004	5.46302	3.56098	2.58323	1.75726	6.5554	2.5409	5.86327	5.73157	5.77351	5.2683	5.7319	6.29453	6.90862	13.0302	1.09979	0.857659	0.920787	6.23519	12.1072	10.8529	12.0501	13.3128	14.8833	10.0376	15.9294	11.8574	17.1418	18.007	6.85292	6.70284	16.3444	10.5237
LOC_Os01g64960	556.805	740.607	800.338	465.393	240.126	366.04	802.908	754.662	574.189	160.024	151.946	225.005	405.696	587.164	681.572	527.19	360.769	295.927	404.683	372.345	496.792	158.881	103.605	176.184	307.459	166.955	142.472	111.754	56.6632	70.3325	95.2766	345.483	495.166	469.751	166.918	320.681
LOC_Os01g65130	0.260755	0.142446	0.125726	29.5125	49.4989	47.4181	0.0229	0.007886	0.004383	84.5112	37.5059	65.971	0.120661	0.109514	0.07164	0.008794	0.010301	0	0.207255	0.478634	0.219684	41.7434	59.4651	51.8778	0.082166	0.033164	0.057498	20.0452	18.4613	32.3067	0.010697	0.037416	0.060724	0.025105	0.014415	0.08734
LOC_Os01g65150	0.357351	0.748155	0.281988	2.62578	4.89652	3.69778	0.258663	0.376692	0.47359	5.23788	3.93657	4.83068	0.434722	0.42611	0.126943	0.399151	0.361031	0.360064	0.470494	0.697341	0.578158	5.64366	4.93232	5.59922	0.294912	0.739622	0.203162	3.77562	3.84497	3.65602	0.297188	0.624726	0.384336	0.505071	0.442624	0.815535
LOC_Os01g65169	0.259971	0.305178	0.180239	30.4248	46.5975	42.0332	0.196002	0.092681	0.233929	42.1879	31.4695	32.7591	0.607337	0.48828	0.338022	0.328393	0.558755	0.894691	1.97625	3.16919	1.35673	30.1975	41.9876	64.305	0.380588	0.220586	0.296024	33.1973	30.6832	25.6488	0.366401	0.530797	0.443008	1.13839	1.02425	1.15994
LOC_Os01g65260	24.3834	20.1828	16.9399	50.0671	75.0622	62.9686	50.439	29.4223	41.2734	42.7455	36.7548	50.6375	17.6971	38.8181	33.4507	27.4374	20.896	11.041	15.8795	16.1843	18.7428	42.0282	49.7965	50.9921	17.1461	12.9698	8.00119	29.1814	25.6463	23.2097	4.54979	7.61731	11.4397	23.6666	7.39973	14.0381
LOC_Os01g65370	91.1998	117.909	118.898	162.059	162.472	204.566	85.5137	161.946	80.9312	52.3409	66.5826	56.5091	109.183	105.706	124.84	254.455	237.016	283.426	258.935	204.772	218.745	157.662	250.464	234.815	100.874	117.497	89.7775	73.0642	80.7946	134.701	265.341	77.7301	50.4734	219.943	461.186	335.804
LOC_Os01g65380	13.4808	13.76	12.269	19.0016	27.4791	23.0637	21.5166	24.0803	26.9807	24.6197	37.2786	21.4475	53.1595	41.2227	36.175	71.9004	77.5187	118.902	14.9316	12.681	18.1019	31.5052	27.6259	48.9631	38.9021	48.866	55.8587	53.3004	58.8167	76.6468	131.989	97.6341	61.598	64.3008	140.216	103.671
LOC_Os01g65420	1.1223	0.97831	0.8572	4.36342	5.56861	5.96178	1.09309	2.07015	1.25458	6.63822	4.41845	4.55735	1.52738	1.10394	1.57122	1.41507	2.38931	2.01402	1.95882	1.54652	0.378159	3.57381	5.16322	6.06037	1.07366	1.09803	1.29427	4.98216	2.97638	2.40057	0.308257	1.226	0.981202	1.63556	1.3182	1.27675
LOC_Os01g65630	4.3848	4.21421	5.83439	2.69513	0.60898	1.68981	1.51497	1.61741	0.454145	0.597847	0.706765	1.68266	0.582355	0.571301	1.91414	0.627534	1.08436	0.183366	4.59737	3.89622	2.92729	0.502215	0.50776	0.635888	0.674408	0.219445	0.07117	0.304362	0.235195	0	0.100994	0.1969	1.45021	0.71095	0.034469	0.176479
LOC_Os01g65640	1.44332	2.20788	1.38484	7.03835	6.25624	7.07995	2.28864	2.42475	2.56738	5.89989	6.97195	5.73559	2.29193	2.83253	2.35412	1.77325	1.53802	1.58214	1.65111	2.02154	1.52523	6.70557	5.44975	7.09385	2.70849	2.15694	2.10524	9.62484	6.21382	4.68102	1.85221	2.85826	1.93413	2.38024	3.50884	3.80531
LOC_Os01g65670	3.92197	5.43632	5.31896	1.34404	0.297543	0.611576	7.82353	8.63162	5.98835	0.523686	0.45831	0.070284	4.44488	4.66783	6.55846	8.69625	10.2795	7.53918	4.58972	4.69673	3.26872	1.37678	1.29523	1.83067	10.6222	11.8528	19.5914	2.16816	4.56278	1.84687	5.76264	11.1274	6.82828	11.6035	9.96314	8.20504
LOC_Os01g65700	7.46004	5.89518	4.3654	5.3165	11.0535	6.24893	9.65315	8.4196	10.1325	2.79755	16.1641	8.87716	38.7636	23.3168	17.8057	60.0144	33.2484	58.5014	5.58327	3.36919	6.48827	14.6628	15.0771	30.6127	11.6942	25.6437	39.6452	37.9069	21.3729	31.6448	45.6967	91.2277	50.1656	38.7469	120.969	46.9123
LOC_Os01g65840	0.14932	0.275295	0.255343	1.35985	1.87455	1.30493	0.133546	0.119292	0.345982	1.5085	1.48698	1.21346	0.180846	0.489428	0.224259	0.157694	0.161026	0.320429	0.252907	0.290646	0.209955	1.3036	1.6072	1.30052	0.297282	0.168633	0.516634	0.943139	1.02706	0.629215	0.17739	0.363942	0.242757	0.134332	0.099532	0.280848
LOC_Os01g66000	29.2875	35.8931	26.6036	125.286	117.907	138.266	43.4849	43.0587	30.8025	102.935	97.9977	192.123	25.5198	34.6797	36.7849	24.3099	17.0441	11.413	19.6666	14.3724	21.3817	70.309	65.4492	82.3875	11.3808	4.0297	2.53922	38.5069	18.2153	20.0219	0.985058	5.32439	14.6201	26.0719	5.57037	19.5968
LOC_Os01g66010	2.83758	0.491833	1.8173	18.4019	34.7442	40.4484	12.3863	17.4363	28.8222	22.8727	21.8341	18.2387	6.10314	6.41762	13.7536	12.6217	30.6518	24.7991	17.2986	25.6413	5.9079	41.5863	82.4839	89.066	79.5594	32.9982	15.7581	25.0359	42.8683	13.5956	3.53379	13.7306	8.25929	23.836	15.7625	16.3631
LOC_Os01g66100	55.5868	40.6679	46.097	17.2494	23.306	16.1665	44.9529	31.022	21.5093	18.6881	20.4779	18.9799	12.0987	16.1556	44.4342	9.14406	9.38689	1.46673	28.4925	25.1561	19.1557	5.7985	7.55187	3.45186	9.22673	3.36932	2.17505	4.44362	4.0154	3.53778	5.13339	0.839841	2.69661	15.307	1.61923	1.66465
LOC_Os01g66130	1.62872	1.29982	1.06614	3.77213	5.52322	3.71354	1.68407	1.85823	2.61679	5.18761	4.76586	4.58115	3.74509	2.71841	2.24458	2.62009	3.32217	3.77257	1.16844	1.64496	1.14131	4.1089	4.68666	4.64748	2.4155	3.5124	3.87109	5.08349	4.86109	5.75111	5.02691	5.44268	2.72762	2.9068	4.34533	2.15821
LOC_Os01g66350	50.4604	54.3114	56.9388	8.41821	8.80741	9.67456	65.1012	62.1869	65.8065	7.14311	12.7041	7.1931	55.4022	46.4661	48.0464	45.6584	46.6308	33.9183	39.6809	46.2483	47.3933	33.0382	33.1512	13.1515	71.4958	113.874	75.2788	17.1846	14.888	22.7938	65.4278	43.9364	42.7981	47.9878	32.1076	35.0168
LOC_Os01g66500	5.98048	5.67187	4.54546	15.1408	19.9411	16.2174	5.49196	5.63823	8.08872	13.7591	12.9785	13.4055	7.85999	10.5601	8.35941	8.37088	10.2723	9.99324	3.71846	5.41836	4.17654	12.7846	13.8468	12.8995	7.82444	8.44916	7.2747	11.7541	12.8901	12.5524	4.38464	5.92356	9.88047	6.63343	4.38561	5.70629
LOC_Os01g66640	0.077472	0.007082	0.044285	0.04401	0.119047	0.138366	0.162931	0.371235	0.123905	0.275528	0.742824	0.316682	0.839035	1.12023	1.19438	4.38512	1.22157	6.03219	0.034639	0.093611	0.19787	0.293817	0.102645	3.23452	0.51198	0.417403	0.629024	0.80079	2.71001	2.49932	2.17003	4.17862	4.22546	3.94212	7.65461	8.29356
LOC_Os01g66830	1.72804	2.08981	1.06774	6.08991	4.31308	4.32907	2.01552	2.45273	1.2337	11.0776	6.74644	9.00246	7.63045	7.09032	4.47054	5.20979	3.97913	4.63126	1.0446	0.899255	1.98241	5.06627	2.56777	5.13793	1.56869	2.54232	1.89136	4.32718	3.85776	5.27603	3.07375	6.9429	7.70012	3.37557	3.50656	9.09618
LOC_Os01g66850	30.3811	29.1393	24.1285	3.28704	2.11406	3.5295	49.3851	53.8787	42.4192	3.17924	4.09078	5.0869	50.3313	50.4498	49.3871	46.2364	31.6707	26.079	19.6002	23.665	18.2083	2.66102	1.58919	1.82666	25.0997	19.1416	16.0201	2.23623	1.56154	2.9443	43.2702	37.5846	36.0885	40.9248	35.1966	49.9947
LOC_Os01g67120	208.246	187.313	211.979	60.1798	65.6684	49.7665	186.417	205.294	140.555	59.4831	41.8752	75.4838	109.696	141.469	149.922	98.5879	70.2313	42.0842	116.364	115.126	127.464	39.1857	34.522	28.7919	52.7518	34.3991	22.8804	17.2467	11.9689	16.3785	39.2989	49.7135	83.8062	116.166	35.7374	88.8395
LOC_Os01g67320	20.8594	16.5228	15.3818	3.26377	5.59604	4.06225	24.8234	31.8208	23.3172	7.02035	6.47881	3.98165	26.7753	23.2156	16.1973	12.9515	10.8334	5.84165	16.4709	14.4677	12.6155	3.79583	4.66365	6.47365	12.6403	13.521	10.6942	6.59951	5.43968	3.59706	9.12417	11.9222	17.4169	23.5701	11.1461	23.4864
LOC_Os01g67360	1.15967	0.903133	0.893841	20.0088	9.6072	8.94998	1.28042	1.19974	0.55873	13.0993	5.31404	6.87299	1.00031	1.08248	0.860324	1.04505	0.74284	0.556298	1.03229	1.47721	0.401105	3.89357	5.20413	3.90154	0.87162	0.685092	0.54186	4.22438	3.97459	1.96213	0.617837	0.271312	0.715544	0.746563	0.895896	0.725395
LOC_Os01g67810	11.2204	15.2425	13.8638	54.1055	85.2731	78.3056	7.54208	16.9013	10.6413	7.31035	6.06976	9.26568	3.4267	11.7455	12.1438	60.8644	34.7802	31.4503	44.5446	39.969	45.8817	29.8895	49.3925	34.6409	3.70173	6.33098	3.00571	3.46019	2.43437	7.66735	10.2938	1.40946	1.04642	14.7096	8.8687	6.62411
LOC_Os01g67820	8.43413	20.7049	13.6316	26.3267	38.0534	40.3848	7.71479	15.39	9.92839	2.77691	4.10885	2.85919	2.48404	8.67115	11.0558	49.408	25.3663	27.0253	45.0925	34.4563	39.0803	25.6485	36.5483	24.3132	2.32345	8.59202	3.34392	3.07618	1.25378	6.98404	14.4174	0.719437	0.874119	16.0811	11.6299	10.2829
LOC_Os01g68140	1.15112	0.376946	0.559113	4.57668	6.01381	2.70264	0.998019	0.645553	0.242625	3.3991	5.83776	6.97423	0.592779	1.74426	1.05089	0.238465	2.35718	0.229289	0.553272	0.404389	0.858365	3.0317	3.24103	2.90806	0.59365	0.766858	0.167511	3.1602	3.26486	3.2557	0.104927	1.19656	1.26132	1.04323	0.396052	0.993562
LOC_Os01g68450	105.812	101.389	102.69	55.7706	57.3764	57.2263	104.569	96.7744	80.4204	52.4283	30.5322	65.7405	36.215	54.9965	63.6285	31.6514	21.8802	12.3754	57.0646	67.0855	79.171	35.9658	32.1054	40.9607	31.8196	8.34294	3.95117	9.90522	9.17887	8.23918	3.02413	10.2497	29.585	52.0799	7.54589	25.0189
LOC_Os01g68480	78.4165	67.8297	75.4366	29.6668	24.8438	35.3802	101.377	88.396	82.0826	21.7219	38.7703	31.4092	97.5353	76.5568	94.5512	99.5748	74.2869	97.84	65.4514	68.9158	73.7623	26.115	21.6594	34.9064	74.3188	44.1172	50.0288	31.5043	20.2082	25.9727	57.8897	98.7008	94.6816	75.5087	76.9852	133.033
LOC_Os01g68545	3.03254	1.96124	2.7287	9.95903	9.48289	10.2072	3.18632	3.19742	3.29008	6.52266	8.24735	6.49991	3.46291	3.91272	4.28202	3.01262	3.30391	3.50125	3.32961	2.86431	3.27233	8.74957	9.61544	12.2054	4.09527	2.70915	2.87056	7.87507	6.87433	5.46265	1.81185	4.03298	5.23065	2.6205	3.14586	4.65352
LOC_Os01g68570	0.022017	0.044724	0	2.3954	2.27093	2.22082	0.075372	0.191973	0.078048	1.78048	1.00001	1.28021	0	0.077109	1.67508	0.071888	0.230348	0	0	0.120325	0	1.96084	2.06437	2.14715	0.083777	0	0	1.01532	0.689376	0.10131	0.211187	0	0	0	0	0.042825
LOC_Os01g68790	17.4389	23.0582	18.147	56.0987	77.0094	67.1155	16.8517	14.1755	27.8254	39.8354	67.7191	43.9919	53.2016	35.6639	37.0449	45.2551	47.3081	55.6275	24.2989	23.744	16.3078	68.5239	80.9921	59.8142	44.2593	48.2398	70.4382	132.784	103.64	75.8483	21.5267	40.9131	56.0179	32.5426	29.6449	27.3008
LOC_Os01g68900	18.1585	13.1555	21.1792	6.99942	5.41792	7.35189	17.759	9.4761	9.43426	5.91753	10.3345	8.82133	8.77847	16.261	14.2904	2.72666	8.70715	2.1802	16.1462	17.3543	30.3165	9.3141	4.29657	4.87408	11.6119	9.13072	2.7267	5.0286	4.5708	3.64175	0.675089	4.30496	9.35423	7.02865	1.85983	4.90841
LOC_Os01g68960	9.10151	5.56726	12.0913	1.03996	0.675436	1.04861	6.09993	11.1705	6.68139	1.06774	1.16408	1.13982	2.86822	4.0639	4.26954	2.62946	1.37247	1.42189	11.5891	10.419	8.77417	0.474107	0.591398	1.16032	6.45742	2.26202	1.24612	0.706381	0.358798	0.22119	0.470713	5.3392	10.8583	6.04305	1.31761	3.35638
LOC_Os01g69030	52.0469	36.23	42.1495	14.7121	15.0613	16.4321	51.7101	55.5928	52.5242	16.684	13.6075	19.6833	31.7878	38.7108	39.2286	35.0016	30.233	29.6134	45.8851	55.2182	61.1075	12.2692	10.7357	18.9409	31.9177	18.591	14.8091	5.42379	5.89788	6.3245	36.4672	30.5272	41.6778	41.9387	27.7293	36.653
LOC_Os01g69190	0.518192	0.05603	0.316047	0.392789	1.17476	0.595509	1.08536	1.00723	0.730495	0.868653	1.60242	1.7161	2.2226	3.2582	3.33492	8.59905	2.85785	10.7302	0.258987	0.284035	0.290085	0.808687	3.14877	4.17431	1.62539	1.35243	1.85287	2.24811	9.50523	12.8945	5.85389	9.86276	4.15216	9.89403	20.2904	11.5898
LOC_Os01g69200	1.23703	0.267861	1.91129	10.0891	5.07216	8.89658	1.39157	0.901298	1.09013	5.20648	10.7189	7.56456	1.71686	1.79209	3.03716	1.39023	2.70787	2.0396	1.84172	1.36773	2.60017	8.86181	6.98248	9.0246	2.88716	1.70017	1.85957	7.90593	7.61698	6.68525	2.44979	3.21016	2.69408	2.45716	2.53525	4.79461
LOC_Os01g70130	7.06389	5.75238	5.77112	16.2703	22.8471	15.3003	11.8054	10.2578	15.8316	12.0211	14.5679	16.5875	18.5283	11.1102	12.2421	21.771	19.4789	30.7094	8.00556	7.96542	11.9103	34.6621	33.4963	29.5296	32.2576	42.7039	37.6745	14.9292	30.2133	23.8966	51.2253	28.4987	22.7317	19.8349	26.3572	27.6653
LOC_Os01g70400	40.5523	55.2854	38.2083	121.926	115.757	122.317	47.4146	48.3551	34.182	102.906	101.209	168.271	34.5208	38.8192	44.2324	27.0695	14.582	9.12382	21.8594	17.4314	17.961	71.1223	59.5624	73.0015	9.95601	5.47626	1.92295	34.1294	21.3701	22.8355	2.0978	5.2455	14.5746	24.6056	3.65973	13.9071
LOC_Os01g70525	0.402739	0.154498	0.124495	0.13755	0	0.070105	0.255661	0.679837	0.533326	0.612065	0.518696	0.149375	1.32351	0.208649	0.896889	3.33544	1.36584	4.33308	0.480714	0.263024	0.693971	0.85744	0.152527	1.37832	1.65305	2.69711	1.80895	0.502022	1.85868	1.11991	1.85233	7.00437	2.72516	2.16872	5.46389	5.09358
LOC_Os01g70540	29.5909	27.5207	28.3041	10.859	26.0058	20.436	50.1818	50.5777	68.6027	32.2158	54.9245	30.2854	109.759	83.8549	72.1835	133.465	85.4543	178.695	23.4996	22.3764	29.7351	55.637	55.4837	70.9029	65.4864	75.0759	94.1572	81.6008	86.2279	84.6744	200.444	171.122	114.443	120.085	233.44	167.157
LOC_Os01g70790	344.129	630.37	639.978	787.23	1310.73	1088.79	355.086	426.274	171.064	107.521	277.239	278.507	107.97	370.235	448.208	741.111	488.81	557.99	1654.05	1260.83	1788.1	820.773	1112.55	1146.36	101.926	426.736	223.257	130.094	122.639	244.727	1195.35	67.7748	61.3999	433.69	704.666	699.566
LOC_Os01g71190	43.0184	56.675	51.4981	48.1841	27.6777	38.4085	78.1531	74.1753	61.7233	16.1654	17.2458	36.2718	38.4934	57.187	59.4665	49.9378	39.2587	28.2878	26.892	24.2046	26.1051	17.5346	12.3238	16.5853	27.0757	14.3958	11.6095	10.9433	4.03571	8.88093	15.4336	34.0373	48.2135	46.547	19.9141	34.8664
LOC_Os01g71300	63.8664	51.5681	69.5203	42.9554	35.0734	34.3205	49.6288	45.7495	38.7442	30.1263	33.4587	30.1259	32.6803	33.8377	36.481	30.6885	36.7484	28.5605	59.6814	59.7029	58.5178	26.4441	31.1698	34.9046	55.1687	26.3739	22.0709	24.8449	22.6479	20.594	22.9725	33.2767	55.4655	34.8948	26.3246	37.3735
LOC_Os01g71340	346.24	395.749	99.3257	59.1646	184.144	75.5288	397.657	426.89	337.459	214.718	1957.89	587.558	1776.56	3064.16	2870.17	2735.53	1560.58	5471.91	54.8244	36.4311	94.6338	196.036	118.389	407.697	427.984	764.179	732.292	1533.29	2683.96	4927.66	909.507	2522.74	2838.58	1932.56	1638.77	484.954
LOC_Os01g71350	7.24952	25.2521	4.74779	5.40164	52.851	15.0619	14.9926	79.4454	26.7941	72.6035	198.768	40.7587	69.4815	63.9704	54.2155	224.236	48.2654	416.818	3.31973	2.6576	4.50741	20.4284	32.6441	85.1107	60.7455	227.024	661.263	476.499	675.751	566.299	88.1418	362.828	165.404	429.992	596.789	66.1207
LOC_Os01g71380	0.15926	0.071732	0.095182	0.015631	0	0	0.313179	0.384903	0.012941	0.118104	1.17426	0.425968	0.85234	2.38578	1.85788	1.97225	1.26311	3.29931	0.077195	0.061532	0.026754	0.074369	0	0.012903	0.144729	0.690189	0.449175	1.30688	2.02117	4.0272	0.926583	1.11131	0.997135	1.41995	1.4471	0.295314
LOC_Os01g71624	0.609575	0.592598	0.101971	1.29689	2.20212	1.38847	1.19433	1.55997	8.18139	2.25401	2.40051	1.66216	2.48539	3.37162	1.84554	1.52584	6.9136	12.8644	0.140168	0.752889	0.561631	5.5251	4.93394	3.58024	24.6428	34.6178	36.7178	5.86745	21.0533	11.4293	19.5831	33.507	6.33865	7.39026	27.6485	5.83888
LOC_Os01g71690	2.34975	2.15577	1.68345	2.1872	4.21511	3.0733	3.30102	2.35083	13.642	1.64643	3.56956	4.11356	7.17416	7.72063	6.99778	3.14386	18.1563	5.33823	1.57504	1.48767	2.89629	3.84661	4.01409	4.33685	13.1292	4.11337	12.5081	3.34461	2.5544	6.12676	10.777	8.62133	7.2443	2.00061	10.2737	3.83673
LOC_Os01g71700	0.100258	0.53084	0.057901	0.465123	1.02144	0.761004	0.761699	1.49938	2.31565	2.00479	2.82854	1.42373	3.00657	1.53434	0.757337	3.62886	1.80072	6.77032	0.410491	0.180936	0.428768	3.13395	6.93731	12.497	2.97556	2.54263	3.46749	3.69089	5.18802	7.04361	1.86947	5.76716	4.0393	4.92997	3.67847	3.76154
LOC_Os01g71720	7.89208	4.29335	7.72098	13.632	12.8003	10.6352	3.16896	1.80716	2.29584	9.29206	9.74285	15.0007	2.3383	4.41082	3.44891	2.11912	1.21377	0.719664	7.68074	8.67718	9.86473	7.63534	7.36875	12.0129	0.249275	0.107697	0.015554	1.83929	1.30409	0.529505	0.348092	0.168332	0.291906	0.859568	0.303247	1.38693
LOC_Os01g71740	1.11578	1.36304	0.642307	0.213321	1.5412	0.69856	1.89064	3.50374	3.33296	5.23228	5.53233	4.13171	3.91482	5.355	4.0656	6.7793	5.71874	15.8155	0.782333	1.32638	1.21299	1.53111	4.44264	13.7642	1.22344	2.72735	3.4669	4.68093	11.8889	20.9224	4.37337	4.96832	3.93226	9.00824	10.4897	14.0208
LOC_Os01g71760	0.15278	0.175204	0.046766	0.210452	1.07049	0.714419	1.22983	1.95427	2.50258	1.23244	5.87737	2.13282	4.29337	5.49747	3.27358	11.7308	6.74224	35.4373	0.157327	0.148397	0.359966	1.07213	3.20077	11.9084	2.71478	3.38493	9.08304	7.44153	21.2694	22.8487	16.0842	11.6947	6.27235	15.1977	17.7223	8.47608
LOC_Os01g71820	6.54091	5.44673	6.53348	3.63923	0.382446	2.9546	8.81402	1.52877	3.88022	0.467339	2.56029	1.56263	17.7492	12.0497	11.2741	6.60408	8.24497	7.05769	1.67387	1.28782	1.23549	17.7753	4.51999	7.04904	9.1772	8.00819	7.56091	13.9078	6.75901	20.8495	48.9581	8.24393	4.69064	5.76879	40.2015	1.65416
LOC_Os01g71860	0	0.022719	0.0125	0.164956	0.947301	0.220863	0.773552	4.60187	17.1795	0.04162	8.33629	3.92403	2.1036	3.71506	5.17044	15.6409	21.9155	98.6903	0	0	0	0.060748	0.112873	9.20624	5.85338	9.62243	12.3147	10.568	66.6164	155.088	9.01752	24.2614	4.01144	49.135	21.8192	4.79354
LOC_Os01g72009	20.7359	19.4117	14.6475	81.9878	118.177	105.854	35.9774	55.7895	154.611	70.881	188.195	89.6341	105.945	62.3781	46.0936	117.478	104.447	203.263	32.1462	33.7621	24.1663	175.905	175.815	216.106	167.886	177.697	330.024	391.237	424.91	396.959	108.794	201.159	66.3497	124.503	171.261	116.688
LOC_Os01g72100	185.532	295.432	286.789	203.758	192.495	255.698	186.86	347.52	130.924	58.1701	59.6947	49.5693	103.09	189.756	188.826	331.315	225.279	320.17	493.61	370.382	459.624	168.953	152.432	162.891	49.471	89.5384	63.226	25.1333	28.4921	81.8427	280.732	98.7499	170.774	248.477	267.308	260.414
LOC_Os01g72460	4.51726	2.25297	2.2374	0.703864	4.34998	2.54264	12.9583	14.9691	45.2289	0.443621	4.008	3.51562	20.6335	18.9554	21.4641	49.8878	30.8443	62.7293	3.93257	3.59271	4.72729	4.37125	6.64394	7.9828	55.0775	57.9193	77.924	9.36182	23.0199	20.9325	74.8472	90.0463	42.3143	39.1769	59.3431	29.3345
LOC_Os01g72570	2.93839	3.65641	2.35944	8.31896	16.2475	12.4525	5.72484	7.31976	24.3	5.53299	12.6331	4.78376	11.7419	5.70895	9.14787	16.4903	12.187	20.4305	3.38467	3.59605	2.75321	13.4759	16.0687	14.7138	24.0076	27.4338	43.1923	16.9862	44.2734	29.2051	32.3701	24.6442	7.85554	18.4011	22.926	9.71548
LOC_Os01g72930	0.1101	0.055219	0.129737	0.775138	0.831162	0.806114	0.121277	0.158417	0.268207	0.634446	0.677453	0.667305	0.123844	0.182097	0.320759	0.12674	0.310641	0.226254	0.157412	0.118186	0.155244	0.607584	0.721085	0.683312	0.208845	0.02856	0.202759	0.227687	0.624467	0.3148	0	0.182205	0.146229	0.228247	0.059567	0.150135
LOC_Os01g72950	32.1782	43.7495	39.898	142.9	105.558	120.861	47.9747	48.0479	32.2026	86.8565	85.6959	150.039	22.8804	27.5488	33.828	22.5997	16.0836	7.40388	21.9255	15.4156	22.299	60.5785	57.8404	77.41	13.8608	5.54906	2.24491	30.5356	16.4697	21.3795	0.783872	5.21074	20.1618	27.0647	4.13924	12.6668
LOC_Os01g73160	12.8089	10.5831	10.3159	32.5125	32.7243	37.7966	15.0016	11.371	29.7897	22.386	30.4872	23.5467	25.0657	21.269	27.2186	24.9762	31.8439	29.514	9.78932	10.6336	4.98793	28.9142	40.795	25.9799	28.1648	29.9234	54.5923	48.5426	47.1142	29.7651	11.3034	19.1664	26.5914	21.6949	12.0099	10.2155
LOC_Os01g73200	11.8197	32.1897	1.94894	20.6153	136.85	26.7776	26.0024	52.7626	143.125	10.7162	242.201	29.3612	172.124	105.753	118.498	321.081	140.456	757.319	1.23957	1.77682	2.50322	38.5259	39.1475	44.5776	117.032	356.37	691.257	550.499	821.751	793.485	233.229	440.327	158.266	270.41	283.382	35.2277
LOC_Os01g73380	0.33305	0.36644	0.248381	0.450288	1.11844	0.812805	0.565335	0.655259	1.14248	1.46335	2.7793	1.49715	1.16663	1.48503	1.19976	1.93154	1.07976	3.63882	0.482459	0.777381	0.482361	1.27381	1.27995	2.36893	1.11866	0.747209	1.42705	2.36253	3.053	2.25166	0.419846	1.71253	0.997498	1.43903	1.70771	2.74941
LOC_Os01g73450	147.87	152.827	156.475	80.4129	100.302	84.0412	106.774	109.036	93.3038	65.9277	62.0702	75.5143	85.6251	88.6512	79.9471	65.7444	57.0777	45.0149	107.375	115.338	117.248	61.9751	56.9773	57.3209	67.921	44.0169	35.4472	41.1111	35.5135	37.7681	36.6301	41.2708	70.9631	67.0615	34.4525	46.8131
LOC_Os01g73540	10.5617	14.0119	9.75095	45.8098	29.8437	42.1225	21.6816	20.2715	15.8077	26.8792	40.5392	58.4661	14.0775	19.3054	18.1619	10.5985	9.8954	5.00736	7.50312	4.51074	6.65799	18.8511	22.6469	25.1269	5.98957	2.09568	2.7168	17.4427	6.25605	7.91338	2.39945	11.3064	12.0362	13.7013	6.02339	18.9352
LOC_Os01g73590	0.416629	0.025666	0.382113	2.55891	3.37315	5.18307	0.775167	1.56781	1.05863	6.01414	3.52712	4.5697	0.361194	0.508228	0.516718	0.354761	0.262864	0.32509	0.35425	0.72999	0.250174	1.97835	3.33408	5.45443	0.409316	0	0.078152	2.04217	1.73258	1.61033	0	0.305366	0.084485	0.813655	0.068986	0.992744
LOC_Os01g73780	7.23686	8.62286	5.74925	59.495	40.5509	60.959	12.686	11.7957	13.2226	49.0947	47.2485	56.9771	14.1769	13.501	13.4829	15.8834	10.3279	14.4379	7.70479	5.99437	5.70141	32.0697	35.7164	36.7591	15.8752	8.83606	14.5416	50.8582	29.5399	26.6624	7.8666	19.8928	22.1585	15.8354	11.5585	21.5234
LOC_Os01g73910	79.8323	60.1857	44.0755	19.4525	18.7755	26.8127	56.623	53.6709	72.5069	27.2338	20.8373	25.8683	20.2836	43.8002	35.4282	38.6836	35.9597	37.9062	64.2203	69.4324	79.7345	24.174	25.897	43.8546	32.1043	22.1574	24.6259	28.7065	19.7046	17.219	67.3519	58.4171	58.7509	43.509	53.3283	64.9906
LOC_Os01g73940	84.0237	45.4586	85.7135	315.707	314.337	353.192	99.1831	95.6766	122.052	153.92	183.055	152.006	168.856	73.4877	80.6642	155.497	67.3918	102.047	137.748	92.4401	50.2234	340.556	486.145	346.558	156.415	126.053	263.241	335.743	378.591	96.0381	117.742	208.185	152.234	158.129	277.349	179.608
LOC_Os01g74020	0.084266	0.199417	0.131508	105.154	119.847	117.918	0.050151	0.024574	0.061901	115.24	128.699	130.689	0.030899	0.235295	0.205792	0.121752	0.213727	0.652882	0.124835	0.096872	0.255005	76.0729	76.9342	89.4245	0.365676	0.245843	0.223689	95.485	66.8572	61.2765	0.457116	0.513354	0.503638	0.145849	0.371667	0.058959
LOC_Os01g74040	21.1782	29.0766	29.039	107.752	145.127	130.311	11.9153	12.495	5.7421	10.0257	30.7251	31.6351	4.75578	20.7998	37.3807	71.564	40.8996	47.5307	66.4754	52.381	56.3692	57.7834	76.9903	86.7096	2.20519	10.4271	5.00841	9.35582	7.37329	20.7171	24.2955	1.62441	2.53726	16.9543	28.4896	24.307
LOC_Os01g74190	12.7254	14.0081	12.2057	32.8635	34.318	32.9002	14.4805	14.8973	11.7834	24.6862	23.8162	33.2914	14.9288	19.6924	22.0046	17.057	14.186	12.5398	7.80291	8.4478	6.37343	18.5643	21.8354	17.4841	7.1736	6.65708	7.31416	14.2348	11.2043	10.0812	5.09395	10.0675	15.0375	12.7559	7.67417	12.8984
LOC_Os01g74370	3.76581	2.87367	5.56902	5.90041	8.66312	8.4308	3.19962	4.64536	3.701	0.563039	1.6074	1.41377	4.72344	6.14931	6.85196	27.213	20.7418	49.3638	11.404	11.4828	20.26	12.5473	20.5165	10.2767	8.78678	15.8595	14.8226	2.60139	2.68215	5.14021	31.2833	10.5204	7.73402	13.7532	27.1978	17.8837
LOC_Os01g74450	56.755	97.3245	200.824	3.79387	3.17881	4.39982	132.421	51.5218	129.338	1.70266	1.85462	3.0231	37.5563	65.0686	95.2128	25.1526	15.762	15.334	34.3604	145.31	195.275	3.82162	4.64163	2.18033	271.393	32.8955	23.4919	1.04603	1.0315	1.05522	532.815	15.3881	166.097	24.0034	4.33635	9.49743
LOC_Os01g74570	0.552507	0.662169	1.10021	4.17082	3.31998	6.08663	1.80728	1.63799	0.694078	2.40545	1.85915	2.01683	0.805614	0.810357	1.43662	0.33361	1.35954	0.133388	0.773958	0.709603	0.525805	3.36326	7.5175	4.71643	2.16433	0.960108	1.07018	2.43891	1.4542	1.00143	0.89077	0.785922	0.671149	0.950592	0.188271	0.096471
LOC_Os01g74600	0.156217	0.168237	0.387253	1.92702	2.3973	1.68642	0.205671	0.445506	0.312172	1.22304	1.29905	1.22605	0.306256	0.424167	0.49884	0.353752	0.329177	0.252172	0.27741	0.306657	0.186542	1.16552	1.74804	1.60098	0.521899	0.297105	0.405728	0.951866	1.1846	0.810576	0.129134	0.345739	0.659163	0.17677	0.242165	0.24232
LOC_Os02g01030	59.4793	46.5638	60.4039	26.1414	28.5943	27.6693	50.1985	52.6802	53.6797	20.6215	29.0781	24.0382	52.3091	51.841	43.2148	48.0123	51.3479	39.9428	52.983	52.7057	44.4956	25.1286	27.2029	27.4592	51.2385	48.3213	56.8313	34.9013	28.2466	28.1248	35.2931	53.6616	69.6216	49.8374	38.8694	50.5517
LOC_Os02g01280	41.3248	43.649	38.4013	11.0091	13.1587	9.99955	33.8044	37.8795	35.611	8.12551	13.6765	8.87895	33.5019	29.2468	26.7562	31.7728	30.8453	39.1186	26.0573	35.9251	29.2255	14.1046	13.2797	11.5378	43.3802	44.0699	47.1622	17.8379	19.2838	21.7085	34.5234	36.8477	65.02	32.9648	26.318	24.2545
LOC_Os02g01332	34.2692	37.0368	29.6793	61.1947	92.7966	76.877	47.911	43.9301	100.803	47.7694	103.868	52.3328	104.016	97.5377	82.6356	112.377	113.064	172.413	31.8975	32.6927	25.7505	95.0805	148.369	79.0339	152.552	187.062	311.834	233.158	198.118	164.607	100.073	131.011	154.648	88.798	84.206	70.5021
LOC_Os02g01510	8.20594	8.78426	8.36661	13.839	31.6497	20.5999	16.8803	14.612	31.4447	14.6456	27.8463	16.289	32.2253	19.9095	21.7799	31.1856	24.3134	49.9457	9.36344	9.85408	15.8913	50.2805	59.9491	86.2611	64.9072	64.6181	125.186	73.3767	103.817	108.257	68.1616	134.136	86.7938	66.2282	82.2108	68.7261
LOC_Os02g01590	21.7801	13.8818	33.1808	15.1487	13.3376	4.35236	134.562	28.9227	32.6161	4.48551	3.00256	0.617056	43.5794	150.34	215.231	168.029	74.2107	69.7239	6.8019	4.06736	9.45332	2.1194	7.68832	1.94286	16.9448	7.26858	4.39395	1.54433	0.986789	0.84357	593.68	47.5359	88.4617	34.9775	81.951	31.195
LOC_Os02g01610	0.289136	0.309982	0.31379	1.58769	1.83395	1.7526	0.453379	0.240797	0.321414	1.40989	1.00112	1.38904	0.307526	0.648964	0.601386	0.311461	0.343845	0.423085	0.119872	0.474646	0.190482	1.10628	1.24692	1.064	0.387975	0.201187	0.353989	0.561911	1.05713	0.878775	0.111782	0.261666	0.672292	0.239801	0.133591	0.315714
LOC_Os02g01765	3.21863	2.93038	3.26199	16.6342	10.4558	10.8102	5.07698	4.43081	2.99705	24.1947	15.848	26.2109	4.13073	7.3619	5.67243	2.56272	2.57078	1.84271	4.32132	2.81858	2.81536	8.85599	11.5415	7.87308	1.13654	0.776394	0.077912	7.27789	6.34143	7.02528	0.308134	1.13423	2.332	3.34005	2.15719	5.93558
LOC_Os02g01830	0.779529	0.375714	0.495404	3.79968	4.59918	4.37286	0.680712	0.761565	0.731312	7.07411	3.34887	3.12314	0.706876	0.78133	0.601962	0.888065	1.00286	1.46565	1.11548	0.89292	0.669151	5.15127	5.72753	6.95051	1.26958	1.50643	1.36714	6.32976	5.50274	3.64247	6.46909	2.63105	1.28544	2.55876	4.13158	3.14063
LOC_Os02g02170	0.09479	0.007902	0	0.135219	0.88493	0.494891	0.391275	0.422531	1.4917	1.43217	0.790115	0.61429	0.798466	0.23108	0.249735	0.163399	0.370999	1.8354	0.032332	0.07423	0.182261	10.5762	1.48227	0.223019	0.244631	0.501988	0.737456	1.13668	1.19617	1.21303	3.06734	0.35678	0.236908	0.524193	2.5729	1.78587
LOC_Os02g02190	0.058414	0.008165	0	0.07935	0.717521	0.47199	0.333486	0.359311	1.21592	1.19026	0.594659	0.547284	0.695497	0.238783	0.226299	0.168781	0.340059	1.57374	0.017677	0.076704	0.148798	8.81055	1.22231	0.152782	0.212914	0.520451	0.957033	0.999035	0.960095	1.28656	3.48938	0.48082	0.1681	0.336532	1.69659	1.43725
LOC_Os02g02210	0.628927	0.292416	0.031858	0.165759	1.64308	0.12789	2.9188	20.3753	1.76593	0.677898	55.0917	11.24	90.828	156.095	42.2533	150.528	58.819	221.941	0	0	0.020377	0.153291	2.17815	1.93695	1.62622	16.1571	36.6256	65.3835	137.742	194.41	295.125	261.286	42.0507	181.658	701.415	238.858
LOC_Os02g02230	0.254186	0.064216	0.036343	0.089724	0.724619	0.004139	0.695381	8.02576	0.750758	0.222856	10.075	8.13723	31.2206	7.43138	11.7181	8.55317	2.27853	12.6979	0	0.032772	0	0.027693	1.86522	0.202203	0.781037	8.65691	24.9871	36.0707	51.797	14.7063	19.4253	9.94455	10.9389	7.98084	64.0975	15.9064
LOC_Os02g02380	2.93337	3.09747	3.34027	0.15214	0.030095	0.162713	8.03557	6.03597	6.14163	0.057636	0.064571	0	3.9723	4.44309	4.2959	5.17991	2.35242	2.54564	1.67751	1.89854	3.42774	0	0.050514	0.203672	3.92854	0.91212	1.29869	0.35295	0	0	1.8608	5.07092	5.99243	3.09251	2.36771	2.7554
LOC_Os02g02410	164.669	163.004	164.76	47.2864	61.3853	50.8392	127.753	125.768	147.997	29.6936	100.098	34.6418	250.214	187.133	190.085	205.847	184.685	389.664	126.206	134.896	150.505	62.2814	77.3464	57.5386	217.46	291.699	312.664	133.928	113.285	148.063	273.846	358.756	448.918	154.122	152.474	72.6816
LOC_Os02g02524	9.92671	10.9047	10.7864	2.87253	2.15851	1.99478	8.00703	10.3216	12.5386	2.19255	4.951	2.25697	14.1303	10.3608	9.67495	11.8395	9.2716	13.1596	9.2694	9.67445	9.71669	6.1152	4.67713	5.36813	16.7875	19.3367	24.2857	8.81305	8.36602	6.67001	10.5424	22.822	22.146	11.0292	13.7401	10.1483
LOC_Os02g03130	0.735039	0.049073	0.124253	0.841975	1.28982	0.865774	3.37844	1.83699	1.99871	5.29198	4.93697	3.3661	5.11327	7.43583	3.29343	2.14839	2.5297	0.721224	0.043205	0.214437	0.41975	1.33174	2.53428	1.34483	0.443488	1.69767	0.545739	1.3713	1.51825	1.76035	0.687802	1.12044	2.0354	1.74624	0.779825	1.34845
LOC_Os02g03320	8.96555	6.20183	9.77501	1.86519	1.47522	2.88263	5.99216	6.25707	4.49483	1.90361	2.12414	1.66984	2.8096	2.86398	2.49056	2.57308	2.42876	2.42296	7.96703	11.4559	9.66032	2.37908	2.31548	2.88017	4.54017	3.72721	2.58085	1.43517	2.03554	1.03804	1.30581	4.71584	7.09084	4.20944	1.97455	3.03115
LOC_Os02g03670	11.6635	9.2241	10.8503	10.9254	7.62265	8.9797	3.80825	3.83549	2.84115	9.44803	5.6041	14.3638	3.6892	5.4112	5.14044	2.34592	1.49176	0.745003	6.78768	6.24058	7.17892	4.11471	2.16865	4.06709	0.628798	0.390906	0.153998	1.30694	1.65442	1.07263	0.088538	0.201101	1.12436	2.36592	0.107304	0.750442
LOC_Os02g03740	7.78831	7.25748	5.20221	11.8891	13.0388	14.2785	11.6648	9.86694	32.4864	7.26089	16.9301	11.4339	23.7456	16.5419	19.6459	25.1402	23.268	48.4039	4.70853	4.28291	5.62095	13.8203	16.0039	17.8342	32.8145	39.737	55.1851	27.5719	43.5508	37.4341	27.809	32.7237	18.1051	23.0888	34.9003	15.6382
LOC_Os02g04170	1.06435	0.755603	0.4529	2.07981	14.7923	6.95353	3.27626	5.40394	15.4889	3.17691	14.6286	5.43352	7.31666	3.76417	3.38672	7.66008	7.85642	17.1282	1.3504	1.88095	1.14797	7.59023	9.70892	15.6456	11.99	13.8889	28.1463	16.0246	39.9307	34.6206	8.59183	11.0389	5.91412	9.14192	8.85942	5.13062
LOC_Os02g04369	13.6338	12.1441	17.9665	3.27415	1.32762	3.54867	15.1803	8.47001	9.52534	2.81108	1.95986	2.63128	8.45642	9.05106	5.90218	4.76572	4.07832	1.90958	13.0951	12.6193	11.0629	4.05089	4.06928	2.58499	10.8484	5.32016	3.14132	1.41549	1.80913	1.03113	2.65009	1.80178	4.39828	5.91096	3.45729	4.22083
LOC_Os02g04500	1.00732	1.15274	0.697013	3.53499	3.2454	4.33956	0.839879	1.2819	0.847872	2.18843	2.42741	3.06866	0.619729	1.43461	2.29589	1.25507	1.11217	1.13529	0.5691	0.740011	0.530223	2.49761	2.93524	2.53795	0.44285	0.239512	0.832435	1.86803	1.75929	1.78691	0.322503	0.597162	1.19776	0.814641	0.334354	1.09568
LOC_Os02g04510	41.7442	23.2059	53.5369	0.304904	0.350513	0.447867	44.5828	46.8589	53.4925	0.312276	0.499894	0.204138	24.7477	55.6355	20.0562	50.5732	24.4932	21.5737	21.9046	42.7751	62.3765	0.34927	0.412185	0.4376	17.3566	10.1354	10.0994	0.382693	0.135243	0.316339	10.0062	64.8635	70.6625	32.6404	16.6545	22.96
LOC_Os02g04650	60.6235	50.5577	55.9545	5.8176	9.49965	8.91135	44.0531	64.2584	67.2945	4.54009	11.2096	7.57592	47.1338	42.5361	29.8399	37.5033	30.0272	36.7757	40.3944	42.2315	37.5675	11.61	13.8442	12.7399	64.4602	73.6017	74.6828	19.3084	20.7683	16.9283	38.1147	119.542	110.13	52.7253	45.106	42.2042
LOC_Os02g04710	32.3972	27.5574	26.8771	11.8445	11.817	11.3822	41.7629	35.4289	38.3466	13.489	16.9624	12.6736	39.2553	43.4499	41.8937	39.8025	41.6047	38.5872	21.9288	24.6574	23.5192	11.3356	7.99114	10.449	37.8342	44.8326	33.094	19.2409	23.5483	17.4226	27.2147	39.7169	43.1632	40.6975	34.964	45.5838
LOC_Os02g04860	10.0002	8.82274	9.77553	3.94934	3.59344	3.55788	8.68669	10.5779	8.89288	4.98962	4.0435	3.72891	7.71738	6.62141	6.66208	6.13319	7.31848	5.49212	9.53199	9.50331	9.42913	4.26476	4.39923	4.31879	8.64604	7.8052	7.94005	3.97556	4.1162	2.44584	8.1629	7.35954	9.43475	9.89834	6.61448	7.93678
LOC_Os02g05560	0.175588	0.08917	0.292889	1.18157	0.867595	1.14532	0.16273	0.236231	0.731843	1.29389	0.450444	0.311864	0.367718	0.442027	0.238222	0.184828	0.942315	0.5035	0.20688	0.023216	0.134196	1.20248	1.67785	0.787426	1.33178	0.799712	1.28404	1.81447	2.23724	0.870317	0.115849	0.70023	0.700707	0.300175	0.174889	0.394324
LOC_Os02g05640	1.00571	0.940231	0.712968	3.27282	3.92915	2.62634	1.08566	2.09219	2.30316	6.37527	9.90046	9.12561	1.26542	3.01866	2.91987	2.67653	1.46888	8.12773	1.00464	1.17195	0.813147	1.28242	2.54665	4.24577	0.809672	1.18612	2.69606	6.52405	11.0174	8.42981	4.07127	4.06058	2.45041	7.43581	5.59197	2.04454
LOC_Os02g05950	2.59821	1.59651	1.62499	5.04507	7.15406	6.44627	1.4573	1.79773	1.31311	8.08929	5.27519	6.21723	1.53801	1.55487	1.16476	0.903821	1.05157	1.1128	2.00067	3.29434	2.23539	7.37603	6.33302	7.33549	1.0091	1.08003	1.42394	3.18713	3.33427	2.67073	0.270189	0.877101	1.48975	1.17693	1.24335	2.39491
LOC_Os02g06390	10.4442	8.85793	8.5852	19.5679	44.9336	33.8015	15.5003	25.8108	52.049	20.448	72.3592	29.156	46.3478	32.4449	22.6735	50.4154	45.4941	56.8226	13.5081	11.7017	8.06698	28.7037	25.8569	75.2505	30.8924	23.9397	63.428	129.685	169.641	102.263	28.2352	47.7364	28.3609	60.7421	60.0542	69.1318
LOC_Os02g06560	345.876	308.141	292.522	48.1549	46.2162	60.101	293.828	352.251	230.833	43.8069	57.4969	69.8432	217.384	303.197	226.323	214.775	151.016	90.9539	38.067	34.8571	19.3614	13.4852	16.8192	24.434	19.4944	14.7676	21.1144	10.2327	7.95195	18.1935	13.4199	9.28452	10.7203	173.054	19.1421	29.2819
LOC_Os02g06580	0.117848	0.094743	0.097407	0.325608	0.211238	0.303434	0.15298	0.470789	0.205276	0.179106	0.405584	0.160216	0.577715	0.261892	0.510214	0.46931	0.64709	0.443393	0.102956	0.091533	0.127416	1.69991	1.43566	1.36475	2.01483	3.29023	3.48596	1.99707	5.34009	4.08487	2.48002	2.31625	1.20602	2.27706	2.48789	0.768545
LOC_Os02g07050	0.385699	0.13172	0.185313	2.39816	3.78126	2.74309	0.395674	0.496702	0.27974	3.4594	2.31426	2.99042	0.551502	0.46622	0.514193	0.31644	0.394717	0.699143	0.304552	0.715261	0.352232	1.99224	2.3954	2.25368	0.283588	0.475671	0.659152	1.39915	2.04924	2.30284	0.150882	0.306352	0.576884	0.344231	0.098507	0.411706
LOC_Os02g07360	22.7306	22.1529	19.414	27.1287	24.1897	28.8609	14.8565	12.193	9.54714	23.6376	21.5238	32.4416	8.33602	13.9376	11.5753	5.51269	4.19094	2.38901	14.0069	14.5398	17.2035	13.463	12.5835	17.43	3.3928	1.20057	0.733555	6.48918	4.51734	4.14119	0.372715	1.22014	4.81872	8.01516	1.02342	4.55442
LOC_Os02g07380	0.274231	0.106296	0.20554	1.09468	1.44206	1.17538	0.163828	0.051092	0.066857	0.564068	1.04516	1.64821	0.017563	0.145918	0.171162	0.015315	0.017062	0.013011	0.047686	0.107217	0.071515	0.549574	0.250812	0.480427	0.008093	0.01477	0	0.000985	0.114384	0.056327	0	0	0.019984	0.072261	0	0
LOC_Os02g07830	7.91712	5.11485	8.18292	3.59798	4.22605	3.17583	4.55882	11.0037	11.3939	4.38581	2.81386	2.88272	11.4687	8.1881	5.75593	13.729	7.13291	6.28926	9.96464	10.5586	7.53173	3.81283	9.50498	4.83985	19.6379	15.2229	21.3038	5.54033	3.96332	1.08544	8.48144	10.6418	12.5966	12.0509	5.14962	10.8279
LOC_Os02g07930	50.4409	67.7852	41.1775	10.9227	25.2547	15.806	87.6244	100.289	74.0195	3.34837	22.4872	12.9328	105.551	68.0281	60.3515	89.1982	64.0434	95.5272	48.8825	50.3954	47.6991	7.71641	12.7168	7.74643	78.0133	91.3153	98.1499	13.2918	11.6758	21.0908	87.6242	67.5721	46.9318	86.9932	91.5271	91.7558
LOC_Os02g08150	136.181	133.514	105.818	39.4385	48.991	46.4176	212.164	184.093	148.071	60.6781	45.4669	45.6983	152.24	145.93	110.552	108.423	44.811	49.8752	53.0663	66.8204	40.6466	37.7765	45.93	37.311	58.5295	47.8936	43.1421	42.97	14.9305	13.4403	36.3569	44.4707	79.2985	107.613	31.7539	48.0761
LOC_Os02g08320	2.51037	3.5943	4.75999	11.6411	12.1345	14.0061	5.40981	4.70015	4.354	11.4918	7.62458	8.04519	2.28345	2.48832	3.85675	3.61284	3.6746	2.15722	5.45704	4.8313	3.27945	9.35036	14.7462	13.8252	4.96471	3.12528	3.97871	8.02855	7.90764	4.37795	3.74263	3.30307	2.58762	5.63505	5.25122	2.68021
LOC_Os02g08490	13.4122	8.22763	13.0438	0.862202	0.538696	0.899586	12.0558	14.4652	10.7273	0.398894	1.51228	0.573794	7.98505	7.88084	9.14714	5.67745	5.82003	7.78094	6.43346	8.94865	7.5201	0.871068	1.06121	0.86001	11.264	12.5379	13.3804	2.37153	1.8513	2.04058	7.80046	27.8605	35.868	10.36	5.67989	5.77379
LOC_Os02g09240	13.6832	12.7524	9.6076	6.18497	16.8977	11.4068	22.5911	27.7952	28.7225	40.1561	39.5183	27.7991	44.5526	37.363	32.9228	32.1176	35.0545	48.1281	10.9659	9.9104	22.812	22.9684	17.867	25.4299	14.0255	12.9917	27.6053	36.322	41.7943	57.7525	31.938	39.2074	29.5644	31.2251	49.6153	75.8992
LOC_Os02g09250	4.68755	4.58143	3.44369	9.52424	13.9119	15.0107	6.13467	14.0617	12.8153	12.6142	10.1434	12.268	13.5227	10.1388	8.28908	21.6656	12.6088	24.7912	10.1359	8.35372	10.5617	21.565	27.6969	25.1527	15.6323	17.9435	23.8868	18.9848	10.8724	10.6981	41.4056	45.8999	22.7756	22.318	41.8021	29.7504
LOC_Os02g09410	0.179966	0.28038	0.225016	1.89837	2.07507	3.00432	0.295458	0.219778	0.341863	4.73193	2.2196	3.63716	0.347903	0.248182	0.189902	0.344837	0.147641	0.182745	0.93488	0.615627	0.46418	2.69292	5.22851	5.50109	0.636034	0.153449	0.235356	2.34556	1.89807	0.915237	0.112821	0.032829	0.22725	0.27109	0.092742	0.747064
LOC_Os02g09460	63.9489	58.3344	63.3751	26.6898	19.6617	22.2784	49.9868	55.8321	49.8213	24.5094	24.6567	27.9645	47.7202	45.5123	37.7393	39.5231	37.8104	31.2114	55.0034	57.4571	51.4274	23.1884	18.8521	25.5189	47.366	40.4423	34.2546	24.9999	22.5077	18.4621	23.7718	42.5648	49.3455	47.7053	33.1216	43.7973
LOC_Os02g09800	0.300047	0.076382	0.119286	1.18191	1.63177	1.42491	0.059939	0.123433	0.134034	1.32031	0.764433	0.87383	0.111563	0.274572	0.249183	0.160253	0.203387	0.13546	0.070789	0.203457	0.128226	0.722226	0.822897	0.964574	0.12504	0.113718	0.146143	0.330442	0.259969	0.472702	0.019897	0.054056	0.181359	0.070225	0.071336	0.078647
LOC_Os02g09850	24.5291	25.9277	23.0225	12.7681	10.2739	13.2946	28.5732	34.1511	16.4272	12.0097	10.5469	10.2205	11.2195	14.0297	11.544	7.04183	3.23036	0.734745	25.1702	21.1358	10.0173	3.81303	8.12067	4.09535	6.31894	4.47222	4.17588	9.80431	8.47493	2.78816	1.79397	6.65396	7.78909	18.8679	3.8179	13.2464
LOC_Os02g10120	157.641	77.0927	213.974	4.4773	4.21147	4.75614	66.5497	8.87686	32.5956	1.6993	3.99795	5.72552	9.28321	31.1114	42.1617	9.83344	7.84488	2.18871	122.657	151.989	164.388	3.96012	5.57676	6.42032	4.25422	1.77286	0.781832	0.163456	0.31785	0.03269	16.2726	0.632714	2.96136	4.57335	0.785478	1.88462
LOC_Os02g10350	100.647	124.71	97.7308	24.4403	27.6483	29.9548	94.7888	71.54	66.5749	20.0726	16.7514	29.3695	58.1312	65.8393	72.2472	54.1904	29.5044	16.1606	42.4793	41.1883	42.4788	15.1117	11.9207	6.22795	25.2733	22.3907	9.96219	3.73623	2.41525	2.01571	30.9581	7.7826	23.8495	38.1484	6.62517	12.8535
LOC_Os02g10520	0.361062	0.584295	0.259765	1.62131	1.93203	1.63723	0.745072	0.918321	4.02048	1.40091	3.30309	1.24899	4.49992	4.88244	5.49417	16.1413	2.03301	14.6637	0.59321	0.61889	0.452706	1.63227	2.48612	2.61597	5.99643	10.6563	7.23834	2.57343	4.86878	4.49618	23.1633	24.9476	9.73295	4.75713	14.4929	4.97841
LOC_Os02g10830	4.98985	4.15658	6.30788	0.259898	0.807267	1.0679	1.85627	2.12389	1.86332	1.01646	1.06296	0.448943	2.43296	5.31241	3.80758	2.80857	1.10709	3.75164	3.09803	2.68124	5.25239	0.741289	0.813496	1.12886	1.93005	1.87691	2.48218	1.02038	0.418822	1.41407	0.618028	7.77692	15.836	2.05175	0.884022	1.43857
LOC_Os02g11000	3.33155	2.35024	3.0678	1.58301	1.21847	1.02213	2.75405	2.81222	1.90747	1.27154	1.55573	1.03179	1.53094	4.33634	1.96983	1.33219	1.56357	0.87587	2.17278	3.52566	5.28369	1.34939	0.914436	0.962856	2.27236	2.18814	1.05991	1.08855	0.997591	1.08023	1.23073	1.32172	1.86974	1.55278	1.13921	1.73936
LOC_Os02g11020	0.314272	0.292233	0.123866	0.568148	0.580874	0.55483	0.370331	1.6003	1.31654	0.598931	4.14685	0.820186	2.86976	1.84962	3.35003	17.2433	4.32142	24.1885	0.163553	0.276079	0.171698	5.40025	1.23545	8.52423	2.22368	2.43761	5.89439	5.09438	13.1723	15.3971	8.75112	15.701	7.49342	15.0335	19.61	25.5592
LOC_Os02g11960	5.37654	3.06962	3.0487	0.708209	0.872604	0.705419	2.36614	1.94841	2.35835	0.404025	0.521589	0.340547	1.21507	1.09824	1.45275	1.63733	1.24991	0.491693	2.56557	2.63848	2.61226	1.20441	0.80907	0.80428	2.16743	1.78324	1.19836	0.756584	0.463852	0.336621	0.465414	0.370307	1.12533	1.07704	0.352738	0.139134
LOC_Os02g12380	2.57575	3.92021	1.86562	3.39776	6.02291	5.68096	7.84711	4.98431	10.4327	4.98774	4.84148	2.52814	10.5003	7.6179	6.1746	8.11538	11.3666	13.1171	1.54659	1.68415	1.74789	7.63957	9.15029	4.31334	11.5578	27.3984	22.9832	11.0279	7.47867	17.7215	9.89793	15.4993	9.04624	12.1849	14.3654	10.3852
LOC_Os02g12460	0.55854	0.726962	0.423285	3.72018	4.83952	3.51158	1.29298	1.2361	1.18285	4.58207	4.88212	6.04591	1.26988	1.85431	1.42117	1.20471	1.27652	1.55333	0.530528	0.274045	0.308774	4.48149	4.45481	3.5122	0.839762	1.39956	1.27011	4.66981	3.19247	4.52961	0.83899	1.69335	1.31762	2.11	2.35915	2.29001
LOC_Os02g12540	0.008599	0	0	0.018347	0.13815	0.045987	0.205663	0.183644	0.443699	0.624318	1.61163	1.21816	1.01494	1.02835	0.53	0.521009	0.394603	1.02303	0	0.02968	0.047264	0.128352	0.071916	0.978571	0.074909	0.262586	0.245187	1.16982	2.16891	3.35858	0.861111	1.23005	0.692235	2.0368	1.38453	1.8156
LOC_Os02g13020	29.5694	26.0087	19.6678	110.44	90.9257	96.7275	33.6578	30.7067	23.0504	167.964	101.744	115.59	19.6062	30.0737	20.6409	12.7194	11.2176	8.04308	22.5743	18.7167	12.0754	86.3671	95.1872	101.694	11.4855	6.64057	6.80946	109.548	82.358	68.6453	4.27847	11.4613	11.6693	25.7663	15.4237	26.3839
LOC_Os02g13060	68.4696	56.5479	72.7416	667.157	674.881	790.794	93.174	65.3865	67.8462	1192.76	866.513	940.734	64.5099	74.0855	86.292	47.6434	68.1941	31.2424	100.335	97.8258	77.3846	605.809	784.475	706.217	118.322	65.6498	81.2764	905.597	646.691	566.921	31.4299	61.1426	72.619	61.1426	44.2311	61.0806
LOC_Os02g13100	13.1715	14.8991	12.9994	65.2092	84.2217	69.0982	14.1812	11.8543	22.2094	127.042	92.6743	119.381	20.362	13.9857	16.0979	16.8498	17.383	18.6808	12.1605	12.8772	11.8372	95.5151	78.7403	86.663	47.7725	40.2752	41.3793	86.8057	68.2619	59.4202	28.0661	23.7004	23.0953	20.0102	30.4656	20.1109
LOC_Os02g13360	3.20176	2.71996	2.70311	1.23726	1.64137	0.882878	1.59132	1.89994	1.62429	1.36795	1.51873	2.09836	1.84823	2.04809	2.01681	1.35312	1.5241	1.1986	2.31764	2.75316	2.5105	0.783924	1.04717	0.816628	1.88084	1.95997	1.67969	1.07043	0.922853	0.350294	1.01334	2.59893	3.51332	1.93429	1.03306	1.15233
LOC_Os02g13370	0.85379	0.718549	0.494763	0.973875	1.54914	1.08962	0.433786	0.604067	0.507331	5.9642	4.1401	6.6902	1.49958	1.38477	0.694678	0.361157	0.781354	0.302027	0.402198	0.440409	0.576332	1.69638	1.46056	1.19944	0.416284	0.694186	0.50684	2.19944	2.44518	2.18415	0.552662	0.811072	0.842878	0.593604	1.47975	2.51275
LOC_Os02g13380	15.5386	20.0611	14.8674	26.945	41.0864	44.8512	30.8275	32.7433	138.642	29.9045	131.211	32.6306	97.8135	61.3307	57.812	140.119	159.604	241.926	16.5164	16.0362	15.736	68.7453	63.1169	108.457	103.234	163.284	247.506	258.419	399.237	293.653	68.3905	212.922	72.1207	162.879	138.042	102.968
LOC_Os02g13640	10.1684	8.60673	10.2174	4.70754	3.73489	4.27598	7.10076	8.80708	8.54941	4.37541	5.41379	4.29798	8.65561	8.63386	7.78569	8.29359	8.36371	8.11373	9.43816	8.61299	8.02297	4.25054	3.95149	6.69211	8.40637	9.73805	11.5763	5.93706	7.13825	6.65821	9.87186	12.7365	10.5686	7.59192	10.4443	8.60764
LOC_Os02g13780	0.041049	0.035736	0.033596	0.08788	0.19753	0.066677	0.213743	0.271078	0.185598	0.233906	0.10108	0.154074	0.342511	0.213963	0.133339	0.639578	0.367583	0.585783	0.010488	0	0.020235	0.151197	0.461005	0.465674	0.109934	0.31129	0.280689	0.149386	0.357095	0.400073	0.203659	0.642301	0.655907	0.391275	0.352994	0.73285
LOC_Os02g13800	6.18909	3.83433	4.70529	2.73354	2.15303	3.01505	18.9463	32.5333	24.7224	7.69894	2.67633	3.04068	18.5763	15.8437	13.6586	14.9888	12.9456	11.4327	6.41064	7.3668	5.31837	5.52271	3.96991	6.5477	22.9615	13.5726	18.7103	7.58243	4.36376	1.67297	24.0621	38.9258	37.1732	32.0857	29.3693	47.8808
LOC_Os02g13900	0.821916	0.988844	0.823502	4.1082	7.07256	3.49052	1.36361	2.54024	2.60103	4.4755	3.55602	1.41357	1.95788	1.54161	2.3314	2.97157	0.888338	1.42221	1.12745	0.817818	0.413141	4.58052	5.57262	3.49107	1.3243	2.35041	3.15097	4.02111	7.39325	3.78703	2.35205	2.32516	2.33536	2.79174	2.51119	1.10385
LOC_Os02g13970	40.6714	49.2727	40.5075	21.4733	19.1304	20.2136	35.0295	38.1589	29.8017	16.9391	16.1694	19.8505	32.9827	33.2946	33.7566	26.2873	18.8777	15.5295	28.783	28.6871	32.7771	17.3376	13.8005	17.2627	18.7629	14.2144	9.15236	11.481	7.35506	7.72527	19.4218	19.2929	29.1933	23.8951	14.3595	24.8942
LOC_Os02g14170	9.44117	9.04681	12.5818	49.8468	40.1077	44.5306	10.6232	6.59179	6.97426	72.064	49.1077	56.1155	7.4733	8.44707	11.5924	6.54533	35.5493	5.00825	11.0532	8.42786	7.27909	36.032	28.0016	46.6021	6.96843	3.9355	3.99917	29.3416	25.7783	23.322	0.457449	2.56264	6.68562	7.29398	2.10242	4.37893
LOC_Os02g14540	0	0	0.030161	0.062294	0.873405	0.964361	0.992247	1.42346	1.75681	1.36647	6.47849	1.03924	1.52395	2.63321	1.30252	4.74429	3.09482	8.47085	0	0.176902	0.144205	1.05618	0.730809	8.26963	0.76324	1.00254	7.15934	7.68691	19.9321	19.7791	1.30169	5.5214	1.43416	6.36509	5.22677	10.5894
LOC_Os02g14570	0.067013	0.062921	0.141625	0.203802	0.37622	0.425258	0.321561	0.648221	0.127753	1.49012	3.37606	0.477611	0.970176	2.69668	1.40993	5.65359	1.6147	5.55563	0.019975	0.165257	0.102046	1.01831	0.465273	3.77036	0.135633	0.35159	1.05549	2.40857	4.50954	8.55452	2.34893	2.46296	1.00904	4.02248	6.72068	5.72598
LOC_Os02g14890	39.194	26.8971	49.0528	44.5341	10.3798	25.3114	23.1094	12.7737	10.3984	22.8705	29.8005	18.4121	14.7714	21.1499	18.646	2.40017	10.3076	0.852081	60.3996	53.0791	35.7478	10.2787	5.86846	14.532	20.362	5.58068	5.5305	17.2815	8.88549	7.45244	0.27143	3.01907	16.9616	8.22516	0.54055	3.20905
LOC_Os02g14929	3.17534	2.57488	2.59989	9.04757	8.19589	7.9984	3.00572	2.92469	4.47419	4.44438	7.34701	6.14719	4.11641	5.7486	5.72078	5.21056	5.23544	5.23863	2.28328	2.6485	1.72361	6.91101	7.10227	6.12909	4.82188	4.71127	6.69761	8.35775	6.68862	5.86119	1.58454	3.13543	5.19987	3.16801	1.96431	1.80383
LOC_Os02g15050	0.75751	0.482112	0.363102	6.32495	5.59334	5.76727	1.15624	0.562919	0.508091	4.78788	4.25976	5.43841	0.572347	1.48473	0.827005	0.271048	0.392516	0.124201	0.712759	0.950919	0.552636	2.95144	3.73133	4.82714	0.35213	0.092901	0.222556	3.47585	3.16121	1.62811	0.168868	0.514808	0.226246	0.441737	0.311226	1.20496
LOC_Os02g15280	0.714149	1.15677	1.00372	6.08642	13.8985	11.6787	0.427192	1.42299	0.553992	2.67269	5.43084	10.5945	1.06926	0.803505	0.655482	5.567	5.68105	6.28164	0.771393	0.340781	0.703894	4.20159	6.99901	7.94856	1.08253	2.03279	2.02769	1.9592	2.04963	3.16049	1.25278	0.683074	0.660216	1.28666	2.43107	1.58586
LOC_Os02g15700	2.07537	3.289	1.43225	2.29631	5.12274	4.20874	5.32559	8.41231	5.22822	7.41611	7.55361	4.12904	9.65254	9.21307	7.37969	10.9946	14.338	21.1092	0.972702	1.79351	3.29186	16.9024	8.18905	11.0111	14.2294	14.8668	20.3774	11.0209	11.955	27.3997	27.2548	42.4093	20.1369	15.8388	54.2987	43.5682
LOC_Os02g15930	5.99519	3.06574	5.08386	0.161187	0.274084	0.060849	3.17251	3.30472	3.22062	0.082589	0	0.584685	1.34007	1.9972	1.646	0.871135	1.49951	1.66187	2.87058	4.77848	2.88555	0.152339	0	0.193924	4.51102	2.88606	2.3887	0.305848	0	0.361907	0.750519	2.16774	9.02229	1.62555	0.871733	0.984144
LOC_Os02g16040	54.2354	48.258	53.4001	24.6568	20.3216	24.7964	44.0818	50.1323	69.0637	12.9022	23.0219	18.6881	68.9858	53.9699	54.0073	75.1495	70.8421	65.2126	53.3398	48.5744	72.1396	29.1695	23.4138	22.6567	69.7394	82.2826	88.1176	34.8144	41.028	45.7959	92.0765	114.621	89.9348	67.4991	75.7869	54.7027
LOC_Os02g16630	1.93658	2.87619	1.41241	2.05638	5.95547	3.91839	4.39653	5.11429	8.81444	2.61901	12.9063	3.69928	11.7125	7.66124	6.51247	19.4649	11.1037	28.6548	2.91054	2.27493	2.84734	6.02865	5.23137	6.87368	10.8685	25.3302	51.0655	18.5589	40.5289	33.968	13.6997	20.3162	11.5399	14.8696	13.0796	8.76478
LOC_Os02g16680	46.2122	32.2577	47.1855	21.3479	18.7109	22.4052	40.0424	44.1317	43.2794	29.3596	26.4981	24.6406	37.3571	27.589	30.3799	39.5564	33.3473	40.2457	69.8095	64.0534	44.9412	23.5688	25.4689	29.3832	42.9076	35.1084	47.7214	34.6075	39.7035	24.4345	45.627	40.5308	35.0746	47.5165	56.138	45.5967
LOC_Os02g16909	0.025375	0.192692	0.508989	6.07913	2.68197	4.0643	0.246158	0.088797	0.289818	3.79731	6.15213	8.66521	0.317073	0.171754	0.439505	0.211701	0.700348	0.117543	0.348505	0.318233	0.280446	3.78123	4.08547	5.54958	0.311701	0.14219	0.065383	1.61764	2.79389	3.25338	2.21923	0.465188	0.202068	0.214177	1.38714	0.326925
LOC_Os02g16940	0.343054	0.042726	0.032939	0.097138	0.67785	0.594003	0.252268	0.847134	0.695309	0.798287	1.97632	1.56318	2.44685	3.09872	2.15261	2.36906	1.76267	3.93024	0.012811	0.011577	0.194445	0.912815	3.47808	23.0659	0.866821	0.686428	0.890542	0.904063	2.23593	6.68352	4.13041	5.78239	3.95537	3.65035	3.63193	3.21265
LOC_Os02g17350	27.0804	20.2074	21.2548	9.54006	12.2245	9.77034	22.554	20.3357	23.2317	12.3516	11.3858	12.1271	24.1013	16.7607	18.0821	20.5655	17.7276	13.0033	19.6867	24.4074	19.7277	19.1746	16.4925	15.1435	20.572	17.7853	16.2838	8.72877	7.59417	7.09315	16.9807	18.7275	19.708	17.2972	13.2347	23.5533
LOC_Os02g17780	9.69462	5.48357	11.2153	9.90562	5.66391	8.73288	5.97265	6.32262	4.25347	3.39199	2.56736	2.73948	5.53664	9.52888	11.5973	7.16775	4.17936	2.34846	8.65691	7.68035	4.00512	4.47865	4.99231	4.89302	4.86535	2.4526	0.807193	2.72176	1.16276	0.611713	0.114859	1.08085	3.22272	3.92019	0.279362	0.625865
LOC_Os02g18880	0.85012	1.31073	0.939482	3.07086	2.28512	3.33804	1.6198	2.49727	2.26446	8.02623	4.86852	6.46665	2.76876	0.635521	0.700472	0.722426	2.13149	1.54707	0.726207	0.704029	1.592	5.75175	1.70302	3.28689	1.90265	2.67244	1.35691	5.34536	3.66633	5.17691	0.826111	1.13868	1.21695	2.00067	0.693668	1.21924
LOC_Os02g19200	8.57229	6.0708	6.72721	3.80397	4.22963	4.72492	5.57773	2.58714	6.3219	7.46384	5.0743	5.5429	4.65104	4.57143	3.67041	3.97674	1.6864	2.97034	7.83483	8.7777	9.14576	5.16816	3.07362	4.59655	5.98117	3.05542	3.88143	2.76897	4.43989	4.40191	2.37997	1.6403	5.51959	4.53429	3.073	3.20743
LOC_Os02g19550	7.30128	5.83624	4.72438	15.2106	17.2831	14.717	6.80934	8.42581	5.86891	25.7669	16.0091	21.4617	8.25276	8.31087	7.4018	4.33341	4.7452	3.88922	4.39302	3.89522	4.23236	12.937	11.6554	13.8844	3.52653	3.13251	2.80823	10.8623	14.2541	13.4581	1.34195	5.39529	5.47897	5.98194	6.29164	11.4631
LOC_Os02g20970	2.84037	2.51086	1.75829	3.61018	5.24853	4.25199	3.43612	3.9286	12.2375	2.06526	5.72661	6.81411	7.74401	6.10172	5.61969	13.2634	10.9334	18.5638	2.04255	2.8244	3.83767	7.38046	6.61867	5.13334	16.7615	20.6561	22.2854	7.55074	18.1724	16.5811	18.5099	16.7846	9.3217	8.2043	10.7781	9.43813
LOC_Os02g21340	10.7178	4.30603	11.4198	6.5164	2.81974	4.18698	9.88297	2.21601	7.38006	0.537565	3.40965	1.78556	8.8627	8.05664	9.49624	4.01303	5.82822	3.5491	7.31459	11.7702	19.2138	8.37568	2.05482	2.6846	14.712	11.3248	3.18386	2.78739	1.24081	0.072427	5.57941	3.21933	8.97893	1.85688	2.2243	1.53257
LOC_Os02g21460	33.6966	27.5255	26.6913	41.8623	79.0653	59.6669	44.8557	37.7546	128.375	40.6592	96.5276	51.5056	77.9837	58.3783	65.6332	85.2269	99.7532	139.357	24.5159	28.2817	24.7546	52.0202	40.1169	97.0684	60.3505	74.5499	166.417	136.6	240.909	213.065	46.9846	107.959	58.2738	95.1518	70.0369	81.4908
LOC_Os02g21660	19.2914	18.4586	14.8918	43.6017	56.7281	47.1069	21.8572	24.1185	37.0353	35.4137	49.6472	41.2585	48.3981	50.1587	43.2493	47.7472	41.2406	48.7928	16.6639	14.0238	15.534	46.309	59.117	36.0798	39.4062	56.6953	91.2723	77.6146	88.409	63.3759	32.9528	38.9368	52.0039	32.8931	26.704	26.422
LOC_Os02g22100	53.1451	45.3291	42.4178	11.9285	16.5048	15.3108	36.6695	38.0921	25.2271	22.4521	17.7117	33.7032	31.2083	32.5566	27.4955	21.174	15.819	9.2499	31.4334	34.5424	29.6808	12.7486	12.7881	11.6725	10.8291	8.12061	5.17054	8.476	7.23341	10.4011	4.54444	10.3281	17.024	24.329	11.6526	25.1833
LOC_Os02g24100	6.81333	5.69146	4.90489	11.3418	13.7117	12.5176	6.56486	5.21335	6.26184	20.174	13.9082	18.8582	5.94128	8.31476	7.33491	5.70589	4.86113	3.669	2.01226	4.48454	3.1379	10.0352	9.49255	11.1932	2.7655	4.12759	2.08734	6.39396	8.39076	9.90399	1.74575	3.32943	5.35964	4.74167	3.58775	6.88026
LOC_Os02g25230	1.16001	1.09751	1.28813	9.87748	5.30933	7.83833	1.13014	0.997896	1.08173	4.60359	3.75004	1.84272	0.83007	0.569517	2.02643	1.4847	2.53558	0.904397	2.17307	2.35888	1.60466	6.09266	5.82692	5.69428	2.41742	1.25395	1.61763	5.01149	4.08006	2.31276	0.63139	0.404435	1.03212	0.90665	0.298559	0.620095
LOC_Os02g26190	1.78065	2.57562	1.87861	0.703785	0.67761	0.545553	3.21914	4.92101	3.60112	1.75387	0.347681	0.589739	4.88803	2.58263	2.91953	1.28653	1.55863	0.521497	3.68883	3.00083	2.32639	0.279337	0.396901	0.643396	2.02065	1.78751	0.417644	0.255352	0.1784	0.058946	0.816493	0.639295	1.12013	2.75077	1.2763	2.15823
LOC_Os02g26210	322.625	484.992	452.184	135.339	61.5038	84.1521	310.13	680.879	449.62	184.106	93.5487	155.573	558.442	348.752	245.176	215.905	132.25	92.4473	652.656	493.798	458.563	70.4396	73.7506	69.4838	241.602	127.116	68.9382	57.8061	82.2418	35.0931	123.412	63.7563	191.285	426.145	121.558	300.832
LOC_Os02g26670	17.162	9.86628	24.9624	5.22296	2.85664	3.48585	15.4358	19.1273	12.9677	2.95357	4.66006	4.78573	22.6326	11.1128	10.4742	4.83742	8.25228	10.8109	21.2189	20.7911	25.1164	8.03312	8.44883	4.08347	23.3954	34.4791	45.9919	9.42357	10.0207	6.99625	20.1264	40.303	15.5706	15.9052	19.2387	20.7698
LOC_Os02g27490	18.0195	20.5824	23.1489	13.7284	11.1657	11.3835	13.8212	12.21	8.97578	9.78779	11.1028	11.1764	10.3768	12.2269	13.8892	9.94477	8.93945	6.09908	14.3819	17.8801	15.7589	6.96752	4.82776	6.26985	5.62186	3.6505	2.49346	4.8355	2.33017	2.79238	4.61049	6.90941	12.7382	7.38547	3.2707	5.34885
LOC_Os02g28465	7.01023	3.61348	4.53205	2.06417	2.59714	0.990857	1.98182	2.15019	1.36933	3.49782	1.51961	2.05449	1.72425	1.76142	1.52711	1.23223	2.75012	2.05079	3.68	6.18046	5.87587	1.26858	4.87761	4.53244	3.99159	2.91174	0.818672	0.802797	0.672735	2.3466	0.677877	0.758794	3.10592	0.945707	1.31403	1.96594
LOC_Os02g28980	87.906	86.2945	86.1906	9.49011	9.789	10.0836	71.8596	78.0352	77.2904	9.06703	16.2425	9.67133	67.437	56.9787	57.1109	53.9529	45.4867	59.7052	47.5241	62.6092	64.5315	13.1603	14.9295	10.8164	71.3952	87.6063	87.8087	16.7844	16.6416	25.1752	61.5194	119.181	144.832	65.1921	52.6792	45.4375
LOC_Os02g29510	3.4389	4.84171	4.67657	2.14748	1.76515	1.90954	5.92468	3.56302	3.28811	2.23939	1.51309	2.76954	2.74052	3.61582	4.04573	2.52368	2.0755	1.11871	3.19316	4.48417	6.15008	1.12916	0.72999	1.18809	3.52905	2.21436	0.795106	1.49513	1.1188	0.391233	0.730073	1.84298	4.11399	2.70199	0.749435	2.2474
LOC_Os02g30600	19.0155	13.3003	17.3876	164.037	121.606	176.994	24.9273	39.862	42.184	126.876	139.178	131.545	32.3549	18.6435	22.3536	40.1331	23.1961	53.9557	26.2638	26.3305	15.9196	93.2087	153.847	170.755	66.7653	33.2151	68.7583	116.706	134.035	89.4636	21.8738	45.7617	39.7223	48.9963	44.3619	38.7151
LOC_Os02g32420	4.06945	3.13815	6.12574	14.1569	15.6505	17.7134	8.27941	4.7475	5.96295	24.2021	26.8851	28.4372	2.95929	2.8651	5.04983	2.30326	6.33637	1.36054	7.2042	8.52072	8.96113	38.5807	40.3992	25.5473	13.083	15.3657	8.08965	21.5792	17.8125	13.8134	1.17246	2.68722	5.56747	4.57693	1.4262	1.04444
LOC_Os02g32580	261.865	358.631	479.415	636.237	359.306	586.867	212.088	185.11	158.702	107.063	163.423	161.314	109.748	249.329	360.947	566.903	359.088	230.938	1022.66	571.101	832.391	447.122	399.106	349.289	375.856	333.793	215.225	114.452	77.5599	104.817	665.25	41.7835	41.4636	195.416	383.303	264.001
LOC_Os02g32590	5.51582	7.11027	7.90062	10.993	13.2433	12.6773	1.48778	5.2797	1.86821	4.55735	2.26252	4.54956	2.31075	3.41905	3.43958	19.9302	6.68517	6.34232	42.8057	18.1817	55.6111	5.9085	5.82609	4.06151	4.37295	3.90501	2.3621	1.60465	1.48524	3.7387	6.40686	1.63983	1.40905	4.0233	2.85885	2.56915
LOC_Os02g32620	8.56303	8.57795	7.74217	13.3986	16.915	13.0513	16.7113	15.3797	24.363	13.543	19.6435	11.9466	22.3162	17.0878	17.1012	22.7247	18.7203	28.5856	9.49144	9.6897	11.5005	21.8243	21.0008	24.9518	30.7524	27.0137	41.1207	34.593	49.7683	27.9416	20.8954	37.3314	22.238	29.726	35.6374	35.8595
LOC_Os02g32970	2.51746	7.65525	3.04341	9.45353	30.0216	18.9369	33.0957	23.4201	42.6846	14.6035	67.5871	25.9494	41.077	54.4582	52.7607	83.9182	62.7526	118.213	2.86533	4.49178	6.59442	20.7982	21.1401	38.6562	29.5572	55.1736	144.218	55.4821	136.515	117.917	66.0488	99.5463	48.2508	61.9268	58.5131	49.0313
LOC_Os02g32980	9.69867	9.58222	6.55969	23.277	61.9925	39.1653	24.4935	22.1423	90.2854	10.604	90.8321	37.6643	45.09	39.1113	35.4901	56.0685	84.9414	113.761	10.6482	10.1826	8.67871	41.0464	49.0069	56.039	91.0884	113.321	192.028	171.93	286.302	309.684	41.1078	109.824	29.823	70.7576	55.9439	34.3661
LOC_Os02g32990	73.3151	54.7767	99.0713	10.3898	9.14397	13.834	116.971	114.22	109.897	12.0405	20.0444	11.6811	63.4848	69.6686	57.1592	57.7293	40.1593	43.67	96.6687	80.8112	85.7772	6.49546	8.37525	10.3926	71.1512	41.1642	48.2655	20.2959	21.3883	11.9967	52.988	91.7351	103.049	90.8544	61.7008	77.5595
LOC_Os02g33060	3.57073	6.66095	2.09776	15.0969	15.1877	13.8153	7.7661	9.71691	5.12921	36.5572	31.2925	54.7558	10.4707	6.88166	3.12723	1.90004	3.6337	0.685348	7.13194	5.96137	3.1237	17.1704	18.1651	16.6269	6.94496	5.13011	3.91036	29.1935	14.8449	6.02186	1.02515	6.49557	5.62455	8.98579	5.0003	14.1805
LOC_Os02g33580	46.4789	37.3069	40.2768	19.6807	25.661	22.1811	51.8516	56.3844	58.2079	27.5644	23.2398	27.9669	42.7305	42.6542	40.1191	37.6716	39.9956	37.881	40.0454	45.8867	44.6684	21.1058	21.2204	27.0033	45.849	46.8199	36.8672	19.0415	23.0532	23.1824	48.5546	44.5881	38.6529	48.0509	42.1956	44.1166
LOC_Os02g33670	0.143638	0.099706	0.023535	0.618932	0.461509	0.637781	0.299767	0.361374	0.684542	0.845728	0.86678	0.811759	1.32531	0.831731	0.907162	1.21191	0.364666	2.46606	0.033669	0.08603	0.066572	2.52904	1.54379	1.38805	0.668235	2.15608	2.45564	2.77114	3.39398	3.57571	2.294	2.00827	0.87387	1.6197	4.58652	1.33418
LOC_Os02g34860	12.6309	8.41421	16.3221	13.6007	7.27098	9.47912	16.6493	6.32191	5.04271	6.08959	8.03522	6.37743	3.34593	8.24015	9.07881	3.33866	14.7958	1.63099	15.0769	18.2906	19.326	11.3856	4.15219	4.968	14.2085	6.44658	1.3576	3.73024	4.20485	3.19947	1.20084	1.84212	8.7652	4.15024	1.00004	5.25717
LOC_Os02g34960	0.510512	0.570682	0.482501	2.53249	3.99592	2.52495	0.570436	0.579893	0.583441	2.7171	2.14125	2.14179	0.811837	1.13931	1.35362	1.28938	0.76397	1.1279	0.430856	0.593191	0.272148	2.35157	2.66147	2.73592	0.850374	0.320779	0.892243	2.38593	2.27437	2.07461	0.166514	0.629934	0.894777	0.64221	0.386948	0.552233
LOC_Os02g35160	9.13538	8.53095	8.31231	5.40171	5.3654	4.52647	7.5082	8.45381	8.12735	4.91491	6.47562	4.04655	9.81969	8.76248	8.39034	7.95333	7.47616	7.55304	8.37026	9.89106	9.00773	5.64854	4.47787	5.04824	10.3906	8.30695	9.43801	7.0161	5.78273	5.78757	8.44713	10.6354	12.8572	9.03458	7.38839	7.8211
LOC_Os02g35320	2.40777	1.03598	2.10187	0.658963	1.22347	0.881437	1.8742	1.50478	1.64322	0.74187	0.743256	0.608403	1.93508	1.34092	1.60666	0.774566	0.534466	1.49855	1.84263	1.84506	3.40655	1.11201	0.883463	0.947932	1.72351	3.26263	0.700089	0.671856	0.055597	0.092235	2.13371	1.48313	1.11784	0.703751	1.07169	0.742871
LOC_Os02g35490	0.236939	0.894434	0.323343	0.518772	2.41378	1.32928	0.972444	1.34364	4.59489	1.52167	4.07817	5.21457	4.15728	3.22607	2.25677	5.71079	6.35242	10.2454	0.118715	0.114855	0.574421	3.94346	2.12973	2.87283	9.53398	14.4027	16.8147	6.64645	10.0412	15.7764	7.01722	8.02944	2.13729	4.38189	8.18102	4.66478
LOC_Os02g35530	0.179255	0.031755	0.187607	3.07733	2.37462	2.00632	0.034162	0	0.055417	0.756653	1.05572	1.05678	0.084518	0.007086	0.110836	0.18056	0	0	0.406515	0.473669	0.200496	3.19745	2.70284	2.20657	0.291869	0.054957	0.099595	2.22171	0.597055	0.302136	0.204458	0	0.091521	0	0.063663	0.032813
LOC_Os02g35730	2.67705	2.42423	2.4023	1.05949	1.24465	1.50123	3.92686	1.74131	2.15037	0.916988	0.795922	0.746123	1.73352	2.75457	2.11101	1.69926	2.73694	0.593035	2.07633	3.11664	3.90401	1.64297	1.89173	1.99226	2.30837	1.24783	0.621625	1.17115	0.894937	0.723702	0.447586	1.82554	1.92842	2.58944	1.32542	1.23407
LOC_Os02g35820	10.2908	7.79933	5.18645	2.31081	3.14554	2.54535	4.66215	6.27812	6.5246	4.34317	4.25218	3.43293	8.20595	7.81957	5.32442	6.12739	4.96427	6.88059	3.12124	3.34171	2.69503	2.25181	1.11193	1.10876	1.71376	3.47118	3.14171	3.27308	2.64215	4.76081	3.03601	4.16174	3.11332	5.6753	4.70006	2.7422
LOC_Os02g36020	0.03441	0	0.012692	0.04449	0.10334	0.166291	0.315522	5.70628	4.65355	0.032715	19.9403	0.151391	9.66853	11.046	9.63104	21.698	7.71973	97.4481	0.0446	0.014686	0.031875	0.123262	0.251292	6.01254	8.09557	13.3259	17.1105	14.0187	47.8808	68.751	14.45	21.2762	4.04045	39.6857	52.3659	7.5524
LOC_Os02g36030	0.692365	0.089443	0.385924	0.433638	3.59003	1.66413	5.70885	18.2974	10.889	2.26081	57.5436	5.52075	39.6514	43.6781	35.9192	104.24	36.0025	291.751	1.86008	3.43054	2.77579	3.24239	4.40835	70.7725	32.3681	21.6036	36.5697	67.5426	145.384	207.116	60.4488	105.606	35.3201	169.671	245.12	133.915
LOC_Os02g36070	0.612733	0.081198	0.315496	1.0924	11.5609	2.06766	11.9119	23.5483	23.3034	6.53208	61.0431	19.4601	58.1889	46.9762	41.1742	139.438	73.1136	367.81	0.336	0.140194	0.989892	11.8476	9.24434	140.74	45.5999	41.2597	103.799	86.1609	193.209	271.132	110.533	141.125	61.3572	183.976	305.902	177.813
LOC_Os02g36110	0.463131	0.402202	0.101643	0.83015	4.00362	1.10902	4.10447	10.8155	6.76607	4.72456	16.4491	5.09247	7.96612	10.1632	10.9139	32.7185	20.1412	75.9198	0.527422	0.318626	0.737898	5.05723	5.76241	64.2631	12.0171	14.6525	28.9093	32.2312	83.215	87.5705	11.1486	60.9044	35.2517	84.7526	77.795	35.8942
LOC_Os02g36140	0.724738	0.131195	0.034006	0.225412	4.5413	1.13193	8.20959	19.3059	10.502	5.21324	44.887	7.38855	63.7502	48.8415	35.2972	143.821	38.1822	260.603	0.265488	0.201459	0.498153	5.46622	3.86632	74.0141	23.0699	21.4069	52.6284	60.8426	136.421	185.487	67.3728	185.813	103.193	139.812	237.616	136.76
LOC_Os02g36190	1.17707	0.214153	1.24808	0.724334	3.32024	0.611601	1.88177	12.3978	2.2086	1.49906	13.8329	5.65574	21.0595	12.5315	12.784	56.0857	12.5002	80.6353	0.92329	1.56555	3.86235	12.4595	9.54836	188.989	14.6888	8.58098	25.9127	49.4671	82.6762	143.583	67.2336	132.575	142.179	115.612	166.983	191.821
LOC_Os02g36210	19.5751	2.26574	17.3415	9.52174	15.2244	12.5511	24.7333	56.773	32.3343	10.8961	125.814	25.7562	96.5409	92.614	73.9434	315.982	114.482	659.468	10.7257	9.35236	23.3746	20.228	16.7509	349.192	64.1257	41.5717	53.2726	138.601	426.914	584.358	129.519	483.042	287.612	484.81	692.792	375.149
LOC_Os02g36280	0.144593	0.093314	0.202758	0.398175	1.05225	0.506201	2.46643	17.0093	2.41992	1.85877	11.1552	2.6036	13.6675	11.528	9.29383	20.4297	8.3885	51.6705	1.37443	1.28331	1.60196	8.96912	7.62357	54.9668	38.5502	29.6354	122.763	40.7644	53.601	75.6947	164.353	297.532	158.287	135.123	391.449	163.965
LOC_Os02g36414	1.39983	2.11698	1.07903	3.13128	7.9167	5.25533	3.96684	6.14467	6.41112	12.6568	10.1072	7.22975	8.59542	4.64565	3.90301	6.96516	5.77316	14.565	3.21026	4.07664	3.37776	14.9982	19.3646	19.1613	4.97678	6.09914	9.38319	19.5252	14.1548	14.7668	14.752	12.8192	6.79751	11.8125	20.2704	25.0658
LOC_Os02g36550	0.279218	0.413618	0.146785	1.45332	1.10707	1.44776	0.316323	0.323266	0.366088	0.855684	1.01749	1.20006	0.699595	0.569115	0.523102	0.629716	8.34663	0.852117	0.183303	0.309704	0.237441	1.2892	1.24037	0.818096	0.620788	0.262885	0.541761	1.46304	1.15432	0.990993	0.061842	0.479484	0.529276	0.222108	0.194082	0.338368
LOC_Os02g36570	56.0684	58.5753	49.3548	22.6012	24.7442	23.8951	62.3188	57.7737	48.5796	25.4733	20.9625	32.5718	41.3445	52.8792	51.2101	43.9606	34.6265	28.1042	23.5107	25.5367	29.3059	16.996	16.1063	16.6249	23.6443	16.1843	9.9278	7.52108	5.05684	8.92351	21.1541	20.2654	38.8906	38.692	22.4727	37.3207
LOC_Os02g36850	3.10609	9.31442	3.90025	59.3778	45.9431	50.167	4.27218	4.65388	2.79788	30.0526	26.1511	84.3363	1.12732	3.38335	3.39873	1.02278	1.07179	0.447908	2.23265	2.0261	2.22942	21.2785	16.994	24.8067	0.223586	0.800755	0.168223	6.81799	2.20926	3.67506	0	0.268723	0.840189	2.23539	0.109417	1.18988
LOC_Os02g36924	17.1266	12.4391	11.272	5.2035	1.82575	2.75018	5.15292	4.75825	5.38184	7.21981	4.2568	6.1353	4.98396	6.27512	3.54727	3.89436	3.46975	3.09018	12.4724	11.938	11.6067	2.46446	4.29171	3.52764	3.51423	3.6052	2.3603	2.76885	1.96044	3.15596	1.42028	3.97473	5.03148	5.30015	3.80936	6.28483
LOC_Os02g37654	7.7804	7.3751	15.8877	7.07088	2.11361	6.48589	6.31034	2.62586	2.94111	0.45507	1.72761	0.455826	3.6687	5.49686	5.18478	3.62024	2.9402	1.37126	11.359	11.5044	17.2222	4.85491	0.777039	1.75237	14.0709	4.40647	1.7542	2.39801	0.834398	0.340756	3.57866	2.23534	6.5387	2.35037	1.93853	1.97424
LOC_Os02g37700	11.8832	8.14046	16.5035	7.86639	7.01425	8.33838	10.4339	9.71808	14.7772	2.57569	7.26506	6.06733	14.8026	12.6838	7.84431	6.00519	3.79397	5.9046	26.3043	25.1969	31.5929	18.8631	6.13724	6.66848	21.2205	13.6916	5.67173	8.97729	3.6046	3.20777	11.8972	6.38767	16.5001	6.2711	6.70917	11.306
LOC_Os02g37890	0.448689	1.1452	0.559722	2.00647	0.91816	1.10446	1.40825	1.44645	3.61575	1.15454	3.79831	1.12814	3.90063	2.52901	2.39476	3.53349	2.74633	5.38575	0.365738	0.17811	0.294748	2.2855	2.58754	1.74897	2.44823	4.75062	4.63801	6.34157	9.8079	5.40319	6.15629	4.54661	1.48692	6.16501	10.0129	3.56644
LOC_Os02g37970	3.51308	1.86742	1.8447	6.16559	0.574143	0.946349	7.06108	0.628031	0.44765	0.267344	1.11165	0.353654	0.755592	0.565039	2.00288	0.680159	5.48587	0.182283	2.21095	2.25701	1.18755	1.01363	0.164334	0.904335	0.869364	1.46624	0.380067	0.368906	0.631849	0.105938	0.213839	0.183171	1.14458	0.62114	0	0.959874
LOC_Os02g38840	10.7105	10.378	6.6643	12.3828	22.7924	14.8116	17.3089	17.0806	42.637	12.3146	32.0292	16.5097	38.3482	23.3757	20.9759	32.9763	39.0467	57.1718	8.35848	9.54342	8.74806	27.2904	19.284	32.3878	32.8679	38.9434	58.2119	56.4218	71.009	64.4597	26.0092	49.6382	28.8846	36.3444	37.5257	42.0408
LOC_Os02g38970	0.295703	0.207108	0.276102	4.15913	1.70109	3.02551	0.638661	0.243196	0.404146	2.44019	2.09099	1.91205	0.141236	0.255912	1.58501	0.155141	8.29007	0.15316	0.291941	0.359876	0.292262	1.30561	1.17456	2.21647	0.253876	0.206526	0.108843	2.35222	1.44665	0.918893	0.165539	0.093821	0.351782	0.190327	0.108122	0.13421
LOC_Os02g39710	47.7119	68.2034	34.9148	9.94721	14.9471	11.1226	60.9433	78.1433	35.9648	49.4567	23.1858	40.1036	39.5398	42.8562	30.9868	22.0698	31.4949	15.5047	34.3963	31.7354	19.4301	11.3996	16.2149	15.1021	17.9365	24.8571	32.8037	22.864	23.3205	10.5336	27.0175	39.7033	23.4603	58.5678	51.7789	81.3997
LOC_Os02g40500	1.87592	3.54565	2.06648	9.53363	9.33256	13.5971	2.60917	4.94188	4.40552	7.42652	7.89261	4.34464	5.31031	3.34396	3.54342	6.50789	3.37053	8.44606	2.55274	2.03404	1.72567	16.955	27.3083	27.2214	7.87273	6.79317	8.95864	29.5877	35.0176	22.5137	4.61042	11.5443	5.54501	6.74814	9.89416	3.34444
LOC_Os02g40510	4.73529	5.14015	5.40791	30.048	31.8985	36.464	2.5562	3.03431	3.20527	35.5773	27.6843	26.8456	4.53264	4.73069	3.49234	5.21343	5.9127	5.26522	4.75196	6.77614	4.89053	19.814	21.4133	29.6437	2.45382	1.72156	1.48011	26.1872	27.727	24.8304	0.634784	1.8209	1.77357	2.8139	1.63648	1.70761
LOC_Os02g40820	36.8759	32.1026	40.2621	20.4187	19.4952	22.0848	32.8145	45.7235	34.4676	10.681	13.5984	10.4405	22.9105	19.9425	30.597	24.467	24.988	25.8223	33.5618	37.016	29.3753	26.8827	27.0895	26.6792	26.886	23.6667	20.3035	13.4091	16.1418	12.7871	29.2802	25.7798	21.9363	35.7972	24.8295	22.9677
LOC_Os02g40900	32.109	27.7386	28.0892	5.23813	2.81673	4.57031	29.3833	22.524	22.4843	4.39802	3.78467	5.02098	11.4543	15.1052	12.8379	13.104	9.15748	11.3421	25.7791	19.1349	32.4811	3.1023	2.68377	2.24741	16.185	10.5585	9.19478	1.36137	1.838	2.2369	15.8049	20.6559	28.9631	16.6957	12.298	9.72459
LOC_Os02g41450	2.01716	1.92576	3.18157	0.728558	0.06123	0.41675	3.48634	0.823029	0.744147	0.369823	0.124382	0.080845	0.636028	0.672772	5.31559	1.44559	3.46931	0.080977	1.2304	1.53456	2.10591	0.534467	0	0.121937	2.02231	0.382056	0.171681	0.225571	0.023	0.298311	0.240843	0	1.17254	0.503823	0.177879	0.296573
LOC_Os02g41510	4.6213	7.93141	3.9017	22.8288	53.2311	35.2007	6.03899	10.3266	7.5054	4.85134	20.6047	20.8993	10.0392	18.7439	19.8496	51.6843	27.4599	40.0144	7.18038	4.06362	12.8226	38.792	54.7567	38.2306	2.86835	17.1512	17.3038	16.0872	17.0279	25.1602	41.0113	6.11061	5.54767	15.2925	32.0877	35.2745
LOC_Os02g41550	35.6748	26.6754	28.5497	16.7786	16.248	17.6155	28.8421	32.2783	28.3416	21.4843	17.5614	16.3903	26.1361	28.8593	21.211	17.725	21.6632	16.8225	24.3477	30.6591	26.0569	12.9509	11.3193	14.7024	20.2216	22.5099	14.5575	13.8306	15.4774	18.0745	12.8229	24.3142	26.1335	23.5037	19.3671	24.6072
LOC_Os02g41680	65.8119	123.788	101.933	113.331	39.4112	73.0874	81.7891	133.587	71.3208	40.1905	21.416	28.2014	153.377	78.8557	129.234	165.782	137.634	150.268	149.023	107.056	180.002	170.824	69.425	34.4987	85.5614	182.683	139.423	43.3014	21.7529	51.0244	224.774	137.811	100.812	98.5526	189.511	97.2784
LOC_Os02g41860	177.647	109.406	195.867	39.8005	12.56	32.2628	311.587	211.918	242.965	15.6087	17.8668	11.5009	293.987	225.117	333.497	235.919	184.461	103.354	110.609	66.4807	95.0481	43.3185	26.5421	16.3546	231.861	130.022	102.552	25.8639	6.1214	5.71928	577.954	266.027	660.566	153.613	195.094	231.195
LOC_Os02g41954	21.7864	13.9934	20.0543	195.734	119.45	211.698	72.9884	28.7089	23.0204	49.3349	24.6837	76.0331	14.6791	14.4338	16.1216	6.57084	10.5581	6.14945	44.6513	24.9535	35.3874	90.1	154.364	154.325	67.0887	13.7066	7.15171	82.2532	16.5867	2.40548	13.8194	1.46165	3.44105	17.6675	1.24427	3.76028
LOC_Os02g42330	14.0839	13.0061	13.2412	37.3349	35.8179	32.4187	22.8546	24.2826	23.0538	30.7938	49.8648	41.1334	24.6902	28.3802	29.088	31.3338	24.3513	29.5992	11.7094	12.5777	9.22077	28.4829	25.2456	37.6902	17.8666	14.9042	25.7654	69.3866	53.8532	35.667	9.95776	30.3359	28.2415	28.1018	22.4731	31.906
LOC_Os02g42585	18.7433	28.4434	33.84	6.97947	5.48421	6.37686	11.5754	21.7848	11.1666	1.06466	1.84089	1.05106	12.289	35.7493	38.4813	67.3302	24.5126	44.9037	56.0099	50.9252	44.1695	3.54928	6.73154	5.01233	11.3893	21.4693	17.4537	1.29386	2.37779	1.0016	101.518	23.8992	34.6055	29.5083	39.5979	41.4207
LOC_Os02g42880	1.86961	1.64247	3.40071	0.036934	0.069181	0.347852	3.90339	1.08606	1.93365	0.059556	0.067487	0	4.47642	4.46694	5.75584	1.82407	4.03136	2.58082	1.93396	2.07353	3.68979	0.218092	0.018788	0.142598	5.63861	5.16614	1.47642	0.133014	0.231514	0.07791	2.05768	1.71754	4.09908	1.66421	2.80447	2.06987
LOC_Os02g42940	14.492	11.8572	15.7973	3.79193	4.21544	4.10784	19.1578	20.6269	18.3543	4.18773	5.93245	3.35947	16.965	16.5754	15.0242	17.8409	14.4435	15.5784	11.9235	12.5001	12.8134	5.04413	5.0434	8.04929	16.5515	14.5297	14.2022	8.22419	11.2343	7.25363	15.1755	19.5343	18.6933	19.9072	18.7921	21.1592
LOC_Os02g43020	88.3333	65.8929	95.8857	13.8279	15.3859	14.484	80.4915	85.0686	87.3445	21.1341	23.505	17.9297	73.2739	65.3388	68.8438	57.6151	66.6969	77.8805	66.4932	78.5302	71.1305	17.7308	19.0538	19.7273	83.1525	86.3681	99.9366	23.3636	31.0824	30.2344	90.985	156.882	171.881	79.4816	73.5294	68.4895
LOC_Os02g43250	4.45366	7.64421	9.22346	16.0376	12.4884	19.1778	3.04107	3.23057	0.848408	0.747902	0.363627	0.309111	0.510383	2.75486	6.52506	13.6228	5.88567	6.07569	39.5819	17.4923	18.9832	6.0164	5.3793	6.7313	1.40026	0.970664	0.39125	0.343219	0.405382	1.67363	4.01148	0.051136	0.330866	3.15014	3.56115	1.13629
LOC_Os02g43290	22.9045	28.1968	39.2207	45.8864	37.061	56.5744	22.6182	21.0847	20.0524	20.1774	22.7954	15.9715	11.5726	10.9495	15.9381	27.2324	26.4999	23.5137	71.6867	43.6806	52.8543	45.8714	50.9073	54.3884	29.1235	27.1007	26.6338	18.7416	9.91758	18.0754	19.3581	7.28527	12.2369	20.9312	31.3252	15.2519
LOC_Os02g43330	20.2559	23.8505	23.2031	5.04314	2.65405	2.37255	39.2794	16.1577	11.5644	0.535519	0.3494	0.022746	12.3987	26.4948	45.6433	35.6558	19.078	12.8513	34.1067	19.7472	11.0422	1.12116	2.56924	2.08141	12.4303	17.0015	3.48536	1.32228	0.816944	0.280418	268.3	6.93004	8.95086	17.2313	29.467	19.196
LOC_Os02g43340	6.70443	4.7242	7.48236	0.787117	0.915604	0.888329	9.61074	9.40673	8.2847	0.443055	0.919756	1.00424	6.43214	7.87108	8.54786	7.02492	7.50976	6.06614	3.53425	4.97219	6.56971	1.39383	0.764647	1.335	9.73949	6.15749	7.11808	1.5159	1.08406	1.34379	5.68784	10.0063	11.4944	6.88289	5.31499	7.76035
LOC_Os02g43350	43.9654	37.4779	39.1106	19.5731	23.5772	20.9388	42.4263	35.1633	29.3481	25.7811	21.439	27.2858	28.765	41.4312	43.6211	31.8852	26.6883	22.0528	26.8811	32.5695	37.4169	16.1055	16.9808	19.8593	21.6184	16.0134	13.792	13.0424	11.8999	12.8091	22.0502	27.9866	29.1103	26.2696	22.4798	26.562
LOC_Os02g43370	2.59635	1.46652	2.24898	5.60815	2.86752	2.2842	1.98567	3.71238	2.05847	2.59612	6.13506	2.08384	3.35962	10.0951	5.37931	5.86399	8.18832	9.15221	1.56981	2.54878	2.83465	7.09774	3.8879	6.33023	2.21837	6.30558	4.06388	8.53397	3.40362	29.4643	2.00151	4.35513	8.18911	7.45776	5.44698	10.6609
LOC_Os02g43470	0.205537	0.104948	0.118187	0.492426	0.478477	0.634925	1.92044	2.47913	4.82441	0.548966	10.6819	0.86108	10.8204	5.60221	5.8731	18.3262	12.8018	46.263	0.133177	0.24328	0.329566	1.19277	1.02667	5.42822	8.71386	11.1807	22.171	11.4103	28.2348	40.6746	16.6626	18.8237	8.48615	16.9994	22.4727	4.71725
LOC_Os02g43770	5.52407	5.6583	7.29006	16.4564	24.9686	25.081	5.71456	8.37967	3.43916	4.58601	2.41307	2.00946	2.52397	4.174	5.04975	15.8921	6.88509	4.58692	23.1447	14.849	11.0014	12.4726	32.007	17.6265	3.37069	2.24651	2.4879	1.9617	2.59234	1.87705	7.06144	1.91558	1.99328	7.01173	5.20427	6.06406
LOC_Os02g43970	5.01877	4.62059	8.19553	7.9163	2.98331	4.43289	6.66343	3.37365	3.14705	0.812609	1.49226	0.518978	0.737971	2.20711	7.50683	4.36556	12.4561	1.28775	2.88935	4.16923	1.53572	3.09349	2.69684	1.29708	1.52401	2.70076	2.00226	0.613452	0.56451	0.472675	0.471579	0.054783	0.42943	1.98589	1.08406	0.997361
LOC_Os02g44090	12.9133	9.86345	12.4453	3.49154	4.01849	5.59587	6.62034	15.5144	9.39728	1.10819	1.25079	0.537781	9.24223	10.6425	11.145	16.8713	17.2232	4.79582	25.6635	17.4103	8.09791	1.92394	3.99152	4.42034	2.65357	4.99277	3.21983	1.14741	0.675167	0.447127	5.76275	2.34023	6.00456	12.2371	2.82347	6.32102
LOC_Os02g44230	1.90774	2.4651	5.05128	31.2007	24.8273	37.1037	0.825664	5.49036	0.653986	4.42037	1.91981	1.42281	0.897926	0.249185	3.59758	47.3522	20.7604	20.0125	38.9846	18.3693	36.3294	23.3356	31.3161	6.37133	1.83276	3.24314	2.90195	3.8591	2.10692	21.9374	7.11762	0.47317	0.606609	6.37204	9.16011	1.32576
LOC_Os02g44480	0.246564	0.491545	0.317925	2.02174	2.05315	2.55312	0.480543	0.389171	0.42129	2.37166	2.37317	2.19599	0.377491	0.643809	0.484217	0.681618	0.503627	0.64909	0.456266	0.585539	0.497909	2.46952	2.48459	2.09382	0.761415	1.2071	0.646318	1.72949	1.59385	1.95025	0.397107	0.829149	0.741138	0.371525	0.292252	0.339448
LOC_Os02g44500	96.9213	106.521	111.064	45.474	41.3957	51.1625	88.5721	87.7118	79.3905	29.6638	39.2558	28.5206	71.1827	73.6684	93.7506	117.588	77.0329	95.3944	112.017	81.7383	141.627	46.8326	37.8466	39.4962	101.939	91.4062	80.6822	48.0164	39.5691	33.658	178.68	144.726	131.095	89.0144	108.515	73.7048
LOC_Os02g44770	0.513409	0.489124	0.403954	0.05118	0.15629	0.11577	0.568784	0.64305	0.66572	0.120794	0.088224	0.140387	0.533884	0.42815	0.82658	0.475325	0.503967	0.243618	0.42884	0.402024	0.451771	0.103805	0.034168	0.118671	0.780631	0.634981	0.271756	0.065389	0.070393	0.027511	2.54823	0.559109	0.945873	0.306674	0.113627	0.097224
LOC_Os02g44820	20.5015	18.7409	11.6179	50.0843	38.1954	37.546	28.4652	26.5682	19.0454	77.3679	63.5979	84.6993	19.3949	51.6009	32.2859	11.6808	6.2628	5.05461	10.6022	5.88051	5.46031	45.0584	24.3495	16.784	3.48482	8.91955	5.95765	52.5322	23.4232	31.1318	5.18918	10.1076	20.0824	18.0901	13.7239	34.3304
LOC_Os02g45010	5.08348	4.00519	4.29128	0.158081	0.121583	0.117604	7.65952	7.22238	5.26159	0.071824	0.129013	0.03697	3.51326	2.37524	4.13988	3.20495	3.31854	1.74664	4.91097	6.15127	2.0098	0.218426	0.277269	0.293127	5.27211	6.77048	4.35653	0.983453	0.832405	0.701932	1.2121	2.1199	3.15692	6.50413	2.77021	3.75782
LOC_Os02g45160	7.01806	8.3255	7.14984	0.025524	0.543949	0.107951	4.8328	20.2437	10.0278	1.30739	0.904268	1.06105	3.38301	6.1774	2.75593	12.2	6.77914	7.43685	6.93178	6.87282	4.14262	0.631038	0.479494	1.34263	9.56605	5.47351	4.02105	1.30024	1.80325	1.45094	3.95604	4.226	4.54631	14.7817	1.60181	7.93288
LOC_Os02g45170	1.42752	2.44256	1.61452	9.43741	9.73717	8.49829	3.05765	8.27116	2.0566	6.40282	3.2212	4.11157	3.73801	2.38682	2.42949	3.97685	3.11104	2.72246	2.692	3.55757	2.37962	7.32481	8.67164	8.7924	7.41305	5.35521	3.61228	3.1654	2.78978	1.49574	6.96136	7.85966	4.84922	5.3156	3.49081	10.0303
LOC_Os02g45225	0.842975	0.483083	0.701494	41.0185	41.6327	41.7967	0	0	0.382407	49.1087	24.2462	32.7584	0.057309	0.067926	0.156734	0.151944	0.168148	0.426122	2.06789	2.6247	1.60637	12.9748	20.5842	26.1964	0.241685	0.337997	0.13689	11.2112	8.23052	2.61531	0	0.139909	0.117017	0.149224	0.218227	0.160921
LOC_Os02g45460	12.4764	12.3511	10.5852	40.3108	44.2784	40.6948	12.6059	14.0388	8.96832	38.3475	28.7077	46.0742	4.84998	8.50673	8.84476	5.25391	5.15749	2.65754	7.34638	6.89839	8.14084	22.7237	23.9757	29.1699	3.14268	1.11576	0.071243	10.4831	7.5945	4.15315	0.323889	0.68145	2.78859	6.56637	0.563439	3.03391
LOC_Os02g45670	22.8447	16.7358	21.9519	7.27716	5.81451	8.47859	25.7959	23.2895	21.3054	10.8899	8.97499	9.41138	20.7303	23.113	18.9405	16.9093	15.7393	11.3813	17.7124	20.0725	19.5925	8.08513	6.41099	7.327	18.2501	15.1378	10.3147	7.80172	7.14473	7.22952	7.08948	13.0341	18.5149	15.4517	10.4189	16.4781
LOC_Os02g46030	0.328847	0.113583	0.184723	0.279201	0.473741	0.478876	1.79678	1.85429	1.83929	0.360562	0.37707	0.254515	1.21683	2.14894	1.106	1.35017	0.867141	0.725805	0.197253	0.309155	0.133772	0.631969	0.720314	0.319201	1.64309	0.665155	0.660245	0.594535	0.251427	0.138177	1.64435	0.742144	0.618507	1.07907	0.751229	1.19826
LOC_Os02g46080	1.54943	1.5087	1.45915	10.4414	8.8794	9.40183	1.82848	1.5455	1.99152	10.5999	6.7681	8.91456	0.744523	0.58771	0.853398	0.938305	1.12429	0.334221	1.46712	1.4197	1.71283	10.5491	8.77091	7.82001	2.04076	1.81579	1.68264	6.00012	4.71391	4.045	0.500274	0.904356	1.13046	1.23908	1.07079	0.909769
LOC_Os02g46600	7.71378	4.67774	10.2904	9.52314	2.901	6.03569	8.97567	6.53839	7.58775	2.23354	3.19533	1.59407	5.05954	3.84113	8.03579	4.11876	11.1044	2.35038	7.16045	8.8786	5.75105	5.36062	3.99357	4.46124	17.1053	11.6176	9.35308	4.10256	3.81942	1.84814	2.89541	4.64419	9.2496	5.59569	2.02391	1.97429
LOC_Os02g46620	27.0674	51.7568	51.3865	56.2848	46.8853	50.5733	40.9669	32.4809	24.6538	8.9012	24.6881	16.4978	16.1186	24.6937	44.0943	57.1776	31.264	42.4545	102.323	57.7572	80.2177	32.9038	40.9318	35.2471	23.3764	47.0385	24.8706	20.8865	19.8312	15.5135	88.5234	6.39061	9.49376	26.9263	43.0763	28.9652
LOC_Os02g46850	7.39564	6.73227	6.96988	17.9353	20.2461	16.9302	12.8311	7.93783	9.11784	23.3544	19.7872	26.8447	6.89475	10.0023	9.8354	7.89941	11.6644	5.66503	6.73574	6.24774	6.21707	16.7444	12.4996	14.8462	11.5777	8.38634	6.61212	18.2723	14.4728	10.6195	3.36136	10.1325	8.59158	9.16248	5.98731	8.40376
LOC_Os02g46970	0.487042	0.810248	1.20162	1.16653	0.648189	1.34792	0.877532	0.822086	0.745761	0.037601	0.183514	0.015458	1.98761	0.438983	1.28604	0.912157	0.743583	1.10752	1.75009	1.91925	2.77872	1.62536	0.63372	1.16927	5.87286	4.11418	7.72203	1.5736	0.314392	0.382582	5.22935	12.471	4.1903	2.59811	9.49912	4.0409
LOC_Os02g46980	111.456	112.138	123.465	11.394	12.5243	10.9085	93.0135	110.306	65.4037	16.8879	12.178	20.6797	62.8264	69.781	78.3388	51.4433	51.5392	31.2992	103.651	98.3669	84.6929	9.10333	11.1632	12.4719	46.5677	33.3386	32.2875	7.81522	5.10301	6.50767	22.3623	57.4104	55.2172	82.3463	57.4394	103.903
LOC_Os02g47020	418.687	393.76	387.283	168.293	186.71	157.974	409.96	386.734	275.946	151.475	128.318	249.536	209.96	261.857	325.65	215.597	146.852	81.8245	190.385	228.4	251.544	101.74	85.8634	103.608	109.583	55.2641	32.843	44.1489	25.6251	46.9123	39.2689	63.7805	160.363	209.357	62.4616	154.258
LOC_Os02g47180	1.16788	0.91417	0.934435	6.71119	3.4082	6.73703	1.14248	0.742758	1.21058	6.38608	5.14816	6.04732	1.05411	1.57406	2.614	1.20991	1.11179	0.893847	0.856413	1.22799	0.910745	4.41241	5.50279	4.94036	0.899815	0.953988	0.932939	2.1909	3.32157	2.51274	0.082621	0.626434	1.11459	0.817982	0.506176	0.932186
LOC_Os02g47200	21.5623	17.4718	19.8224	11.712	9.63466	12.2127	25.4303	23.7088	27.1331	10.3666	12.5102	13.1555	14.067	24.3797	20.1055	31.5675	22.8421	31.1849	13.8569	12.0981	16.661	5.40296	5.725	12.5981	15.6671	9.0588	12.1447	10.0426	19.4421	14.3646	17.6411	15.0186	16.7606	25.3744	17.6471	19.7757
LOC_Os02g47210	7.54489	7.98892	7.14734	41.7427	45.0881	44.4927	9.09247	10.6402	10.7065	58.3262	39.9656	42.4767	8.86873	12.1077	9.37505	9.41233	8.49681	11.2845	14.046	12.3024	10.3692	43.414	42.5201	37.9511	11.9966	9.83695	9.26456	50.7451	39.1655	26.6098	6.76393	6.3835	7.72291	11.8562	13.4048	15.2441
LOC_Os02g47390	1.87055	0.975018	2.10645	0.988923	0.106069	0.131598	2.27959	0.363843	0.372781	0.071299	0.035607	0.043699	0.197858	0.805366	2.18791	0.179922	0.736526	0.009298	0.37117	0.317566	0.801502	0.09684	0	0.024576	0.138228	0.389115	0.011813	0	0	0.013495	0	0	0.198969	0.184645	0	0.017514
LOC_Os02g47510	448.288	372.811	337.871	40.7445	35.3634	48.0455	293.775	228.039	148.009	31.2657	15.6099	26.5071	108.383	246.873	244.992	75.3332	52.783	29.2854	424.358	423.217	446.558	12.129	17.7791	17.5975	59.7557	8.11353	6.20012	6.56653	5.85586	2.82098	14.4807	20.3109	88.2527	114.582	8.90179	47.6251
LOC_Os02g47605	3.68114	2.42895	3.13212	1.61933	1.0619	1.37815	2.45426	1.87185	1.6997	1.55299	1.34779	1.53499	1.37136	2.08049	1.19562	0.968931	1.14468	0.468376	1.35245	2.5263	2.55785	1.37484	1.00895	0.694315	1.30556	1.17615	0.356298	0.536383	0.720954	0.627629	0.23868	0.698412	1.76281	1.07842	0.380624	0.832547
LOC_Os02g47620	48.4509	41.8048	51.3011	6.4354	3.11679	8.49932	66.7217	44.3262	49.0164	1.50392	4.00979	3.31182	34.1648	65.4998	75.2687	62.7566	44.0457	16.4352	20.0656	45.5398	63.1369	5.23456	4.40427	7.78697	21.673	10.6855	8.9568	5.40073	2.26759	1.25216	31.1694	49.7918	80.2245	35.5911	30.081	36.8005
LOC_Os02g47760	0.968723	0.817237	0.660737	3.53593	3.94738	3.61577	1.18	1.45964	1.37776	2.54746	3.40663	2.89375	2.6474	2.29454	2.2456	2.28396	2.54936	2.36532	0.970386	1.08766	0.791227	3.96238	4.12509	3.56714	2.33607	1.45112	2.68095	4.94866	3.88219	2.45104	2.4543	3.14724	4.02158	1.63967	1.73674	1.81801
LOC_Os02g48080	2.89731	1.97623	1.89887	7.40785	8.4326	9.90018	5.89148	4.0759	9.88886	6.31795	6.57068	9.28231	8.74073	3.16102	5.55631	7.92961	6.77409	10.5783	2.53738	2.30774	1.50164	20.3836	19.4786	15.6794	18.3748	21.7059	28.3361	24.6771	13.6178	8.55291	20.7411	16.0622	7.48845	9.0597	18.2951	8.7704
LOC_Os02g48220	0.038102	0.084956	0.029021	0.504546	0.606327	0.437204	0.078014	0.136944	0.075261	0.589264	0.480869	0.495416	0.147371	0.101113	0.09269	0.046964	0.068312	0.057077	0.084373	0.134494	0.036987	0.411158	0.505445	0.42469	0.097402	0.009451	0.01483	0.23579	0.273327	0.178452	0.058795	0.114094	0.098469	0.0628	0.024331	0.115843
LOC_Os02g48280	9.12059	16.8637	17.1355	13.3723	12.5234	15.6443	7.24896	8.97072	8.09663	0	1.52953	3.16027	5.23019	15.7252	25.9776	124.125	46.2349	44.5325	43.5849	31.4486	20.4419	11.216	23.1527	8.54956	4.96831	16.6566	11.4633	0.455892	1.17051	2.36028	40.7083	1.93809	3.84996	11.9568	33.2137	20.0509
LOC_Os02g48330	0.175609	0.098361	0.215608	0.505605	0.204941	0.407149	0.503468	0.270786	0.729289	0.126733	0.477851	0.167286	0.635557	0.455751	0.859763	0.975601	0.880827	1.44445	0.295055	0.172939	0.215346	0.960532	0.827277	0.807679	3.54683	4.49113	4.34925	1.6708	1.50473	0.933002	3.77166	4.47926	2.02039	1.25477	1.56336	1.09812
LOC_Os02g48690	2.46635	1.57276	2.34401	3.06901	19.7243	4.27349	2.81601	5.37104	20.7222	1.73407	15.4854	27.4074	33.6305	11.9706	18.1343	30.5483	19.8314	43.3093	2.13693	1.72434	2.68454	22.137	28.0756	16.4097	60.7217	84.9309	109.746	30.5842	38.8904	56.2774	100.249	110.836	20.4181	22.8421	70.2377	24.167
LOC_Os02g49060	22.5559	16.167	28.9091	11.6943	7.24255	16.5106	18.711	22.6023	17.2316	9.56028	14.3359	10.8053	10.0904	20.4234	14.1473	8.37717	10.7415	8.42158	32.8329	36.7839	39.2919	12.9664	6.02636	9.22406	22.6226	19.2286	9.15778	7.5848	8.12994	9.30945	3.11074	9.28281	16.6168	15.8515	4.75863	15.7743
LOC_Os02g49230	2.78545	2.30705	2.65132	33.4366	31.7765	30.4911	3.3036	1.76903	3.62112	38.1455	36.3781	35.1731	5.24662	3.00105	3.58164	2.79364	3.48956	2.41328	1.48472	1.89024	2.67286	50.2692	36.0713	35.0169	6.77663	8.93117	6.91045	32.5083	25.8492	29.5218	3.83857	3.33444	3.61191	2.46794	2.15121	2.27692
LOC_Os02g49470	71.2079	65.6903	70.1958	40.055	39.7591	36.9631	57.3837	56.2318	58.4106	21.3645	23.6828	21.0813	41.9694	47.4063	56.5957	50.9033	49.8641	47.9259	57.8518	63.9716	62.0218	26.8952	32.811	33.2157	59.106	40.8347	39.0752	22.0454	25.483	24.172	45.6386	42.617	50.9006	45.635	34.8288	39.2904
LOC_Os02g49480	1.09754	1.30511	0.89429	1.03542	0.623437	1.04174	2.63961	2.07104	2.33048	1.99215	4.26762	1.89294	5.06442	5.75643	4.45473	3.60142	2.81052	2.69449	0.790092	1.08812	1.7729	2.79522	4.50992	1.7203	3.17359	2.06418	2.32303	1.65287	1.21024	1.76993	2.92492	7.78237	6.37272	1.83186	2.24838	2.25157
LOC_Os02g49680	348.974	428.107	357.926	49.1122	34.4314	37.447	409.974	472.349	352.161	25.7378	26.3845	48.4773	253.18	249.265	297.802	228.247	199.883	117.708	268.996	242.263	210.258	23.3189	24.3692	27.9285	162.982	117.69	91.6088	16.1894	8.88692	13.4626	82.7649	138.629	186.088	319.022	124.246	282.697
LOC_Os02g49770	2.82937	1.4096	3.40506	1.24492	0.771037	0.921166	3.41229	1.29341	1.92764	0.342212	0.277108	0.175182	2.07414	0.820803	2.78007	2.17305	3.58602	1.48266	3.09804	3.8902	2.48957	0.651689	0.564614	0.585745	8.43186	8.08416	6.23293	0.507013	0.567666	0.23621	1.54505	2.51499	4.8391	1.63881	0.675449	0.499797
LOC_Os02g49840	19.636	9.33967	14.7948	3.79567	4.82012	4.97627	11.1652	14.8477	9.95106	7.02496	5.58576	7.65015	8.89067	9.19175	6.85332	7.00345	5.96941	4.5301	5.9887	8.90251	10.9851	3.63651	3.96691	4.21328	5.04143	3.98946	5.49287	2.84384	2.90979	2.01932	7.54565	25.578	44.2869	8.87875	6.23973	6.64759
LOC_Os02g49870	26.69	46.6761	37.5276	16.9209	23.7634	12.6001	30.7705	28.5387	18.4582	12.8019	11.508	23.9807	16.4497	23.6217	28.0464	19.8126	13.5663	12.8868	13.8042	12.3535	15.0167	12.4001	15.7205	9.0701	12.2055	12.8163	12.4411	5.27471	5.66639	6.20524	7.31163	17.4229	20.5208	19.7625	15.6777	28.06
LOC_Os02g49880	7.80501	12.2355	9.83973	32.2478	39.4852	32.266	6.05262	7.63712	4.15781	53.3943	45.7012	57.3289	6.06512	5.14763	5.43152	3.68238	4.636	4.00591	5.54941	6.22325	6.41628	23.6656	30.2081	42.9833	4.89098	3.34724	4.61055	35.3955	23.9201	19.882	1.51225	4.4107	4.92692	5.69477	6.57829	8.75829
LOC_Os02g50280	1.39745	2.09233	1.67347	6.6316	6.47295	6.17926	2.87018	2.50513	1.79007	3.4226	4.80695	5.78984	1.40059	2.9537	3.30366	1.71337	1.5602	1.1337	0.678824	0.915025	0.893004	3.42774	2.49084	3.33901	0.668898	0.495191	0.751882	2.32964	1.4285	1.52493	0.171384	0.766234	2.51872	1.93419	0.475451	0.979945
LOC_Os02g50690	0	0.04275	0.017049	0	0.125557	0	0.046781	0.199106	0.01604	0	0.482962	0.061885	0.640708	0.662523	1.07485	0.760763	0.433202	3.89678	0	0.054401	0	0.047723	0.132265	0.0161	0.169468	0.471472	0.410664	1.60859	4.12199	2.07753	5.69145	4.38057	1.16122	1.17387	14.5567	0.642611
LOC_Os02g51020	10.5298	18.1828	10.3386	84.8539	73.5065	84.4148	27.7944	22.9558	18.4985	64.4781	68.3392	133.462	15.9396	27.6721	27.9387	18.1214	8.53646	5.4901	4.89292	2.93514	4.5005	50.9742	40.8355	57.2103	2.92611	3.10641	1.407	25.3317	12.1852	14.9759	1.696	5.52358	8.34625	15.286	4.78318	18.9468
LOC_Os02g51070	54.0731	26.2599	52.2906	31.2779	14.0908	19.5813	50.0361	40.8319	21.9702	18.777	12.7847	20.8093	23.7217	28.0848	30.581	33.5608	25.3362	24.0224	17.4066	33.971	30.6321	10.4345	8.81776	10.9443	23.8895	13.5116	12.8254	13.1763	8.2346	9.80206	8.03679	13.6381	30.8885	15.7092	9.18647	12.6247
LOC_Os02g51080	773.867	1006.28	804.522	249.725	156.558	156.53	725.935	746.381	460.787	149.635	137.266	212.838	398.859	546.395	603.8	491.748	409.693	356.862	380.277	330.256	323.918	84.3277	69.7822	61.6336	244.106	182.115	161.393	98.4999	47.7919	67.6289	203.303	342.048	428.857	549.302	344.99	581.074
LOC_Os02g51119	2.71839	2.17046	1.56749	7.56189	5.4886	7.70017	1.70287	1.80663	2.45716	13.0323	7.03067	11.6675	1.48879	3.20203	1.84763	1.7086	1.15335	1.45148	2.81644	2.71942	2.26073	6.44625	10.2468	7.69397	1.83588	1.17097	1.53785	3.45094	4.88293	4.28462	0.346289	1.8806	1.98057	1.89395	0.859707	1.67142
LOC_Os02g51290	0.683074	0.70841	0.882495	6.31761	4.58366	6.34724	2.21901	1.88891	2.35838	5.03044	4.5613	3.50924	2.50752	1.09532	1.33551	2.10827	2.86621	2.42272	1.12511	0.875848	0.995114	6.74533	5.46584	7.62103	3.00633	3.08466	4.34093	6.87154	6.42273	5.49601	2.90462	3.00684	2.75164	2.27247	4.67821	2.20982
LOC_Os02g51570	19.7654	24.6663	22.8218	72.9158	50.6916	67.951	34.4018	29.4426	19.1527	34.7903	42.0805	74.0636	14.4597	25.0591	30.8882	18.3186	13.2432	6.50959	9.34324	8.81514	12.7322	28.8217	25.7564	35.94	9.34487	5.48384	3.08402	14.6353	6.39353	10.4721	1.74084	5.97727	18.5072	14.2186	2.78279	10.6792
LOC_Os02g51760	5.12811	3.6075	4.96938	2.01463	1.04618	1.35946	4.47241	0.75714	1.09868	0.88304	2.01318	2.04218	1.4104	3.00208	3.21368	1.15605	2.27203	0.284515	3.6828	3.71846	4.4338	2.66182	0.477019	0.152332	2.219	2.49023	0.421049	0.356612	0.759228	0.683919	0.192734	0.167007	1.35535	0.4672	0.238524	0.345896
LOC_Os02g51790	17.1676	22.2744	21.8884	66.968	49.4251	58.0203	29.004	29.3193	18.4799	29.7988	42.4665	70.7756	19.3861	25.7244	28.2803	18.3084	12.3953	5.86008	9.46038	6.74024	7.60085	23.3413	28.3822	31.7089	7.03466	7.43714	5.08109	19.122	9.12591	10.0435	3.28291	10.5027	18.2369	18.7819	6.39881	17.4363
LOC_Os02g51930	1.90462	2.59319	2.08364	3.66401	32.5045	15.6567	17.4848	42.3474	127.047	30.9764	96.3776	28.1515	48.4381	102.877	55.2288	156.627	165.332	511.695	1.47244	1.79301	3.75529	12.3379	25.053	101.238	196.779	240.21	254.767	92.6475	451.487	353.531	228.919	385.541	65.4356	301.847	520.804	474.742
LOC_Os02g52000	0.059457	0.142034	0.068126	0.345716	4.65353	1.80398	0.529146	1.22446	2.62577	0.214856	1.1631	0	0.589238	0.743068	0.92424	4.41947	2.58272	6.92225	0.350766	0.041045	0.32652	1.79225	0.907774	4.21227	1.06335	1.25812	1.62091	1.3338	2.95451	4.60527	1.83107	1.27286	0.282968	2.24415	1.25021	1.18053
LOC_Os02g52150	152.444	207.479	220.138	3.03571	4.16242	3.4337	125.017	202.223	171.229	0.477833	1.68681	1.17884	83.7857	101.937	79.6039	85.1607	70.2888	128.085	190.845	140.206	186.308	6.07129	15.1702	4.61095	144.064	201.887	272.275	5.39184	10.0682	6.64464	263.853	615.39	579.466	186.117	156.145	61.5879
LOC_Os02g52270	9.77194	13.6442	13.0526	2.31693	0.529175	1.57037	11.8548	11.3691	8.37168	0.987639	2.28008	1.20781	6.13007	8.43059	5.03174	6.34889	4.19414	5.36048	10.8296	10.4334	9.55095	2.07139	0.898088	1.64201	8.54226	5.68078	5.48869	2.30307	1.00871	0.832619	2.23579	8.54939	16.1608	8.69046	4.92874	5.57693
LOC_Os02g52650	11.8167	21.8137	14.7864	8.95445	6.42154	6.96656	14.9217	11.8259	13.1746	5.54561	4.25357	8.27321	7.89352	14.1828	12.7201	14.2786	6.02323	7.38067	5.78211	8.25884	7.09747	4.14335	5.61784	8.62011	7.30485	2.37341	3.80778	4.98011	1.63175	2.38991	4.34467	4.98157	6.58491	8.74212	3.72161	9.83934
LOC_Os02g52780	32.6396	30.3396	39.9292	29.2797	21.2056	24.8544	26.7944	35.2938	29.0503	19.6492	12.3559	9.77903	24.8756	25.4193	29.8915	53.2704	35.2919	28.4518	39.5386	28.3017	44.6505	28.2058	28.5674	18.6838	44.9701	37.1903	25.3703	16.9058	16.4107	14.2841	95.4923	26.86	33.2671	30.4018	30.4446	25.7797
LOC_Os02g53100	1.32075	1.29291	0.63408	0.809372	0.82597	0.747906	2.86602	1.42145	2.00135	1.75884	2.47126	1.58258	11.7063	4.46492	3.17258	4.43471	4.89531	7.55406	0.247554	0.274693	0.945837	6.11519	3.95651	1.83535	3.72801	5.51645	4.35962	3.61948	3.21646	3.53892	34.5609	18.6456	3.60518	4.45182	40.964	27.4094
LOC_Os02g53160	0.417401	0.281439	0.486377	0.962681	0.789138	1.37874	1.40455	1.71585	1.31756	0.641834	0.614521	1.62184	4.14953	1.62753	2.02716	4.25349	2.66141	4.15213	1.11093	0.667539	1.0146	2.74993	2.98983	1.34581	2.65786	5.68469	4.72192	1.57161	3.76628	3.82448	11.2929	6.79027	5.01307	4.67092	7.59331	4.48831
LOC_Os02g53200	3.12332	3.89819	6.53704	7.16674	1.68931	4.32391	4.16949	6.49084	3.08303	1.50889	0.85303	0.671611	0.525852	2.05656	15.916	3.53155	18.3298	1.14246	12.4764	7.36831	8.05836	2.72248	3.66425	3.05956	5.55721	2.79224	3.07583	1.13864	2.17205	0.495881	2.81374	3.35357	2.81012	3.59321	0.965083	0.906011
LOC_Os02g53350	7.04706	12.1529	8.8011	65.9218	62.6524	73.2514	4.64759	6.07679	2.50198	34.6617	46.324	74.5803	4.63227	5.09944	5.40467	1.43052	1.77152	0.918603	9.21843	7.15151	4.35138	34.2716	44.1996	45.4251	0.635839	1.14576	0.607361	25.465	8.32122	12.0358	0.22793	1.02375	2.7636	3.75497	1.41395	3.30744
LOC_Os02g53400	2.30407	2.72806	1.55094	48.3267	17.5606	18.6868	1.79746	1.80241	1.62387	27.318	17.1587	22.7264	1.07087	1.6798	1.35105	0.8856	0.730411	0.613941	3.30452	3.2601	2.71866	11.271	17.4555	23.0916	1.06456	0.803282	0.817576	14.3172	11.6784	11.9581	0.225408	0.806247	1.19477	1.59506	0.812722	0.99145
LOC_Os02g53490	36.5672	30.5565	36.7138	10.4956	12.3294	10.5146	34.0428	40.4946	34.3974	13.5001	13.3232	13.5356	28.2539	32.8454	25.4118	23.41	17.4644	18.3792	30.3644	29.4915	32.0505	11.8229	11.6053	14.1267	22.9514	17.5358	17.6857	21.9493	14.4197	17.5108	15.4696	21.8799	35.1968	27.8334	15.6872	20.8744
LOC_Os02g53720	3.18358	2.46882	4.67329	1.93077	1.34285	1.47015	1.60033	1.93728	1.13534	1.68088	1.12794	0.681374	2.01401	2.9266	6.29721	0.918482	1.99585	0.264595	3.80185	2.48023	3.2932	1.76455	2.18577	1.16758	0.378226	0.415893	0.115694	0.358846	0.790606	0.642397	0.023761	0.179757	2.43005	1.13937	0.141425	0.516407
LOC_Os02g54140	21.5601	26.0857	39.6709	1.02211	0.299883	0.786315	23.8922	30.7656	23.0157	0.492789	0.842305	0.761966	6.71119	11.3297	12.1025	8.70835	7.45391	10.8865	48.2634	30.2555	31.7153	0.450877	0.534096	0.612405	17.8778	18.1835	22.2771	0.235717	0.729069	0.577193	21.3437	15.1433	36.4596	18.0506	9.31779	5.63566
LOC_Os02g54254	2.11801	1.75283	2.23841	9.78332	9.43597	7.43457	2.49486	1.45764	12.6659	4.92736	8.80009	7.11032	3.70714	4.77189	4.69075	2.87824	5.55933	11.1722	1.24753	1.68833	2.32728	8.70263	7.5263	10.2675	16.4048	27.8382	24.4843	12.5801	20.4715	12.011	48.373	11.2233	4.1745	5.21973	18.5304	2.35389
LOC_Os02g54600	18.8982	16.8345	18.0104	58.1942	97.4137	63.4159	23.7138	25.1618	36.6064	89.2125	52.0612	77.3406	13.0082	18.3374	21.4489	24.5687	39.0054	38.5357	16.7698	20.9205	20.6812	77.3148	138.909	72.7987	46.3507	40.3624	37.8797	42.9981	40.5254	87.4476	26.1604	19.0694	12.8672	25.9555	26.4291	17.6904
LOC_Os02g54720	0.710346	0.316969	0.399618	1.80821	2.52143	2.595	0.521873	0.397139	0.986577	2.60158	2.3	1.84857	0.415498	0.213273	1.01713	0.328332	0.948762	0.098342	0.463099	0.850389	0.385136	2.32153	5.38859	4.72433	1.58006	0.45892	1.11138	2.2481	3.2931	1.35088	0.969807	1.02593	0.655594	0.265382	0.246131	0.257984
LOC_Os02g55710	69.7206	44.6509	49.7745	20.5021	0.032125	61.0599	13.3128	9.77601	17.8291	9.54887	40.7533	52.4854	12.3384	18.4537	19.2289	0.200206	24.2117	3.28433	139.838	86.9767	184.71	63.6285	0.111035	8.92366	7.01473	74.3796	0.112507	34.6257	20.3225	54.596	0.025644	5.23745	12.6863	26.3755	7.55428	0.215624
LOC_Os02g56030	7.47333	6.66459	5.84284	22.1763	18.1108	21.4062	8.23902	10.266	8.49622	17.2632	18.427	25.6406	12.9103	13.0163	10.4117	9.97118	6.50613	6.61201	5.02345	3.99705	3.70784	14.547	13.0271	18.0607	4.21529	3.99422	4.3078	18.4684	10.1507	10.5469	4.49491	9.09506	9.29273	7.48193	9.2727	15.9167
LOC_Os02g56200	23.8939	20.3099	22.2971	12.4698	12.1905	11.6302	22.4439	21.4119	15.8974	10.2971	9.85565	10.1981	15.2341	16.7316	22.6153	14.9082	13.83	12.5617	14.3357	17.5713	17.9367	6.45037	7.09723	7.94649	14.3396	8.8365	6.81521	4.96095	4.50102	4.66788	10.5807	11.7311	24.8098	14.6312	7.29633	10.9655
LOC_Os02g56440	18.7192	19.0982	15.6264	60.9733	59.2725	66.9334	31.7744	30.0334	36.8937	67.2133	48.8398	51.7604	20.409	20.6969	20.4894	12.5551	19.3022	18.1043	21.4789	17.3012	15.6362	59.5641	87.5162	79.4607	36.001	31.3494	36.0155	70.9567	70.9618	50.4281	17.0454	33.2419	15.9648	35.1774	32.9976	35.0963
LOC_Os02g56850	39.4305	36.0245	33.5333	41.7677	67.7058	55.4215	54.2919	54.6557	120.103	30.6878	96.2125	41.1232	121.232	75.0963	65.9536	120.789	132.822	177.884	28.7435	30.5859	34.3116	59.2707	59.7167	93.0798	100.159	153.463	182.915	150.262	240.137	224.606	126.704	192.466	107.418	135.301	140.012	89.1424
LOC_Os02g56880	5.62252	5.1463	5.41965	2.094	1.24611	1.32974	4.8799	5.52256	3.56329	1.4618	1.95178	1.12176	2.93257	3.26775	3.76193	2.63991	2.51406	2.01374	3.87399	5.43985	4.36069	1.03072	0.86047	1.54984	3.45182	2.34638	2.10977	0.587467	0.697907	0.652421	2.30202	2.63783	4.76973	3.16993	1.81505	2.14979
LOC_Os02g56900	191.669	209.759	323.507	198.536	206.254	267.048	476.883	253.61	266.922	13.2554	57.5576	31.5459	192.25	158.909	203.219	296.749	294.191	273.571	812.91	554.795	780.396	341.756	203.609	118.753	228.688	319.046	259.456	65.3583	113.483	119.859	599.502	306.291	258.803	298.155	422.769	268.822
LOC_Os02g57020	58.2642	69.3233	66.8186	37.025	24.2618	29.3512	43.2289	52.5059	32.6039	30.0854	28.8714	57.5584	28.1026	32.1512	35.8794	22.7559	15.3127	7.7405	38.3187	27.811	30.1793	10.454	10.7722	16.3741	15.6441	4.82101	3.82079	10.3123	6.46346	7.42966	2.71396	7.71728	19.8288	30.7564	6.98387	21.2845
LOC_Os02g57030	43.9027	48.312	47.7555	19.4678	18.3497	16.0907	29.6396	29.3283	20.2581	11.1923	10.4739	18.2273	19.1859	21.5573	21.4984	12.4325	12.1089	6.34368	20.9375	21.6599	25.4513	9.80288	8.94467	7.13181	10.6263	8.77379	5.562	5.72464	3.76057	4.33193	4.25256	6.24849	13.1544	18.3872	4.78028	11.5878
LOC_Os02g57160	48.7717	36.2475	43.2267	9.53335	8.3922	9.06453	52.2971	46.4142	75.9781	7.61672	13.7045	7.67967	58.8937	55.4867	65.3279	75.3144	66.9803	74.841	25.9418	32.0099	39.6667	9.79099	9.41221	8.4421	72.4373	72.567	44.1268	12.5412	10.3177	18.3072	86.5946	54.5734	56.7951	46.2046	45.7408	45.8079
LOC_Os02g57720	92.9158	75.1707	56.7567	19.5733	15.557	25.2093	123.934	271.292	230.668	19.757	14.3388	14.0239	279.338	142.954	291.481	345.548	180.124	232.701	101.236	76.77	115.73	51.9113	39.267	51.8312	165.792	69.6933	109.495	22.6135	8.80188	14.4059	572.063	523.764	691.769	223.498	271.798	546.691
LOC_Os02g57790	18.6996	14.3338	16.4077	1.80429	1.26812	1.45151	39.0717	31.1671	25.3132	0.975696	3.12512	3.85583	13.9345	22.1966	15.8382	8.8254	7.94573	9.23527	9.03383	11.0233	12.5062	2.35066	2.10544	1.80948	11.5309	7.01761	6.53873	3.14331	5.06525	2.55059	9.11312	16.293	14.074	23.4074	12.7461	18.8761
LOC_Os02g58310	48.6414	40.0558	44.8173	0.393748	0.086067	0.488803	60.4649	50.7665	44.5957	0.34647	0.151924	0.63069	31.2566	36.6257	37.7993	33.2087	23.1151	18.2567	35.1525	34.5699	40.4818	0.267308	0.207402	0.652983	26.243	10.8451	10.8514	0.284008	0.216358	0.138187	21.9363	24.5768	28.3165	31.0829	18.888	30.274
LOC_Os03g01020	295.725	303.242	305.466	35.9145	20.8804	28.9168	297.046	305.476	267.648	8.54339	20.0271	23.584	114.928	230.12	231.448	124.585	106.684	74.833	146.545	211.543	164.068	14.6807	16.9912	13.4691	186.07	96.6383	67.1561	11.2951	4.47334	7.52451	71.0643	230.178	410.166	194.787	72.1835	154.808
LOC_Os03g01270	14.0711	16.2794	17.6172	1.87092	0.122862	1.11526	24.5332	39.0854	21.692	0.882183	0.110654	0	4.10865	3.53531	12.5608	3.35686	10.4874	0.485234	10.3946	16.172	9.06027	1.57868	0	0.557376	29.4183	4.28669	0.311852	0.098295	0.061556	0.208321	0.391554	0.537957	9.12069	21.8416	0.179776	1.83781
LOC_Os03g01900	23.6087	23.8591	19.5502	57.1863	68.7896	63.9792	34.7572	31.7511	66.5856	34.6824	52.1242	35.2567	50.8898	57.0702	55.3764	68.9154	74.4651	99.4757	23.8925	19.7899	19.2676	68.3523	86.9968	57.5243	73.767	77.9826	118.14	99.8173	104.049	77.1242	44.1845	64.6286	81.9746	58.4049	44.6872	42.265
LOC_Os03g01930	12.3505	10.7931	13.137	1.7884	0.982691	1.50028	16.4492	15.3773	12.066	1.30164	1.2074	1.57057	8.26397	11.7084	12.139	8.68763	5.64577	3.76816	8.0135	9.11419	10.9342	0.524924	0.254686	0.617145	4.49366	1.78888	1.48615	0.356293	0.207207	0.136833	2.91803	3.00505	5.62454	8.7868	2.52815	6.22444
LOC_Os03g02020	32.7348	34.2357	33.817	5.08042	4.88323	5.46418	13.745	17.7618	12.2042	3.96255	3.46464	5.11366	20.4937	14.7347	13.4528	9.55341	7.53139	5.25941	26.7788	27.9567	25.6175	2.50412	3.18638	2.44741	11.393	6.25531	6.5428	1.80988	2.08463	2.55978	4.55084	8.47932	18.647	11.8254	6.78013	11.8617
LOC_Os03g02240	1.63771	1.10977	1.25785	13.6799	6.6752	9.33174	1.53629	0.524721	0.431746	6.73651	7.07649	3.84288	0.271596	0.320506	1.33763	0.424812	8.6871	0.216652	1.63608	2.44859	1.79529	6.6213	7.02837	8.0828	3.10506	1.56391	1.33688	4.84821	5.76802	3.53222	0.369609	0.922623	1.50539	0.534804	0.3254	0.920004
LOC_Os03g02260	37.9876	36.5152	35.569	9.01159	10.0251	10.08	34.9707	39.7767	39.828	8.05229	10.1291	8.20955	35.06	30.9313	26.5812	29.4659	26.5564	31.3547	25.2495	30.1333	24.9909	9.44902	8.56395	8.93839	38.0994	39.8442	37.3601	13.0777	11.7017	12.121	30.0354	44.8176	57.1772	32.5327	28.1716	27.0061
LOC_Os03g02550	2.03479	1.25637	1.55758	7.52796	21.5184	11.9747	1.7511	3.06216	3.15879	20.5766	20.3018	20.2817	5.45366	3.02088	1.91455	3.85515	1.92386	3.5365	2.63413	1.80676	1.40727	16.6988	27.5993	14.8052	2.06916	5.94806	9.98321	31.9486	34.08	20.1276	9.4955	6.49012	2.73058	4.45393	15.3927	5.04183
LOC_Os03g02960	12.8487	24.5977	16.5172	65.8041	66.0219	65.5644	29.6458	31.4963	23.5175	53.6708	58.0676	70.5443	25.755	32.2811	31.7515	29.5023	20.907	14.0955	9.14536	7.2043	7.85196	47.1401	47.8081	43.9739	11.0393	8.40445	10.7933	47.886	27.7073	35.5733	9.74363	28.6965	40.8021	26.8641	16.4172	40.5652
LOC_Os03g03020	20.227	28.6883	24.9833	74.1825	61.7122	56.5248	36.4179	31.3289	20.5282	27.7726	37.8797	55.3052	19.4991	30.867	35.4272	25.2986	19.4761	10.4624	8.93634	8.83195	7.89807	26.9752	29.8607	27.1816	8.75085	7.0498	5.45565	18.5688	11.2675	12.9463	6.6955	11.8537	26.3819	18.3122	8.35804	17.0264
LOC_Os03g03350	5.12585	1.93956	6.64443	2.04251	0.437041	1.00413	11.6099	5.67052	3.75726	0.740616	0.729689	0.306181	2.48095	7.39586	9.9565	2.10978	10.1049	0.24916	2.34087	4.10203	3.48218	1.0474	0.098293	0.640726	3.05902	1.14708	0.170322	0.184325	0.325713	0.295669	0.056159	0	2.43977	4.23501	0.040613	1.07213
LOC_Os03g03440	47.61	58.5806	56.003	27.3087	26.9016	36.4209	53.19	48.0949	45.2876	17.5088	24.5688	21.6159	58.3965	59.2468	49.6239	58.8238	35.8037	41.5405	93.3509	47.4912	104.827	41.4369	29.399	32.2653	32.9605	39.7116	28.524	27.9798	26.6522	28.6929	53.0261	43.7775	45.3233	51.2279	64.7939	84.965
LOC_Os03g03520	0.481098	0	0	6.46769	0.388027	0	5.96033	7.91988	6.69109	0.33604	0	0.306161	6.99196	8.45096	9.18601	0	9.49013	9.51192	0.471956	0	0.348255	0.632502	0	4.52205	8.41728	7.22645	0	7.30351	1.38217	4.80383	10.2982	15.3406	12.0961	12.5613	25.3321	10.1791
LOC_Os03g03670	70.1294	61.4824	59.1258	30.4954	32.9726	37.9437	95.9686	87.6753	77.4745	33.8476	22.374	40.4887	36.2028	54.3889	68.3321	37.1319	30.3611	15.8625	41.8614	44.0458	50.0914	19.2993	19.2816	23.195	26.0505	9.31151	4.30342	5.39936	4.54825	5.90679	8.04269	20.7271	24.2641	52.2474	12.913	41.0134
LOC_Os03g03724	22.5645	19.4641	18.6928	5.01755	1.35271	1.34194	11.7461	2.68932	2.23679	2.9953	3.0066	25.1852	6.8898	7.13984	5.34399	1.37977	1.57669	1.37717	28.1025	16.2248	11.5769	4.72364	3.0394	2.93241	4.56379	2.23403	4.42898	7.40989	2.8684	12.1785	1.41586	5.47329	3.2423	1.90852	2.9662	3.81048
LOC_Os03g03790	23.0626	29.1752	44.7623	5.21355	8.81957	7.09665	33.4816	11.0773	52.7669	2.9955	3.81179	3.64466	19.7474	14.9334	38.6351	48.9089	58.3844	8.7449	136.011	90.7724	105.543	152.863	129.401	17.1044	167.783	136.314	73.7133	17.1356	1.46322	13.4465	85.8513	14.315	31.5843	11.2026	26.6456	10.2383
LOC_Os03g03910	339.458	334.457	329.207	137.053	238.42	177.723	563.251	363.532	357.24	83.5917	69.0434	144.62	202.385	323.5	434.449	291.191	219.973	165.104	180.678	236.163	302.023	101.016	114.678	95.8504	176.366	104.678	73.6841	14.0273	8.52101	7.94741	237.224	213.327	351.827	242.08	107.941	160.232
LOC_Os03g03980	12.0091	7.61348	12.1023	1.17626	1.32789	1.30149	13.4101	12.8671	11.4334	0.409354	0.990437	0.878167	5.77546	6.40052	7.60337	4.88037	4.45527	5.42381	7.50037	6.67238	6.8084	0.84224	1.25455	0.906398	9.00351	7.3873	5.56035	0.703208	1.18318	0.354267	7.38757	8.28019	8.88596	8.4787	4.54436	4.30467
LOC_Os03g04110	28.149	25.7734	24.3423	43.9893	48.1097	38.3796	43.0357	35.6746	53.1291	32.1677	76.3321	32.8099	118.673	116.158	100.965	162.364	134.734	272.145	18.7455	20.2608	37.4737	80.2111	41.5949	55.539	55.853	118.672	112.15	127.751	163.008	156.545	204.481	172.893	168.97	131.085	215.188	93.9403
LOC_Os03g04470	6.91394	10.7839	10.0242	65.7154	27.1421	50.2505	19.8598	13.0447	7.85938	11.8739	15.3223	23.6544	5.88041	10.0364	19.9557	12.7705	11.4126	4.95521	3.62609	2.90127	3.74505	13.8406	7.94931	15.0168	6.59049	2.40638	2.56033	10.2534	4.12408	3.83785	1.30993	5.88802	14.9881	9.18309	2.53574	4.22137
LOC_Os03g04560	0.020473	0.107156	0.052937	0.517373	0.836253	0.908517	0.00894	0.089887	0.094466	0.931969	0.528627	0.428666	0.156462	0.014237	0.141075	0.068504	0.048539	0.155091	0.095574	0.072398	0.163404	2.58209	2.62218	1.65738	0.189289	0.198201	0.320699	1.8112	0.564661	0.469256	0.151001	0.308171	0.18342	0.126836	0.376622	0.124749
LOC_Os03g04570	1.50719	2.16473	1.03174	10.9005	30.2661	10.4017	4.16847	4.15811	2.5301	9.04879	7.11871	10.6937	5.1467	2.08973	2.5125	2.24659	2.31315	6.00523	1.11125	0.904334	1.46819	27.7707	43.122	16.4732	2.42151	4.39529	9.60656	19.2172	8.14625	7.795	8.09072	2.38256	2.29249	3.32697	9.48985	2.78451
LOC_Os03g04610	40.645	42.2916	49.5963	32.2895	39.5479	37.6353	42.6072	40.8204	33.2246	18.4352	19.5338	18.5594	19.7766	26.2321	29.1789	38.0796	23.8866	24.2675	77.0591	62.1221	65.7841	25.5165	30.028	25.8316	24.4984	17.7198	14.6359	13.0006	14.3613	15.5906	23.2926	16.5878	17.8242	35.3515	26.5755	30.2903
LOC_Os03g04680	82.7366	61.5808	87.2257	48.8799	39.7683	44.1185	87.2947	63.936	56.0004	50.3487	60.734	89.5802	51.1961	67.4955	107.327	48.9492	38.4594	16.8729	71.7644	84.1685	65.3728	27.8599	22.2548	42.1642	32.4931	13.8877	4.66311	22.7099	20.7493	20.2569	9.35541	28.6389	57.5969	44.3696	15.0522	54.4591
LOC_Os03g04770	119.44	133.925	153.081	32.0804	42.7654	52.9581	135.741	245.951	133.14	11.6052	4.4399	5.41728	62.9636	114.789	84.6704	258.895	136.887	128.624	455.479	207.053	536.133	23.7269	28.7604	19.4194	86.2763	45.4594	30.608	4.79321	6.93839	7.44403	475.483	166.668	229.27	163.156	104.621	83.9552
LOC_Os03g05290	2103.93	1513.37	2248.76	434.63	130.276	208.491	3205.64	2588.4	2314.85	55.4525	100.29	77.9009	1264.86	1957.09	2212.22	1119	1231.12	781.393	1546.42	1487.13	1774.12	271.473	124.263	58.8081	1986.63	1276.15	1127.61	142.848	64.8534	45.3943	2747.51	2701.73	4057.15	1646.14	1305.37	1256.4
LOC_Os03g05440	4.69611	2.84201	7.9936	2.21716	0.620128	1.24325	6.06335	1.25621	0.934337	0.077026	0.122863	0.077386	1.07781	4.09265	6.49866	1.26025	3.08834	0.209508	2.09915	2.91181	4.17939	0.851946	0.11785	0.169739	1.0677	1.03249	0.147233	0.205439	0.329178	0.084098	0.615078	0.089501	0.759779	1.05472	0.397943	0.321568
LOC_Os03g05800	15.2096	11.172	12.7308	6.92734	4.3271	6.20203	12.2257	16.1289	11.1727	5.99621	5.37787	7.34301	12.1001	11.5871	12.2009	6.72692	6.5589	6.0382	8.96561	12.9098	12.4157	4.37455	4.37781	6.46127	9.16708	6.23344	7.29169	3.69382	2.73923	3.39618	8.85272	10.9397	11.7906	12.0888	10.1044	12.9506
LOC_Os03g05860	6.62593	8.83485	6.21431	2.28628	0.435247	0.209926	7.05706	4.61195	10.0508	0.232452	0.83531	0.418389	0.194224	6.30298	7.08392	9.27338	5.71304	6.63391	6.16339	5.95852	6.72353	2.82364	1.30146	0.778849	0.94282	19.1964	16.1336	3.14141	0.955237	0.942171	0.791919	10.4255	8.28299	6.42221	0.28238	4.30058
LOC_Os03g05870	35.1974	45.5321	35.3583	20.0996	9.35772	16.0842	30.5393	52.5105	40.5943	12.6959	12.4966	11.8323	36.4626	26.419	27.5771	27.9635	12.7458	18.7094	41.9669	30.9481	28.0782	16.3698	16.5923	13.3217	29.8902	23.407	24.8248	16.1123	10.8485	11.8957	23.1715	24.0111	17.759	37.0189	42.3605	41.4557
LOC_Os03g05880	99.1377	122.832	80.0564	31.4519	7.61911	19.3967	93.6587	58.5345	128.225	4.36859	12.6865	5.967	211.076	89.3417	117.744	134.523	96.3349	120.439	88.6735	86.0306	87.7824	48.3694	21.7486	6.33882	295.338	274.62	234.4	40.2415	18.0103	16.9396	566.007	170.845	134.636	83.0671	283.623	67.9578
LOC_Os03g05920	6.24935	5.36885	6.25692	18.4387	27.4727	25.2929	10.3895	10.1752	38.3275	16.1059	27.6363	33.8196	24.4015	19.3983	21.1899	28.4126	36.7409	53.7766	9.31067	9.92591	9.30931	26.5294	27.8179	32.9825	51.0258	49.7509	42.5066	37.4298	50.7243	65.7523	34.4278	19.9146	12.8768	21.4609	25.2889	19.0519
LOC_Os03g06200	38.5497	35.5743	37.0625	56.0402	96.8063	63.32	63.5908	64.8527	251.624	31.6621	101.421	26.5802	137.663	84.5113	98.4616	180.312	217.069	388.748	40.9484	43.5741	37.9601	86.469	84.7887	93.5357	215.205	310.923	544.6	175.896	352.845	265.26	205.59	300.842	126.684	169.94	147.21	73.5421
LOC_Os03g06230	15.4931	23.6747	17.264	57.6377	50.6869	56.7991	19.7896	18.501	12.304	35.7295	42.3681	69.1362	10.5628	17.8522	21.7957	12.6912	7.86329	5.55676	8.75715	8.16859	8.85733	26.6973	26.3956	32.5804	4.2002	2.26021	1.99583	14.4848	7.63615	10.7846	1.76469	6.11304	10.4482	11.7404	4.80174	9.0728
LOC_Os03g06520	158.613	126.15	223.459	96.9505	44.1866	92.848	273.873	282.956	375.752	52.2049	56.7765	24.8067	203.349	242.252	351.452	363.494	203.517	229.954	307.527	228.787	307.763	86.6604	105.801	50.502	571.411	452.932	350.64	89.8316	76.012	61.9309	747.862	339.547	288.051	262.293	430.019	114.242
LOC_Os03g06630	152.656	180.324	234.396	9.98081	10.3147	11.6661	133.669	146.37	99.1496	5.72189	3.41918	8.35144	65.8731	66.6408	71.0671	50.1564	38.0504	24.0743	152.19	128.797	179.959	9.59409	9.4294	4.78494	21.8934	27.3812	20.6249	2.28022	1.73347	2.40248	53.7513	51.5854	78.6978	113.045	30.8813	29.6496
LOC_Os03g06654	1.14574	1.09072	0.979615	6.21775	3.79999	6.57453	1.12368	1.17958	1.41695	7.31852	6.45393	7.68508	1.15189	1.90569	1.56198	0.864403	0.797257	1.30915	0.932933	1.45091	1.09181	5.00664	6.44978	5.64133	0.785497	0.746154	1.3939	2.95139	3.63122	4.14629	0.229922	1.10698	2.02063	1.15039	0.720892	1.07578
LOC_Os03g06890	0.121789	0.194972	0.082222	0.907006	0.53728	0.49352	0.183894	0.270296	0.247524	0.542873	0.972207	0.960149	0.190798	0.22523	0.263813	0.120826	0.295685	0.26186	0.076282	0.315522	0.027944	0.661855	0.556528	1.02874	0.255797	0.256996	0.320714	0.758963	0.942903	0.59522	0.365409	0.550723	0.283903	0.177798	0.224733	0.15354
LOC_Os03g06900	0.953111	0.829546	0.673298	3.17832	2.06089	2.24864	0.676104	0.94445	1.22978	5.66358	3.77058	4.09491	1.31558	0.974739	1.33832	1.00404	0.980919	0.810194	0.640336	0.826574	1.25054	4.68171	4.10937	5.87097	1.41907	1.15141	1.7564	4.59078	6.24862	3.18912	0.898374	2.26959	2.37426	1.05635	1.27374	0.848082
LOC_Os03g07170	0	0	0.071828	0.224868	0.569481	0.55787	0.341751	0.787678	0.669499	1.63528	1.87934	0.526512	1.25911	1.39362	0.454208	2.10867	1.82158	8.76113	0.080834	0.064956	0.011069	0.73516	0.525306	4.07859	0.421897	1.45837	4.24536	2.81464	5.52428	9.0169	1.58468	3.4356	1.7113	3.78915	10.8892	22.8742
LOC_Os03g07360	63.5012	45.3846	58.0593	25.712	26.1565	38.7345	59.1313	66.9529	46.7743	84.9007	75.6908	77.8671	57.847	48.3381	56.1191	26.9628	28.6165	23.2184	59.0908	65.6436	49.8277	18.1259	21.4587	43.0736	53.5188	41.0233	41.7046	50.8423	38.9781	17.924	26.1836	45.6383	61.186	50.9194	37.7218	53.5751
LOC_Os03g07440	41.332	45.7825	56.2539	34.1532	27.0543	24.6409	53.2793	51.9981	33.5331	20.3184	28.0217	40.1035	24.4259	27.5459	30.9741	22.2308	12.4931	15.0706	25.8367	27.0624	27.3236	11.0164	13.4083	13.8168	18.7704	8.12252	8.26286	9.49121	4.8395	4.90544	8.86076	21.1211	19.7955	37.0624	16.866	20.7419
LOC_Os03g07600	0.97373	1.107	0.806282	5.56338	3.20794	4.1803	1.11245	0.845069	0.81082	1.86959	2.21859	3.16006	0.980465	0.802428	1.70811	0.60664	1.1432	0.344508	0.855232	0.462564	0.487042	3.46197	1.92603	2.02683	1.50744	1.16086	0.283905	4.4595	1.35017	1.12322	0.476542	0.359964	0.453999	0.713199	0.555042	0.346202
LOC_Os03g07870	52.6823	61.785	59.9452	42.3158	52.0116	54.9966	55.3513	73.5522	60.2799	31.0003	31.3971	25.2031	35.8858	49.5928	45.0235	70.4362	46.6294	74.9055	77.9269	62.7047	64.8753	50.5434	63.882	58.9752	44.4036	52.1316	48.3432	32.0335	32.5354	36.0561	73.7477	58.7449	52.8109	77.5438	88.0319	79.4804
LOC_Os03g07960	10.5967	7.61133	10.3863	1.51492	0.39942	1.16685	14.3723	14.1163	12.0879	0.798163	1.3892	1.19314	10.3654	13.4037	13.5743	12.6961	10.1202	10.6101	4.02186	4.74995	5.76544	1.07794	0.472438	0.506338	6.77558	5.48044	6.31254	0.958257	0.480159	1.21083	6.12667	10.8902	11.0554	9.11568	10.2219	8.26259
LOC_Os03g08100	17.2481	13.7652	17.9961	10.0749	6.57468	10.7578	33.5782	30.1928	35.1287	4.61209	8.1268	4.3692	32.7079	29.7823	38.1858	35.4005	47.4919	24.5409	28.1178	28.3068	21.671	10.2305	6.90546	8.11529	44.6217	29.2874	33.5498	8.12705	6.8963	4.96776	39.6017	38.24	38.4437	32.906	23.7661	31.8174
LOC_Os03g08110	16.879	13.4374	18.9114	7.60807	6.68704	6.11364	26.2306	14.8423	20.7114	5.76397	5.11726	6.84943	17.9118	17.0027	13.6555	12.2879	18.3824	9.1752	16.2057	20.8016	14.1041	6.19848	5.69249	4.39725	23.8484	11.6861	10.195	2.94116	4.93014	4.21411	9.62981	10.8255	15.012	13.5761	7.51838	10.3156
LOC_Os03g08360	159.351	207.62	163.422	91.7762	88.6073	102.148	189.932	61.7482	96.3026	68.7143	93.9265	67.8606	60.3504	163.513	175.121	65.5148	218.785	32.992	192.325	251.179	439.272	247.373	71.8102	77.8535	187.836	172.933	49.8608	83.1825	80.5888	89.9941	9.12944	129.478	171.58	83.5485	51.6245	102.635
LOC_Os03g08460	31.5649	46.8948	30.2797	6.40673	16.2341	13.6814	13.5306	43.8333	40.8323	63.8575	26.367	28.816	16.3965	16.2933	8.26397	8.12375	14.7259	11.048	47.0346	80.0505	61.3706	48.3137	47.7867	41.4144	43.1292	38.5119	34.4709	41.7749	40.7087	60.6652	10.3542	20.0295	15.1045	44.1388	37.9867	66.9726
LOC_Os03g08490	12.6913	15.9186	10.4487	59.086	147.517	86.1372	29.3139	32.7641	33.3738	65.6647	54.3864	42.2753	23.8988	22.5718	18.7664	23.403	26.2717	20.5072	24.2922	22.1759	14.6269	81.0594	185.806	110.288	18.4246	28.0233	33.0409	78.3977	70.1147	53.094	31.1012	18.5705	8.76602	32.4191	35.5618	31.6084
LOC_Os03g08580	0.020131	0.085877	0.074644	25.6483	38.6728	26.3083	0.056786	0.022797	0.143518	34.8932	27.5043	27.1605	0.291891	0.05943	0.249224	0.07118	0.168209	0.550457	0.106932	0.109068	0.181191	20.5761	23.3513	25.3574	0.302982	0.31306	0.521676	32.3137	27.7716	21.4864	0.173602	0.20954	0.027409	0.216139	0.258127	0.054697
LOC_Os03g08850	5.48412	5.36906	5.4668	21.9836	15.9588	17.4987	8.76901	5.74941	9.40434	25.9593	20.7172	18.6362	9.15905	7.66033	12.1554	11.243	10.8274	14.1985	6.6954	7.26287	6.39993	17.8414	17.2698	21.4512	13.1263	11.3824	15.7006	23.9692	13.3422	17.3998	7.43366	12.2191	12.059	13.1395	12.2113	9.31061
LOC_Os03g09230	6.75256	8.80865	8.40205	30.7082	30.4298	41.4332	12.4564	20.338	14.3647	29.5203	21.4853	14.0114	14.4808	7.51252	10.1869	20.6339	16.6888	27.6774	10.0329	8.26692	4.66673	27.6798	38.5546	33.2484	22.0518	23.3338	45.4455	32.2383	21.6353	13.012	39.6428	21.0489	16.0046	19.8133	35.2055	6.42935
LOC_Os03g09250	60.4526	42.7996	65.4413	16.3597	21.4896	14.6237	72.2671	68.6541	121.291	6.5301	24.9472	9.81307	108.612	67.8934	81.1757	90.3579	109.363	143.397	75.8593	65.7539	71.4862	22.7731	23.5479	27.1144	142.841	123.823	165.569	53.7734	91.25	65.9133	145.232	179.096	137.219	102.64	120.097	101.116
LOC_Os03g09880	5.11892	4.44046	4.26296	0.683429	12.4047	15.1262	19.534	19.187	18.2969	11.6272	35.2576	32.051	45.6523	27.7229	35.449	43.1336	23.5967	52.3377	10.7901	6.25003	16.8751	29.6493	24.142	26.7118	19.1325	25.161	34.9675	31.7527	43.448	51.7341	40.6555	65.1829	35.5505	50.9018	51.2114	55.7035
LOC_Os03g09910	1.69573	0.854669	0.360925	0.293812	1.74254	0.402906	1.61498	6.05985	3.72617	1.43339	22.523	7.57093	20.7515	9.31157	13.236	53.2918	29.51	21.4989	2.71444	1.37314	3.49163	7.09356	14.8647	21.0601	10.4625	23.1031	13.3792	34.5958	11.6108	72.8756	24.0269	26.9722	15.0187	41.4004	49.1235	13.5884
LOC_Os03g10080	37.5159	30.6966	44.0562	7.57197	3.40616	4.58284	50.764	44.4402	33.4391	5.08239	6.32852	6.87255	26.8332	37.8642	30.028	34.4693	19.182	9.27205	22.6182	24.4713	25.7807	6.46752	5.35793	5.4999	21.7458	10.8557	8.81675	8.89892	6.11883	7.76314	13.0503	13.6669	29.6957	25.9509	10.7343	18.8501
LOC_Os03g10100	22.1263	13.841	14.0877	4.99321	26.0135	12.357	34.0042	62.1265	55.7242	47.2143	42.4729	40.7578	102.359	75.0917	58.9391	102.177	93.2719	115.641	20.7456	15.5789	31.4705	44.8139	74.1724	110.844	64.757	44.87	68.1061	46.6646	36.1208	41.2595	89.0913	175.494	147.894	98.1591	110.414	189.698
LOC_Os03g10180	37.9263	29.7612	29.9331	17.3517	19.5034	16.8838	38.9644	36.801	32.1619	24.6601	17.9331	23.5469	28.6982	33.2643	33.3858	21.5976	20.7725	11.65	25.3734	27.4712	31.7778	16.1623	15.1663	17.066	17.2458	13.6527	8.99737	11.3293	10.9219	10.4358	10.723	12.8998	21.1468	24.3375	11.587	22.4749
LOC_Os03g10300	0.270559	0.37988	0.424683	3.8317	10.8779	6.88526	3.15945	1.16392	4.30963	0.327727	4.85775	17.0645	0.884246	2.28373	3.88269	11.9056	6.79577	17.0531	0.530083	0.911761	0.737798	4.75467	9.51323	7.6422	4.95198	3.48496	7.29826	6.54004	10.9749	15.4301	3.1601	2.23313	0.979877	2.1822	2.56655	1.3553
LOC_Os03g10440	3.94224	1.54072	3.37825	0.144328	0	0.085153	18.4737	13.2817	4.24874	0.045335	0.01693	0	0.160864	0.968259	7.70839	0.773021	3.69603	0.161423	1.99581	1.95062	1.21766	0.245288	0	0.19615	5.34819	0.416207	0.082115	0	0.104277	0.037535	0.37412	0.021214	2.14281	6.36104	0.15876	0.370784
LOC_Os03g10478	9.43138	2.72234	12.1807	1.38107	0.883255	1.24169	35.8572	17.9375	12.5448	0.598793	0.512541	0.124521	2.56291	8.63409	20.2642	6.1392	10.5366	9.73239	7.50431	8.42664	7.10043	1.02559	1.15883	1.11226	14.6926	5.76757	3.44283	0.413421	2.22772	1.80078	1.79429	6.83154	5.66625	10.475	3.24442	1.38751
LOC_Os03g11010	9.49356	8.62583	7.28319	17.7781	28.5152	24.8007	14.5448	16.8459	22.289	26.6139	25.2255	23.9952	22.9205	16.2492	15.3595	15.9272	18.5283	21.7543	10.0909	11.9429	8.44383	26.051	30.3032	28.9033	24.6871	25.2804	23.2061	34.9809	27.0008	26.166	32.732	20.4253	13.5259	21.9136	30.5159	24.6153
LOC_Os03g11020	0.129092	0.301789	0.229167	1.37669	2.38754	1.69859	0.275759	0.448189	0.573392	1.22681	1.0467	1.16735	0.534206	0.724213	0.458472	0.412561	0.463702	0.558788	0.245752	0.323606	0.307987	1.22425	1.72284	1.61357	0.445797	0.283139	0.559675	1.54566	1.47207	0.768368	0.183627	0.359038	0.520776	0.535353	0.316808	0.627361
LOC_Os03g11420	4.1012	4.01802	3.2132	5.22696	2.09235	4.23824	3.39699	0.918236	1.48739	0.998811	1.15868	0.855227	0.706785	2.44923	3.00827	0.720383	5.23712	0.32702	1.14166	1.4815	1.42213	1.62831	0.394392	1.0234	0.897483	1.67957	0.180463	0.513957	0.249752	0.579873	2.1373	0.273909	2.12666	1.18677	0.32535	0.218179
LOC_Os03g11690	1.18005	1.26257	0.886461	3.37043	3.98028	4.18527	1.054	1.27242	1.48151	5.08129	3.50013	4.06973	1.4166	2.15766	1.545	1.49332	2.12673	1.47509	1.03157	1.46945	0.895035	3.52372	4.24267	3.66518	2.35369	2.12122	1.40463	3.18059	2.93936	2.35096	0.130938	0.984715	1.96235	1.08336	0.410593	0.772504
LOC_Os03g11734	5.21221	3.17889	5.39061	1.78382	0.492305	1.96245	5.96248	14.2532	11.369	0.967138	0.842959	0.246951	14.8548	13.6018	10.8745	13.9691	13.879	22.0032	6.08516	6.06595	6.90833	0.998591	0.527243	1.69954	14.0059	8.22081	17.1671	1.00785	1.67082	1.30948	15.5702	24.9797	18.9868	18.2909	31.0571	36.0012
LOC_Os03g11910	17.4294	16.1691	19.6784	5.09036	3.15791	3.88892	10.6109	9.36713	6.97516	3.85284	2.99173	2.2683	4.99327	8.04135	7.27142	4.38656	5.08429	2.86821	12.7183	11.0378	11.5714	2.9304	1.22735	0.919039	7.60049	3.37656	1.86097	1.79786	1.90642	1.34152	2.81131	2.2348	9.10803	5.82413	1.1712	1.88451
LOC_Os03g12270	3.73642	2.08184	3.23036	0.095116	0.141046	0.158318	2.49939	3.26677	2.0015	0.112842	0.319309	0.215157	1.06324	2.08051	1.10615	1.32355	1.32125	0.519932	9.31451	8.16814	3.83439	0	0.055032	0.416427	1.57966	0.667618	0.401863	0.07875	0.344736	0.10752	0.0473	1.4181	1.83275	1.36483	0.661542	1.18379
LOC_Os03g12620	16.9249	15.3203	17.7686	12.2035	10.335	10.3103	22.8332	16.7392	25.1282	6.65539	8.89074	5.9922	13.3492	11.1728	16.3486	19.097	10.5459	4.84784	12.5218	14.4404	13.1731	9.23791	11.9438	8.13522	22.2262	9.88347	10.6837	8.88269	2.62653	5.38173	8.36391	6.13979	12.3456	11.5423	3.39143	6.04417
LOC_Os03g12700	53.4861	35.7963	41.9236	0.25668	0.066173	0.57979	60.2177	44.0956	47.1443	0.400995	0.238283	0.101421	35.318	41.7163	51.4872	29.8839	23.7357	9.28491	24.9489	30.8707	28.9079	0.089014	0.131306	0.25694	11.471	5.72175	1.51468	0.032581	0.05713	0.041006	5.59661	13.8211	20.2026	31.7785	5.80501	23.2818
LOC_Os03g12790	7.30084	5.51034	9.68644	7.65868	11.8876	12.7519	0.542004	4.19671	0.887421	6.1272	3.95528	3.63651	1.43855	2.0211	3.24186	2.89651	1.04357	0.650688	14.5011	15.087	5.77088	1.63579	11.6284	8.22725	1.69912	0.906063	1.04444	1.30571	2.5117	1.43132	0.944655	0.622148	0.929065	2.50945	0.236539	0.191862
LOC_Os03g12840	23.3963	17.0444	20.7905	7.34602	5.05836	7.83748	26.1044	26.0456	25.3887	8.60546	7.26374	8.13442	24.4968	23.8904	21.6257	20.2336	12.727	11.624	23.5884	19.9248	21.1971	8.52755	9.61518	8.73844	18.6519	12.6103	8.82134	5.53	6.45502	3.60077	10.0578	10.1037	14.0774	18.4716	8.6378	17.1088
LOC_Os03g12910	35.0738	24.6052	45.1203	11.4849	10.2844	12.0974	29.3568	20.4876	26.4528	5.52386	7.58003	10.4034	19.0828	24.6523	26.4496	22.9385	29.8256	23.8889	33.9148	40.6781	49.9289	14.7687	12.839	10.2222	33.175	30.1659	23.8611	10.1757	9.01371	11.6132	26.0603	33.8884	38.633	21.5955	26.2115	17.6045
LOC_Os03g13030	16.2261	22.2867	17.0798	10.1334	5.8728	5.95629	21.639	20.8839	11.2134	4.74641	8.63662	3.96242	12.8039	19.6026	21.9236	25.7014	16.7561	15.1474	16.6402	13.2799	8.46999	4.4077	2.80076	2.26505	11.658	10.1743	7.00823	6.372	5.9801	7.41777	5.57437	10.4607	15.5654	16.6779	6.48918	5.78778
LOC_Os03g13140	0.034147	0.035032	0	0.55912	0.433649	2.19073	0.894655	2.5167	12.1633	0.032408	1.87934	0.320077	8.50493	3.35956	2.14624	12.0707	4.47627	39.7982	0	0	0	9.65773	2.98054	2.55755	32.8843	125.586	211.963	26.5428	17.871	18.2536	6.4361	29.215	16.3248	14.6296	20.0644	6.12974
LOC_Os03g13210	0.362989	0.358546	0.047077	4.57754	39.1752	7.14749	2.56167	15.6195	36.4633	14.6963	69.5205	7.98519	62.598	9.04081	18.0932	67.6202	46.5457	193.778	0.26446	0.500173	0.246262	43.1088	74.3903	112.414	46.6388	102.689	255.942	295.711	442.147	208.122	28.8767	178.474	56.7952	131.727	233.551	31.2296
LOC_Os03g13560	7.19147	5.68083	6.25193	5.77762	4.53186	5.3637	8.82363	7.66714	22.0133	2.87796	3.77381	1.9597	15.2138	9.01181	13.4922	13.5406	19.1948	32.0494	5.8107	5.70842	4.01074	7.81713	9.45732	6.2247	29.8839	32.0212	39.2311	13.9071	25.8405	32.9602	37.509	19.9984	9.89206	15.8356	24.5296	6.36875
LOC_Os03g13870	9.4649	6.66115	7.52397	8.70187	6.5601	8.59387	13.0058	17.5856	26.5912	4.37174	5.27522	3.33408	21.7896	20.2134	27.2215	19.8541	14.0668	21.0678	9.28261	14.4304	11.6262	20.1193	21.168	16.6113	47.4257	43.1595	50.6895	14.1597	13.1913	8.95345	45.8612	84.2065	72.1817	24.2787	30.1619	32.5326
LOC_Os03g13950	17.4339	21.2706	13.133	60.1786	80.8302	98.2482	15.4017	21.2427	31.4687	53.1554	58.1426	50.7614	43.8162	30.7791	26.1525	34.4012	36.0579	46.3495	12.2865	10.3964	8.1777	111.187	105.553	43.1703	33.1954	96.5543	146.954	126.655	126.262	94.1738	83.9076	53.0992	34.2394	39.4061	88.2905	39.9849
LOC_Os03g14710	0.404978	0.342988	0.63465	4.34948	4.94999	3.64142	0.579562	0.535693	0.421701	4.6418	4.13607	5.00894	0.170411	0.606477	0.89454	0.17181	0.488688	0.163012	0.67922	0.695929	0.516007	2.81171	2.76249	2.47867	0.51704	0.163004	0.257854	2.26811	2.54555	2.22292	0.035791	0.207571	0.370651	0.492347	0.036646	0.226343
LOC_Os03g14915	21.3593	4.937	22.5357	2.70772	0.266106	2.18015	25.0149	31.4003	30.1113	0.95432	1.27401	1.01616	14.1479	11.6884	13.266	13.3306	20.6533	13.4562	50.8765	52.7813	60.659	2.22849	2.51691	3.74953	45.7154	9.20988	9.9406	2.87574	0.928009	0.569376	14.3106	41.9648	41.832	25.4637	24.0584	42.7701
LOC_Os03g15890	62.8986	47.8847	56.0796	10.5684	11.424	18.8479	47.1032	78.7377	43.8272	12.7768	8.43112	13.4057	29.4653	28.7862	31.6201	37.8903	29.3666	20.6267	71.6268	47.3033	45.8374	14.7149	12.9659	16.2624	40.3244	44.021	21.1024	9.93513	8.60243	9.97745	17.2724	33.9566	67.0674	36.1597	18.457	30.4822
LOC_Os03g16020	33.6976	168.56	99.4107	1.97961	1.46645	1.65473	22.8063	32.1162	30.0242	0.38	1.34863	1.31778	19.367	19.4848	18.6691	20.7534	17.9186	37.3302	208.374	86.0087	240.687	4.31328	3.62786	1.69672	59.1894	71.0575	65.7339	3.06663	8.33056	4.11082	222.616	128.223	209.274	39.4062	58.6267	19.0184
LOC_Os03g16170	75.6112	149.128	197.702	143.453	89.4875	141.246	44.9485	30.0812	38.5663	12.9079	22.316	11.663	25.222	54.2686	115.818	178.779	73.5718	94.9378	456.469	218.675	308.114	88.6479	95.4711	92.9092	45.2445	63.8625	30.2436	17.6813	20.7924	23.2483	335.449	29.1715	23.557	47.7829	145.882	69.6538
LOC_Os03g16334	23.8564	21.5614	26.7058	18.5623	20.8049	18.0071	25.6442	35.1344	27.9672	10.3491	9.60611	11.7938	16.4451	24.3916	19.0399	33.659	27.1308	30.5166	25.0754	18.2962	24.2965	13.784	17.132	10.7459	25.8178	28.3448	23.6154	8.87352	11.4627	11.6326	45.0457	20.0013	21.2416	25.57	9.77075	7.65632
LOC_Os03g16400	4.47334	3.75949	3.65915	11.8429	11.819	11.3661	4.3534	3.41914	5.9686	10.2306	9.8363	9.83344	4.72371	3.01159	4.52596	5.32433	7.18836	5.9383	3.78794	5.21425	4.24541	10.6322	12.6505	12.963	7.33833	6.80409	7.4333	8.97157	10.6057	9.22409	5.55079	4.96356	5.42078	4.59135	4.69646	2.84783
LOC_Os03g16430	8.82108	12.8491	8.19288	29.0543	43.9992	31.938	15.641	13.9879	9.15115	35.5901	27.7097	44.2167	9.5236	14.7989	15.0024	9.73206	5.9904	4.28862	6.78216	5.11343	6.79831	20.3038	20.7788	21.9104	3.02179	1.84528	0.974882	11.6161	7.81208	8.35299	1.3339	3.44665	8.91745	9.30662	3.50622	7.74297
LOC_Os03g16470	6.82179	6.33772	6.95922	44.9162	23.8054	34.7339	13.826	7.96144	7.55793	9.9259	14.4864	26.8771	4.46401	9.71066	12.6647	5.66462	10.5733	1.68261	4.06933	4.01654	2.95275	14.8139	12.6054	13.5995	5.16418	2.03612	2.51432	8.12031	4.68093	3.75902	0.565852	2.64519	6.00006	4.3197	1.02827	3.60023
LOC_Os03g16780	6.44097	6.11622	4.51269	81.0434	79.942	64.9167	5.45531	3.67244	3.16286	116.657	55.8464	88.7929	4.14741	7.84792	4.67714	2.16412	14.2206	1.30586	5.63906	5.20781	4.15262	46.6027	50.8662	41.3795	2.2094	1.61263	0.743319	34.5373	31.7492	29.6901	2.01525	1.48048	1.50472	3.43156	4.67268	6.07581
LOC_Os03g16860	602.21	726.531	826.96	97.9029	250.363	190.225	594.132	791.343	1014.25	18.9239	62.3145	41.7289	752.05	642.294	773.89	1182.11	1072.15	1556.12	1268.64	952.56	1558.29	271.026	455.509	236.456	693.427	1061.42	1171.4	71.591	207.339	262.352	2490.58	1856.53	1267.48	1036.66	1267.7	764.042
LOC_Os03g16920	3.10441	4.52581	5.60379	0.725344	1.3828	0.956725	4.18267	5.91908	5.47323	0.144876	0.746539	0.332913	3.27863	3.24869	3.72985	5.02334	4.91712	6.53377	9.58061	8.46619	11.7429	2.28126	2.62411	2.78533	5.6684	8.23796	6.0448	0.510277	1.58851	1.50108	14.2293	9.11507	10.0227	5.08668	8.54948	4.35762
LOC_Os03g16960	0.128078	0.410954	0.12479	0.535961	4.97931	0.925391	0.738642	4.45249	2.71688	0.606062	6.9391	2.81699	3.43843	5.53257	2.28944	4.18644	2.82255	31.1289	0.020084	0	0.066515	0.373	1.29852	1.42113	4.23962	10.8105	18.7956	4.61082	47.6594	13.776	33.8368	19.9524	2.84416	17.0007	30.8553	4.32926
LOC_Os03g17174	5.99605	10.7734	6.20941	66.1463	50.6313	58.1562	13.0457	11.9565	9.83379	32.8276	42.029	81.9004	6.50196	8.5969	8.65102	6.20339	3.20179	2.80633	1.94022	1.60389	2.1311	31.2599	22.2335	28.7498	2.36748	2.03161	0.736025	12.1551	6.03104	10.8745	0.129177	0.818616	2.59497	7.11179	1.26524	4.23576
LOC_Os03g17570	90.1938	80.6637	94.1618	37.9411	42.7023	34.5674	65.5551	57.5534	67.5891	55.2006	40.6932	71.6433	53.0445	52.4553	53.3004	36.1055	60.8551	36.3673	62.5402	94.829	80.0473	29.169	43.0097	34.7593	48.3699	41.1325	28.4251	24.7408	29.8754	32.7567	39.8536	35.7343	50.0141	46.5787	33.9032	65.9311
LOC_Os03g17600	62.3681	54.5865	48.7176	19.6573	14.5815	21.5729	50.2546	45.9875	43.6022	9.75472	11.1714	13.5279	33.2857	35.1339	44.9884	30.2512	20.2598	14.0788	36.4811	32.7696	42.6806	12.8393	12.3301	19.4412	23.1043	9.42076	7.19897	11.7674	5.29308	2.94349	10.1502	17.5013	23.4599	28.0034	11.0768	21.3993
LOC_Os03g17660	13.4013	13.6608	15.2262	6.0627	3.94304	3.96247	16.679	14.1278	8.91182	5.29704	5.02565	7.30178	9.44339	12.0254	8.4835	7.37941	5.62484	7.94465	17.3538	13.9875	14.1101	6.534	5.86623	7.18426	12.3073	11.7489	10.3802	8.45489	4.92137	5.16332	15.1722	15.1105	8.15292	8.23494	20.5659	18.3693
LOC_Os03g17910	9.56051	13.2556	9.29916	27.1239	34.9916	25.82	14.0889	13.4014	14.3698	35.857	35.1977	39.0134	18.7013	20.4029	17.2423	16.6164	16.6291	16.1303	8.85253	8.34006	8.73064	22.1121	24.3045	20.7625	12.6946	14.128	17.7349	32.1182	26.365	25.4804	5.52078	14.5541	17.086	18.6717	13.5437	14.8582
LOC_Os03g18030	2.04906	3.56845	5.26962	12.7464	15.9302	13.1054	16.5757	9.69607	42.0322	4.10649	21.0887	11.5671	53.8383	37.3491	48.0236	41.7203	22.1002	94.0785	2.6109	2.2649	2.31281	57.0283	79.4518	21.2507	147.588	96.7009	136.175	72.9646	86.6375	63.3979	363.261	101.042	51.5852	51.4705	220.255	20.6467
LOC_Os03g18060	0.935665	0.206541	0.274323	0	0	0	1.51436	0.524836	0.688827	0	0	0	0.813293	0.156087	0.325202	0.561305	0.172884	0.097558	0.535436	0.76047	1.81036	0.006663	0.003192	0	0.551629	0.354529	0.171452	0.008632	0.028566	0.010115	0.147339	0.252732	1.37186	0.303305	0.124085	0.162687
LOC_Os03g18070	69.2602	92.3696	126.582	19.3974	25.5617	30.224	116.266	95.5397	126.196	4.07748	9.60735	30.2423	91.178	112.382	113.481	231.985	136.93	221.949	137.166	104.438	247.381	32.6694	42.9392	13.9255	148.656	134.102	134.514	15.6601	24.2447	47.9412	227.959	144.043	124.833	110.497	198.717	103.523
LOC_Os03g18170	3.61005	1.81207	6.74794	1.74376	1.16095	2.01164	10.3761	8.40333	8.78675	0.518904	0.383074	0.317478	2.47432	6.80274	5.24531	3.49732	1.45721	1.98464	4.02067	3.30953	3.07425	0.444694	0.931087	1.35345	2.49744	1.5825	0.984824	0.679492	0.650035	0.554467	0.650392	1.84115	2.98766	4.80513	0.286591	3.06929
LOC_Os03g18770	528.127	327.772	621.118	457.304	402.598	434.371	577.215	585.836	475.338	138.58	168.049	183.118	127.592	259.599	417.114	345.239	345.023	197.372	1108.17	1055.9	692.153	371.726	277.035	366.301	806.22	479.362	314.004	172.014	159.853	93.9968	246.738	229.261	340.04	414.547	236.941	355.967
LOC_Os03g18870	82.0513	84.3985	75.8567	42.6545	66.5775	62.9647	29.4652	45.4176	33.152	52.3313	43.5639	55.603	35.7017	30.2975	14.5186	25.8317	22.6712	30.0519	110.227	112.569	91.9386	73.5495	85.5764	68.4304	67.0794	50.9767	40.795	56.9277	41.4801	43.9728	41.0605	52.2927	60.5093	35.5269	41.9571	27.9578
LOC_Os03g19070	31.3936	33.7664	65.2572	48.4947	39.5834	68.4788	17.9587	58.9446	6.31643	8.55187	8.46906	5.54904	10.9412	23.6713	31.983	82.8361	50.5387	57.4491	136.56	70.4152	78.4267	27.0855	20.9021	32.1004	3.51514	10.6888	3.33596	2.22081	3.95636	25.5579	19.0497	0.562686	2.83931	42.9805	24.0297	11.7914
LOC_Os03g19090	52.167	32.6697	88.7478	7.78257	2.81804	4.49006	73.9682	112.895	91.3756	6.93102	3.5497	3.3696	41.3012	52.5203	55.0071	14.6003	35.4787	10.3996	122.697	136.369	77.7207	5.46445	6.81439	7.67438	69.9708	21.671	29.3467	6.66411	5.67903	3.87805	9.67176	45.412	89.6232	63.2618	15.5101	46.2313
LOC_Os03g19560	39.9814	35.6269	41.0349	9.50084	6.2508	11.8606	52.5175	47.4046	37.4413	11.8726	9.92252	12.2623	35.2919	41.91	39.5096	35.7146	36.4942	23.7778	29.0319	31.6316	33.7886	6.76262	5.47914	7.25124	27.5627	18.2556	11.4539	4.54708	3.24372	2.87804	15.8727	26.4347	34.0851	35.3252	26.6559	39.9792
LOC_Os03g19720	474.077	668.432	880.252	582.313	803.563	819.16	602.245	515.794	314.114	64.0111	191.716	230.331	214.45	454.987	531.737	787.528	436.48	403.331	2255.57	1341.32	2185.84	588.44	713.786	737.284	168.235	257.428	178.031	113.813	63.8721	105.074	370.505	121.811	127.598	381.366	410.546	468.046
LOC_Os03g19980	0.645363	0.394181	0.340729	2.0392	3.24136	2.37292	0.305186	0.438041	1.14287	3.06612	2.62307	2.29097	0.972659	1.20877	1.475	1.13259	1.27701	1.13791	0.510369	0.473287	0.43978	2.05771	2.27108	2.44809	1.03851	0.658267	0.830324	2.10362	2.83443	1.86668	0.232691	0.596802	0.964806	0.730715	0.586284	0.801641
LOC_Os03g20090	58.3842	116.792	100.475	102.78	230.484	199.01	29.5726	51.2877	23.4267	34.3168	24.6352	25.3549	24.6965	70.1562	71.5386	201.002	80.8762	127.949	372.612	166.059	383.233	116.419	151.623	118.287	12.1098	24.9419	12.3976	14.3635	11.4787	54.2329	116.582	8.85751	12.2161	59.9008	99.9054	71.0878
LOC_Os03g20120	48.7848	63.9174	61.8056	7.7799	29.3034	9.81525	29.3064	86.2501	98.6523	23.4136	8.95984	6.83626	40.2992	50.0176	35.6173	49.9541	34.0651	60.7552	144.038	84.8145	222.546	17.9924	53.4407	31.7454	99.3927	67.6427	108.359	7.0641	8.70186	14.5301	116.731	108.984	116.407	82.1473	63.7609	67.2471
LOC_Os03g20210	1.44876	1.35203	1.59533	3.58015	6.17508	3.82054	1.47588	2.12794	2.30971	6.23561	6.77337	6.30126	2.86625	3.63794	2.75785	3.74498	2.96771	3.79516	1.38796	1.61495	1.50595	11.8251	8.5579	8.18192	1.48558	3.20865	5.11879	7.86822	6.42028	14.7013	2.93127	3.54512	1.81252	3.14191	4.42819	5.53793
LOC_Os03g20460	5.69709	5.34918	5.41686	3.89944	3.3267	3.39268	2.26676	4.03275	2.7309	2.62295	2.03313	2.33515	3.53476	2.78643	4.44334	4.9395	2.59795	2.27889	5.27293	5.40719	4.42567	3.0763	3.44346	3.77804	4.80304	3.07872	2.50507	1.88922	1.30855	1.55233	1.27657	3.70088	5.29237	3.40343	1.65797	1.82811
LOC_Os03g20600	6.06578	7.07112	3.33189	9.5789	35.153	25.7476	24.4559	31.8731	64.2825	22.1601	96.852	48.3489	72.8048	40.6642	29.5837	53.9483	64.8118	110.444	7.30447	8.03497	10.6398	52.5256	49.1534	107.418	58.9271	71.6856	164.148	165.379	216.999	200.5	87.3154	167.894	51.2516	101.864	168.511	205.875
LOC_Os03g20700	172.101	194.18	169.039	32.5649	37.403	27.9818	137.505	166.048	91.487	45.3653	31.8434	52.0687	90.6943	107.473	124.002	91.7143	81.2868	64.5359	54.362	54.2978	66.1601	18.5006	16.4354	10.6608	27.6505	30.592	22.4871	12.749	9.63596	20.026	28.051	41.381	62.3593	96.2253	45.3565	98.5931
LOC_Os03g20840	1.03941	1.01448	1.02321	2.72828	5.23811	3.56077	1.08242	1.69156	2.92736	2.21254	4.18777	1.92786	1.60103	1.88573	1.45159	3.28064	4.03537	3.45887	0.96231	1.54798	1.42264	3.27856	3.95378	4.42955	1.84446	1.46724	2.68035	3.72067	4.42403	5.43924	2.27016	1.67277	1.29886	2.18601	1.86986	2.35024
LOC_Os03g21000	468.882	314.732	350.186	114.627	158.045	155.115	317.068	384.864	281.762	151.54	118.349	129.749	249.795	348.076	256.095	216.618	223.236	152.03	329.041	324.988	331.832	126.642	139.387	106.992	121.503	132.562	94.3262	94.6169	91.2147	87.3143	182.072	132.149	199.327	267.122	172.628	243.077
LOC_Os03g21130	1.23046	0.588751	0.792641	5.70618	5.13727	9.08349	1.94845	1.84748	1.88099	6.23348	4.04781	4.30611	1.12756	1.36773	1.60976	0.695645	1.46745	0.496593	1.41342	1.52873	0.896404	4.87401	6.23612	6.69157	1.57367	0.414288	0.803954	4.4252	4.97004	2.12624	0.348684	0.475811	0.533806	1.46325	0.430831	1.15878
LOC_Os03g21419	2.23993	0.924784	1.38248	1.97437	0.087838	0.413042	1.7181	1.18113	0.706558	0.460867	0.447553	0.282442	1.26421	1.12198	1.04164	1.49858	0.622105	0.198289	0.920097	1.41481	0.882848	1.09553	0.191934	0.443511	0.452663	0.26083	0.379881	0.134816	0.690076	0	0	0.19849	0.460742	0.653638	0	0.61568
LOC_Os03g21780	3.839	5.23776	5.43782	15.5445	18.123	15.0822	6.7703	7.91699	4.43884	16.263	11.6541	16.2957	3.28439	5.15352	5.12633	2.71869	2.73393	1.6888	3.77434	4.68327	3.61406	8.39247	10.4325	14.3752	2.3088	0.751483	0.679	6.06558	4.19926	4.71255	0.27272	2.92167	3.85983	4.64044	1.53188	4.37361
LOC_Os03g21950	13.9129	12.3065	13.4719	17.7418	21.9726	17.7076	18.6963	17.7384	28.9549	13.314	34.5779	18.8878	40.0342	26.3054	26.8333	36.176	35.2092	47.6592	11.4849	10.8884	11.8033	27.2333	23.6904	20.3606	37.6389	49.7971	69.7626	51.0954	51.1272	44.1451	44.3442	39.597	43.1184	32.1173	35.9395	23.274
LOC_Os03g22200	45.58	26.6817	53.0813	35.5875	19.5256	29.5986	51.3201	33.8594	32.2821	21.695	16.5576	13.4179	30.6907	35.9197	38.6897	24.3102	26.912	10.8737	47.9806	39.0965	39.3027	18.4578	17.1062	14.074	34.5967	17.9663	14.0788	19.879	14.2188	3.13733	35.3629	16.7664	35.6331	27.3072	12.55	13.3281
LOC_Os03g22259	0.623984	1.10079	0.861203	5.31175	3.57848	4.07792	1.95246	2.36179	1.35367	2.9549	3.91218	6.38821	0.79089	1.40824	2.42135	0.260955	0.936221	0.177207	0.416948	0.577894	0.427146	1.72296	2.5904	3.13969	0.540024	0.422618	0.15455	0.954823	0.428832	0.477033	0.145084	0.350404	0.939183	1.26374	0.081516	1.01879
LOC_Os03g23980	69.6115	58.551	69.0794	9.38236	5.06709	8.65465	56.9875	36.9499	40.2843	9.92493	9.50136	8.19284	31.9904	51.0007	46.6892	29.1998	21.1949	11.3522	35.1647	33.534	44.6894	6.67139	5.63605	7.04763	13.3836	7.09187	4.14548	5.60323	4.33342	3.31843	3.53903	7.7873	17.0075	22.4001	6.02284	14.3803
LOC_Os03g24020	16.5211	21.2466	18.7893	66.2534	45.038	56.6253	29.6378	26.6242	19.7813	22.7838	37.5963	56.8999	21.679	29.2184	30.4917	21.5047	14.3247	9.28025	11.8288	9.95782	8.96189	28.83	26.2346	25.6191	7.4542	7.42238	5.88316	24.5826	11.1984	11.3642	2.93426	12.744	25.9241	18.5997	5.31609	22.6588
LOC_Os03g24590	156.05	214.326	197.524	56.4428	52.2067	52.428	152.407	174.336	78.2004	65.2587	41.2398	57.4486	36.095	82.4151	94.063	47.6683	40.1362	29.1093	103.36	82.6326	87.7548	34.3634	38.2425	42.1816	41.1988	19.8591	19.7892	28.738	16.7984	16.6095	17.8161	41.1129	52.9436	115.701	45.0861	83.0798
LOC_Os03g24680	0.042862	0.028318	0.027211	0.17117	17.8273	10.563	12.3129	37.4977	40.6258	6.02797	81.8103	14.6044	12.2888	38.1669	24.9001	73.2028	60.225	302.207	0.066705	0.191173	0.029092	4.26975	1.21015	78.3569	12.6662	10.5842	71.7538	120.357	553.871	487.971	7.8353	120.429	15.9412	180.247	74.8321	107.203
LOC_Os03g24690	0.020393	0	0.009671	0.021683	1.16269	1.46098	6.65683	14.8601	14.6776	17.1159	33.0115	6.42718	4.54488	39.5128	12.2577	120.505	52.729	395.615	0.018236	0.042761	0.018682	0.213834	0.205569	19.4428	2.90448	0.96912	3.91472	10.6846	115.962	111.712	5.3567	16.7876	12.4466	126.876	77.2062	65.6541
LOC_Os03g25440	68.8543	22.9366	107.613	35.2593	4.94256	20.5205	110.245	35.1388	31.9795	6.87179	5.98234	3.4741	15.7645	47.9324	66.6722	11.2774	46.134	1.56432	31.0179	32.8025	47.2928	14.7884	1.05906	6.89333	34.713	13.8773	1.41066	2.47328	3.05527	0.753374	5.22415	1.34392	18.1031	22.8576	2.15087	6.40918
LOC_Os03g25500	17.0672	9.3981	14.1801	4.04446	7.20133	6.10508	9.29252	16.369	14.6536	9.70587	5.66242	10.6902	19.3891	11.7169	5.86574	9.6213	5.33636	8.53407	14.0946	12.0715	14.2495	2.32502	4.79154	5.89256	4.23766	3.90214	3.39626	1.50203	1.07565	0.386255	3.02835	3.86625	5.298	9.23421	6.26915	6.9358
LOC_Os03g25770	23.7071	17.9948	27.6678	4.33562	4.24266	5.21665	18.6737	19.7466	16.4909	6.87816	5.79508	7.76931	12.2836	13.5716	13.196	12.9009	9.01243	9.43394	21.9897	24.86	14.3324	4.97278	4.47741	6.25642	16.9651	15.8178	15.1442	7.36199	5.96796	4.80674	7.68105	22.3614	25.0974	15.6124	12.7439	9.6367
LOC_Os03g25850	9.73285	4.98476	8.40328	0.393886	0.134904	0.593242	13.0099	8.49366	8.3186	0.082483	0.069305	0.22242	4.09272	8.76133	1.88779	6.39753	4.3876	1.95004	4.79764	5.36781	7.72004	0.096734	0.235475	0.403828	2.63955	0.571408	0.329788	0.061565	0.032351	0	0.515385	3.08893	6.5179	4.0086	0.778139	2.81925
LOC_Os03g25960	15.9037	22.2833	15.9494	67.1268	70.1216	67.0121	20.7418	24.2083	17.3602	27.9039	45.9481	49.9548	31.948	35.6299	34.0426	29.079	20.9551	24.1014	11.391	12.1047	10.1517	29.0473	41.2184	27.7122	20.2297	19.2688	18.2177	37.2712	22.4078	24.5211	12.1906	23.7801	48.1497	23.0817	13.7834	25.4848
LOC_Os03g26310	0.15774	0.048697	0.442501	4.32266	3.79268	4.69177	0.434383	0.523703	0.018606	0.588295	0	1.06482	0.008149	0.383041	0.341749	0.360841	0.194553	0.27008	1.18134	0.711306	0.496672	2.89771	6.23259	4.02119	0	0.115445	0	0.241984	0.725641	0.589329	0.729789	2.47272	0.295815	0.116732	0.825792	0
LOC_Os03g27019	133.477	138.764	151.826	7.73661	7.02298	7.95261	175.726	171.044	163.638	13.0431	14.9833	13.5597	163.172	163.955	118	132.709	124.322	97.9432	126.561	169.134	162.458	9.34814	5.89876	6.83643	143.972	141.285	110.518	16.4193	20.2512	20.6144	95.0152	126.792	147.537	133.997	113.822	141.224
LOC_Os03g28100	0.862942	0.322205	0.713061	3.7274	2.49	3.3634	1.37863	0.816057	0.805882	4.24171	3.26728	3.17105	0.965034	0.91939	0.915662	1.33748	1.2079	0.965759	0.566786	0.691865	0.861983	2.20441	3.06295	3.64142	1.45565	1.12404	0.964772	3.69583	3.84276	2.77379	0.73242	1.67097	1.52083	1.4209	2.62897	2.15609
LOC_Os03g28300	32.2992	20.1604	25.7089	2.25222	3.00862	2.72075	21.6844	22.1791	20.2945	4.18348	2.53946	5.21966	18.2406	29.7474	19.6003	12.2263	7.83791	7.49579	17.7474	21.218	29.5781	4.52867	4.68315	4.12585	16.7461	9.5408	8.46764	2.63004	2.80498	2.56907	18.0742	13.4187	18.0874	14.0743	15.0891	20.8179
LOC_Os03g29360	33.3123	48.0216	40.1085	128.053	85.398	129.856	26.3909	48.5134	42.0524	57.4527	85.7065	47.1305	57.5471	44.5783	37.6223	42.9666	31.1342	23.0471	39.7868	30.4897	20.3016	126.475	133.874	68.3337	49.3226	26.0059	54.5869	155.457	81.4355	51.9698	19.7993	23.5466	28.867	39.9793	23.9796	27.1927
LOC_Os03g29770	58.097	86.6352	65.5178	95.6388	87.3397	81.262	21.2254	26.8166	18.4354	98.2804	111.261	73.1221	47.2956	0.837132	28.0123	24.7455	41.1367	26.3794	84.7173	72.1793	60.5014	61.5212	57.9092	0.954127	25.2301	12.0872	15.9931	127.253	65.7993	61.7832	20.0832	22.2347	24.4047	30.1804	38.6024	44.0019
LOC_Os03g31690	12.9923	20.8402	16.2057	9.32573	5.58029	6.7625	27.2597	15.3034	13.0206	2.48857	3.17858	5.63651	10.4907	22.0065	23.9592	11.0137	6.08314	5.58308	7.63966	5.88954	4.80458	4.10549	2.99145	0.871043	6.90095	7.43974	7.42125	3.21742	2.55631	3.73234	2.41143	2.21127	5.93754	8.43749	1.80913	1.37736
LOC_Os03g32040	0.662302	0.538484	0.756123	2.85159	4.40965	2.28112	1.06613	1.05399	2.54315	1.97143	3.25425	2.60922	2.20006	1.72928	1.22007	2.47693	2.03984	3.11865	0.389384	0.332315	0.214404	4.01735	3.55868	5.84945	1.36836	2.49669	4.37343	7.96592	7.40283	6.03277	1.68707	2.25791	2.56549	2.26155	2.00561	1.92637
LOC_Os03g32490	75.8134	90.4517	59.5634	45.4857	31.5115	32.2815	80.0659	80.7182	74.1248	26.6829	27.8846	36.6539	64.3233	78.9487	74.4535	69.7145	46.4438	45.0782	53.333	44.9499	54.306	25.4598	20.709	32.8275	40.9268	28.6463	21.549	23.7431	7.17718	20.4729	33.14	46.4625	48.1288	61.5863	51.1208	82.9144
LOC_Os03g33580	3.11049	3.23635	3.1879	4.24414	6.71827	4.92997	5.45684	4.52007	18.0897	2.62479	5.44714	3.2268	13.74	8.86472	10.292	13.5816	16.337	20.9026	2.86503	3.30907	3.13211	7.51901	8.74588	5.29629	19.3641	30.0426	36.1672	13.8297	23.6849	18.8622	27.6792	24.0552	13.5585	15.473	20.3795	9.78007
LOC_Os03g35640	1.30948	0.989914	1.1945	0.676997	0.571759	0.642222	1.20018	0.592376	0.732757	0.396341	0.176391	0.264045	0.437742	1.16525	0.177095	0.597642	0.430747	0.693368	1.95707	1.74139	2.54376	1.01598	1.25236	1.18723	1.59111	1.18115	1.39426	0.316223	0.547889	0.264404	0.688519	1.69968	1.94003	0.896315	1.82346	2.19893
LOC_Os03g36790	15.0782	12.8138	14.724	32.2197	39.8485	37.1207	15.0997	18.3894	23.8734	39.013	46.0787	42.2589	28.422	23.2559	17.711	24.5178	25.0251	25.6564	19.8126	18.3057	22.4875	46.2516	45.7178	39.0765	28.9206	47.4595	45.3121	60.636	51.9188	49.2393	36.4041	39.0577	33.06	28.7319	40.0232	33.0731
LOC_Os03g37090	12.1101	10.1081	9.48848	25.4798	32.3923	28.5555	21.9941	16.9808	49.042	15.5735	37.6038	24.1266	59.7885	23.0509	23.7605	35.3359	41.9138	60.2534	12.4485	11.1451	12.3315	48.9531	57.5645	49.9713	51.3897	69.2568	94.0375	78.3015	78.6108	66.8155	54.7962	71.8625	41.5617	43.9701	66.2283	44.7012
LOC_Os03g37290	0	0	0.052468	0	1.09123	0.340984	1.04491	0.901368	1.60147	0.130995	6.16471	1.33305	6.41525	8.44194	12.8821	22.2928	4.58857	3.54987	0	0	0	0.16006	0.305933	12.6954	0.092659	2.34537	15.263	8.17536	6.85565	26.426	4.55133	6.04066	9.21504	4.96612	6.01031	2.90481
LOC_Os03g37490	7.98329	8.48254	9.12079	24.3477	65.3852	43.139	31.9744	29.5019	125.893	18.8204	49.5941	21.964	46.3788	41.8772	42.6008	79.1793	125.901	181.594	14.6162	16.7738	11.4286	58.1989	79.9112	76.6414	169.428	184.889	255.785	100.118	195.623	163.897	109.321	126.524	48.624	99.235	94.5718	69.029
LOC_Os03g37640	89.6457	72.581	73.4696	21.7584	14.6442	19.4545	101.474	83.3724	87.1651	10.9628	11.1085	9.64858	62.5772	62.5997	73.7755	59.1517	53.0401	62.5672	57.8295	63.3209	61.2548	26.0623	17.3747	15.2559	81.5118	68.2672	90.4659	14.5662	15.2822	17.8395	62.5465	86.8505	92.4747	66.8989	57.9597	66.0452
LOC_Os03g37830	27.8681	18.9241	19.2532	3.44579	3.67264	5.31768	24.8727	21.6653	31.1287	2.52743	3.2433	3.03693	25.9256	24.5493	23.165	28.8274	23.8167	37.5587	16.937	18.6137	30.7502	3.96642	5.36358	8.40634	22.0929	13.5324	23.0807	3.34041	6.81896	8.1235	26.1478	29.7618	17.7987	19.6547	20.609	28.4912
LOC_Os03g37878	10.7247	10.4983	8.93377	2.80281	1.98043	3.0527	13.7364	16.8842	11.7247	2.32528	1.77587	1.428	5.2451	11.5148	9.31485	6.1375	4.78698	3.71086	8.90484	10.1399	9.29993	2.89411	3.7671	4.04725	7.69491	3.76766	4.39048	2.28054	1.53111	0.979525	4.23718	5.8617	6.85843	11.7095	4.86184	10.2603
LOC_Os03g38500	21.6053	15.8447	19.5269	6.96788	5.7919	7.58437	13.7674	20.4211	20.889	7.06769	10.9726	8.34639	17.8651	16.3467	13.1943	20.494	13.7653	15.3928	18.2076	19.4784	16.8673	11.5046	8.50847	10.3438	23.2326	17.6563	19.9482	20.376	16.2477	13.1908	10.8607	24.5108	26.8291	20.3072	20.2958	18.5871
LOC_Os03g38540	3.30994	3.50551	2.8009	8.55951	4.63656	4.60754	0.647576	0.667503	0.315876	4.46285	5.87003	6.56042	0.966752	1.52266	1.00372	0.676336	1.58185	0.133316	2.29407	3.33404	2.11415	3.22284	1.23888	2.035	0.278011	0.072697	0.087855	2.35347	1.46699	0.904559	0.253973	0.203549	0.652628	0.268107	0.192135	0.38491
LOC_Os03g38730	395.541	183.609	309.731	68.2322	58.1426	79.4606	199.773	315.356	291.245	100.853	96.8522	87.5284	273.829	277.475	252.756	203.557	155.904	139.855	139.568	213.499	158.508	71.7706	39.2834	80.252	160.376	103.683	81.7053	60.0437	66.2598	53.2246	107.959	126.853	152.432	234.071	158.42	243.033
LOC_Os03g38940	0.678864	0.854045	0.66465	5.47002	3.25072	5.11536	0.506754	0.564228	0.390262	5.79781	4.4334	6.17562	0.231748	0.366014	0.596686	0.560867	0.256146	0.552735	0.581189	0.838548	0.736481	3.11305	3.58817	4.76094	0.540031	0.231995	0.215695	2.55302	2.76493	3.33475	0.13162	0.51874	0.535278	0.429628	0.154189	0.192785
LOC_Os03g38950	33.1281	46.6907	21.1795	150.745	111.294	191.319	19.5223	28.3973	42.4137	126.854	213.385	227.778	32.4513	22.79	32.9486	36.8748	22.1917	66.3372	40.2568	56.4357	38.1248	145.575	150.295	158.228	32.1875	16.1751	21.4565	134.178	132.954	92.5267	45.367	52.0124	36.1307	44.5287	57.0637	52.6563
LOC_Os03g39230	0.344005	0.261657	0.28089	1.77852	1.0414	2.03579	0.300645	0.285836	0.457172	2.11108	1.72939	1.67026	0.457227	0.420159	0.25229	0.216986	0.346272	0.370253	0.309042	0.688378	0.710298	2.26498	2.03553	2.99275	0.860035	0.369138	0.197247	0.969474	0.822374	1.04113	0.08189	0.487055	0.646976	0.53691	0.246287	0.540592
LOC_Os03g39610	3448.83	7063.77	6084.79	203.862	81.5127	82.6925	2404.82	3503.25	1460.54	91.3443	66.4433	164.057	1203	1415.27	2530.12	1783.18	1248.08	993.489	2100.07	1263.79	1354.16	33.7817	32.7788	25.6377	777.505	395.239	508.714	55.936	20.9944	36.1295	287.763	754.931	1010.48	2174.64	676.952	1477.24
LOC_Os03g39760	39.5966	25.3653	38.7806	1.50727	1.66056	1.89223	35.1522	27.9415	26.6787	1.55755	1.62942	2.23348	11.7191	25.2011	30.6502	13.5122	8.62536	3.49751	22.1095	23.8826	31.7198	0.709709	1.51835	1.78019	5.75281	1.60219	0.909388	0.091837	0.09497	0.048194	1.33082	3.51118	9.41512	16.0145	2.1019	8.00951
LOC_Os03g40100	12.2137	8.79489	13.1427	5.08919	3.38531	3.77805	17.5326	14.0167	14.2184	5.86292	7.11081	4.24709	11.3828	10.0599	12.1356	7.64985	6.17837	5.68103	15.0235	17.1708	14.8791	5.0698	5.66335	7.43194	18.4875	13.0987	11.8535	10.7654	8.31404	5.74857	4.51464	12.1346	15.5989	11.3552	8.78047	14.2157
LOC_Os03g40260	7.43522	5.66084	8.3774	2.8241	3.01138	3.0611	5.28074	4.26348	4.85705	3.00472	3.77108	2.86898	4.59362	4.55186	3.30613	3.37492	3.18812	3.36487	7.82578	8.23601	9.71148	4.06489	3.84791	5.36641	9.77151	6.32377	5.72805	4.16702	3.82209	3.89011	5.38056	7.45925	8.93194	5.07756	6.01925	5.80564
LOC_Os03g41390	11.0567	11.1654	9.26481	6.76431	11.8601	12.9378	9.4466	13.4526	7.88244	1.86529	5.01736	3.37477	5.91553	8.13209	10.5674	36.3219	19.5734	27.2079	26.7537	18.8672	17.1065	13.2264	23.4262	17.033	4.39522	9.02857	6.64292	5.33293	2.32881	8.3173	35.0479	5.77593	3.60717	12.1764	24.7971	13.8278
LOC_Os03g42310	1.09952	1.40854	1.735	7.56247	5.83295	7.75678	1.58909	1.85603	1.28312	5.48035	4.88198	7.69728	1.51702	1.66009	1.22927	0.985563	1.04267	0.54017	0.967938	1.15108	0.793632	6.00803	7.29524	5.99525	1.33147	0.946044	0.556664	5.99143	4.28141	4.46553	0.27166	0.991427	1.11537	0.829982	0.716504	1.20674
LOC_Os03g42710	4.2529	3.64107	6.24426	1.20224	0.765313	1.02338	7.31953	2.81174	2.71992	0.757988	1.44584	0.581434	1.29546	5.86231	3.09549	1.64947	1.31048	0.936693	4.21296	4.70119	3.67375	0.624291	0.948771	1.24938	1.65718	0.913963	0.557996	0.106952	0.3346	0.064765	5.28491	1.22236	1.95908	1.60344	1.09367	1.19594
LOC_Os03g42830	19.3034	17.7008	26.3623	6.68476	3.37333	5.73284	23.206	22.3718	20.5391	3.89148	2.76085	1.49872	30.224	16.4832	25.2495	18.665	28.3986	15.8393	17.1244	16.562	23.8733	3.9629	6.09946	3.041	32.3658	34.261	22.1671	3.97147	1.25579	2.46646	17.9701	9.54148	16.5916	16.6088	12.6644	13.5626
LOC_Os03g43410	1.25456	0.860576	2.33847	10.6321	13.2367	14.9425	1.46305	1.75293	1.45077	4.61519	6.29216	3.86426	0.522986	1.0893	3.89765	4.85336	6.91561	0.72537	5.20535	2.54981	1.67228	9.84251	17.2691	11.2569	0.910638	0.840977	1.10925	4.00503	5.7842	1.92804	0.874193	0.395095	0.639325	1.33523	0.358283	0.386823
LOC_Os03g43440	49.1831	27.4084	53.7185	19.02	19.8729	20.1219	22.7758	53.6995	37.9296	26.4275	32.3538	14.8044	23.4524	39.192	42.0882	28.4785	22.2049	44.6798	130.835	113.128	62.0851	14.3872	21.5024	38.3166	35.9131	21.776	42.9122	44.4985	79.5919	48.2775	26.7671	57.9127	28.7407	61.2593	72.2147	63.9433
LOC_Os03g43720	21.974	17.8675	16.6692	3.4042	2.85622	3.14178	30.551	28.6537	29.2962	1.85616	2.64932	2.13131	27.7058	36.7982	27.2273	26.7654	25.8169	24.6924	5.32267	5.80837	5.61423	2.56169	0.958893	1.59202	17.4634	25.9682	25.0589	3.42018	11.3875	6.71513	21.1827	23.308	18.6199	32.763	36.1071	26.3425
LOC_Os03g43810	35.3969	36.3192	37.9771	15.3127	18.9819	18.2284	43.1528	37.0249	29.9853	15.229	19.7868	13.5752	28.4853	39.861	44.1102	36.5229	24.1923	20.2697	38.5542	40.4811	44.3307	21.9088	15.9231	12.3304	25.0835	16.6732	14.7817	17.1244	12.5493	16.5053	14.0032	21.2448	30.8936	31.5495	19.9476	28.1816
LOC_Os03g44190	1.93673	1.02443	1.76072	5.42238	2.80003	5.41681	2.89951	1.19086	2.32407	7.9043	7.07337	6.11605	3.49754	3.33423	3.04604	1.61657	2.38264	1.28843	2.89019	2.49986	2.23103	5.23435	6.00637	8.79758	1.76849	1.2651	1.71702	9.97594	8.81313	6.66385	0.541125	2.53921	1.99574	3.84165	2.60432	5.22592
LOC_Os03g44430	3.58426	1.87411	2.4051	8.53116	13.8966	9.99328	4.14573	2.65397	6.61473	9.39122	10.0684	7.37559	5.9165	7.64457	7.99412	5.87262	9.01318	8.08049	2.11721	2.13645	1.15003	6.88448	8.24805	7.60732	3.57697	2.60963	2.38835	8.88133	10.3501	5.90011	0.854352	1.66836	2.64418	3.00257	0.832823	1.55182
LOC_Os03g45370	21.472	29.4636	30.8452	42.7927	56.9764	59.8966	17.6372	21.265	11.1985	14.0113	11.411	7.64248	7.05193	18.2222	29.0643	42.5878	26.181	25.1917	108.492	83.3615	90.6159	42.3757	55.1232	58.8149	11.8836	21.8422	10.6139	8.28394	6.05166	14.1043	63.2564	7.4283	8.76305	26.5068	48.6577	43.9216
LOC_Os03g45390	3.0661	2.51438	2.40272	10.2455	12.4351	12.9851	4.90633	4.96048	9.84882	12.4297	9.37726	9.00634	5.43815	4.95608	4.41658	3.33152	3.66551	5.64205	4.88554	4.81739	2.78145	21.9262	21.2688	9.12203	18.5797	26.5323	24.2946	26.2367	24.6429	14.0302	19.5736	10.2043	8.07786	5.77417	10.8924	5.56751
LOC_Os03g45960	1.84775	1.27728	1.37209	0.546564	5.39586	0.640898	9.6488	13.8961	11.4524	1.74705	36.4263	12.0009	0.893409	2.54412	1.47701	85.9278	24.5675	137.226	0.587741	1.87184	1.39797	4.43406	2.49464	26.8508	29.4015	49.0259	97.4984	1.33693	153.819	2.57645	253.265	5.06299	2.06395	124.833	4.45381	48.6124
LOC_Os03g46070	131.392	17.9572	40.1921	28.8661	106.97	43.3543	210.157	262.843	286.178	149.297	1891.85	458.328	2064.43	2308.82	1831.08	1913.07	1245.93	4205.34	39.8262	18.5416	91.8953	237.273	205.835	323.739	335.287	1090.48	988.934	2201.78	1960.83	4753.85	950.704	2154.1	1741.25	1461.97	1795.07	376.766
LOC_Os03g46200	8.78157	6.19658	3.08331	12.5718	30.621	15.2524	10.6247	7.72043	29.4197	6.35903	27.7593	19.4931	27.865	11.3306	13.9407	20.0775	22.5217	22.2542	5.06088	5.62981	6.97615	45.7164	65.2028	43.3316	37.3066	61.8196	58.8167	46.7419	40.3701	50.8751	41.8975	47.4018	16.5702	27.0394	29.5258	34.8492
LOC_Os03g47500	25.171	26.293	27.5459	13.8976	19.178	17.3209	25.8479	24.0097	17.7566	11.9069	13.4245	12.5626	21.4766	24.9071	25.6742	20.8911	17.2991	15.6554	38.9123	30.2187	29.513	20.1159	19.0684	12.5218	15.9928	25.1613	21.9963	14.2416	13.7822	14.89	22.9022	15.0245	21.4964	28.8512	25.4939	22.764
LOC_Os03g47610	5.67612	7.94553	8.72871	116.988	111.903	89.9736	1.32061	1.20229	0.915745	131.287	74.4373	149.288	1.7006	2.97615	1.78268	1.27616	1.31896	0.907961	11.506	13.4277	9.40557	46.8417	37.079	58.7	0.487832	0	0.203816	23.2553	16.3961	21.7049	0	0.633143	1.28412	0.486464	0.155716	1.38305
LOC_Os03g47620	0.066488	0.004131	0.083945	2.62431	0.897904	1.44502	0.028545	0.045257	0.037408	3.10386	1.88355	4.31039	0.02016	0.024483	0.038305	0.027689	0.01073	0.048668	0.091813	0.029525	0.007083	0.59188	0.175316	0.464925	0.008768	0.166622	0.002597	0.157461	0.123274	0.063183	0.117295	0	0.004574	0.072377	0.076771	0
LOC_Os03g48000	54.3391	41.7867	46.4357	7.9088	6.47498	8.08379	71.0281	55.7169	53.9834	8.60097	8.515	11.6837	64.5635	56.0978	58.6365	48.0594	46.2154	37.2493	32.939	35.7834	40.0998	7.97677	6.4035	7.60083	37.6855	30.9142	19.5847	5.07994	4.6752	5.38254	46.3027	33.8286	38.6268	46.9839	51.2571	56.977
LOC_Os03g48050	2.41401	3.66046	2.76085	9.89147	10.2313	9.4426	4.73667	4.48164	3.22437	8.08135	6.46289	8.02497	2.94547	4.07271	4.52483	3.67699	2.17746	1.48783	1.75117	1.78201	1.08474	4.44773	5.73908	6.14635	1.53382	0.737598	0.999251	3.14711	2.78865	2.20386	1.03377	2.72341	4.84049	3.24685	1.28169	2.5679
LOC_Os03g48060	19.7116	9.97334	19.3984	5.12183	3.73377	5.73232	22.9116	22.33	50.9516	1.45119	5.45552	11.4178	6.00109	10.9328	15.6718	16.1761	46.5875	61.5911	38.34	30.4574	20.7626	5.21486	6.51038	2.75405	91.0542	76.5932	62.0059	12.8862	10.2737	12.8431	32.1767	49.1107	10.5258	15.1503	13.7031	9.33417
LOC_Os03g48270	34.0072	27.3319	32.5393	6.18117	8.18462	11.1612	60.4628	58.6839	77.7009	10.1624	9.83286	11.9611	48.8458	48.8668	51.8059	37.7846	46.4787	52.6564	43.267	43.8953	70.7097	32.8687	28.0637	12.8029	138.826	100.002	104.051	16.8049	8.3074	14.9944	82.9905	65.6037	61.1891	49.0694	73.7713	70.6066
LOC_Os03g48760	0	0	0	0	0.156588	0.723891	1.8528	5.58669	63.0706	0	101.341	1.58901	6.78867	48.569	14.575	114.075	137.675	626.323	0.088789	0	0.016326	0.056295	0.005107	0.102805	38.2276	95.8678	207.795	17.3166	36.1426	56.0702	11.9019	17.158	5.1596	21.6947	22.3768	1.96682
LOC_Os03g48780	3.84855	2.97879	1.09034	8.28938	3.62683	8.2837	1.81399	21.3968	53.8867	4.79467	114.001	2.82103	34.2828	85.5504	39.48	318.207	106.287	882.09	3.36686	1.64222	1.75692	16.7782	29.0171	10.2934	135.221	228.741	320.001	136.126	255.422	338.786	140.885	129.321	51.9807	176.818	271.83	14.5132
LOC_Os03g49220	4.80327	5.73786	4.50912	18.7833	24.8423	17.9126	6.31547	6.39727	8.91109	10.0317	14.9679	15.1217	9.10215	8.41933	8.58067	8.54973	7.92634	7.30978	3.28753	3.87875	3.58623	17.881	17.8732	17.3184	6.7907	12.1514	13.1089	21.3046	16.9976	14.1139	4.12304	7.39235	8.9474	8.60345	5.31215	6.92893
LOC_Os03g49430	7.70949	5.44634	8.77645	0	0.01224	0	4.63331	11.3136	3.39242	0.028344	0.027137	0.024978	1.94447	2.57142	1.40037	0.965105	0.910775	3.05069	7.05683	7.55512	6.1375	0	0.039263	0.022401	8.56388	4.66586	2.50072	0.006027	0.084378	0.061554	4.01141	7.87237	16.8297	5.78264	2.72401	1.43968
LOC_Os03g49440	40.6223	55.5	39.9028	8.99966	6.64104	8.95854	28.7548	31.8883	24.8571	5.4658	7.08183	7.36761	34.66	34.8838	36.9812	47.636	39.5618	32.2696	55.7844	39.8898	66.8491	28.5132	16.6521	6.25577	35.076	46.2192	35.7214	12.7192	15.0588	18.1402	215.597	68.9998	43.8507	31.6192	136.996	47.3144
LOC_Os03g49630	63.4924	55.4359	45.9648	10.7743	17.6548	12.1629	50.9094	67.2533	42.1311	12.0365	9.34884	22.4507	47.3421	44.5119	35.8296	31.1582	19.9245	21.9105	26.1919	25.4852	34.585	11.3388	5.96866	8.95254	16.2188	16.2346	5.04375	3.69474	3.79139	2.68451	7.73447	18.5354	24.0066	35.6678	12.5339	27.5659
LOC_Os03g49720	58.0512	59.5582	41.5536	12.5333	10.6511	12.9616	69.0944	52.7503	66.0744	7.80154	13.2143	11.2199	59.718	53.5588	68.2093	56.2435	36.1579	37.5726	29.7469	30.3636	36.1044	10.4078	12.4599	12.6912	23.7632	25.6146	19.6566	6.70962	4.42652	3.46641	45.4449	32.6157	35.1957	39.8021	34.1286	40.3756
LOC_Os03g49770	37.7018	39.7046	36.1071	15.5248	17.7188	16.0254	38.6745	86.3667	58.8265	25.473	21.9181	18.6833	45.0944	35.841	72.726	28.9246	30.404	22.9658	51.6167	36.1567	45.2394	18.6309	20.3374	19.1036	59.8461	42.5461	42.4986	16.1293	25.6337	21.8034	23.4641	28.1976	17.9821	52.2452	17.7766	20.7257
LOC_Os03g50080	38.7945	60.3249	35.2454	275.827	228.97	258.062	46.2731	57.7375	44.9147	132.407	176.014	283.216	46.7621	62.298	49.724	36.0156	20.1141	16.6436	31.2697	26.5857	24.2395	113.622	115.605	116.374	9.99705	10.4081	4.85856	80.3516	48.5537	48.2186	4.95207	12.4334	23.6089	38.8951	10.2923	29.8391
LOC_Os03g50130	84.0147	95.2304	92.5103	15.4539	18.7543	15.8759	71.1674	91.9299	61.9874	12.664	22.3541	16.47	86.8175	71.4728	62.847	56.2854	57.4602	44.164	89.8764	90.1162	110.097	39.6524	29.986	20.9504	89.2932	114.813	150.287	29.4446	27.2796	30.0375	94.5543	314.351	243.717	78.6153	68.4868	77.6732
LOC_Os03g50310	195.828	210.554	193.952	41.8547	64.0172	41.9337	209.686	259.663	138.393	169.384	68.2536	125.092	118.595	175.681	133.375	76.3222	58.5609	30.6336	177.669	164.858	137.765	32.0435	54.8377	25.9467	46.1388	45.3145	31.8273	50.0735	40.4974	32.3654	28.9558	48.7756	74.9914	157.55	60.624	137.972
LOC_Os03g50364	0.313507	0.175635	0.111531	1.63845	0.348011	0.801069	0.089897	0.241818	0.230679	1.06013	1.15554	1.69785	0.090621	0.403238	0.58326	0.22942	0.334576	0.154588	0.093129	0.034636	0.153634	0.838683	1.09009	0.677791	0.139283	0.084403	0.231231	1.64312	1.29636	1.35263	0	0.256793	0.234292	0.338188	0.349671	0.578358
LOC_Os03g50430	0.479935	0.627886	0.735471	2.63924	2.80298	3.1218	0.768043	1.39578	0.694962	2.83637	3.26441	2.07011	0.692031	0.73957	1.02381	0.725375	0.492046	0.696739	0.687657	0.593512	0.494319	2.58189	2.89842	2.86651	0.7819	0.436924	0.767946	2.65514	2.00753	1.72854	0.103864	0.454055	1.42382	0.359971	0.268132	0.501796
LOC_Os03g50510	7.51284	8.89467	10.0978	39.9228	48.4673	36.7996	8.17729	8.38764	14.2771	40.404	56.4956	51.1009	18.3251	12.7416	15.6924	12.7482	16.2675	15.125	9.49095	10.2309	10.4928	41.7964	49.5172	27.6475	22.8491	42.7056	33.2512	59.3529	51.2564	42.7102	23.3063	13.9093	13.8962	13.5362	17.9127	11.732
LOC_Os03g50870	259.236	225.133	248.991	29.3305	43.9496	36.8136	169.837	238.301	260.195	26.4717	43.0152	25.8694	159.097	172.417	142.698	156.715	145.803	176.648	147.16	178.777	182.445	47.9573	52.7487	77.8153	156.942	150.73	144.558	63.031	80.6732	83.4365	194.608	234.436	239.564	205.322	153.985	192.109
LOC_Os03g51010	9.98236	4.51424	7.85368	2.18014	1.53026	1.39813	8.74236	5.71911	10.2375	0.781636	2.17952	1.64283	9.98413	3.70597	6.29148	3.0618	3.00482	2.4449	4.53704	6.55043	6.37073	2.04531	2.82351	1.38258	29.6211	11.1885	4.41576	2.87264	2.1467	1.71693	7.53661	6.36785	10.3947	4.53875	4.39965	3.65341
LOC_Os03g51080	23.5723	21.4795	25.9639	25.5431	29.5644	26.9891	34.4478	31.0046	57.5634	27.1852	44.4803	20.5658	57.3886	56.532	60.8493	86.6919	99.5506	180.515	25.0716	23.6844	31.6742	37.8568	30.0741	49.5152	102.415	74.7313	112.566	76.0729	122.551	106.69	135.876	150.266	119.597	95.4413	138.262	95.809
LOC_Os03g51230	0.328977	0.232429	0.128619	1.6554	2.30328	1.30714	0.365777	0.205989	0.334623	1.0446	1.00027	1.64123	0.197495	0.513373	1.01821	0.47767	0.611148	0.377594	0.163578	0.208927	0.104074	1.04651	1.31133	0.726354	0.332396	0.315083	0.171516	0.847695	0.512336	0.542403	0.045276	0.065753	0.108016	0.346676	0.067682	0.071281
LOC_Os03g51610	1.35715	1.75176	0.958231	7.95267	10.4753	7.7964	1.66559	1.1222	1.33295	12.0535	9.7353	11.5087	2.43011	2.7131	2.045	2.19067	1.3019	1.85985	1.14769	0.832698	0.841808	7.71762	9.28655	7.14349	1.12426	1.40048	1.60031	9.1432	5.51797	3.44719	2.069	2.97988	2.32454	1.63764	3.59656	2.56736
LOC_Os03g51760	2.67324	2.70326	4.993	0.012036	0.086572	0	2.67115	2.96885	2.47739	0.127207	0.094528	0.063673	0.392353	0.858114	0.490611	0.1764	0.096251	0.34634	1.52886	0.678478	0.596204	0.053929	0.160105	0.059614	1.50832	1.84121	1.36306	0.106562	0	0.364163	0.457801	0.477918	1.50307	1.62964	0.308932	0.470771
LOC_Os03g51920	107.916	135.851	155.19	1.56117	0.738447	1.10023	47.7206	42.531	93.1289	0.587985	1.01338	0.917111	32.138	23.4614	42.0555	24.0161	19.016	22.8474	54.3705	39.4155	47.3902	1.88991	1.68241	0.835654	44.771	51.6739	21.3177	1.21262	0.947979	3.35988	169.101	27.7132	30.8244	42.1456	31.2799	5.78182
LOC_Os03g51930	67.6165	62.69	57.3748	42.5655	31.7798	25.9867	69.4449	49.0857	62.5266	20.8282	22.9354	32.9181	39.3592	47.4796	52.2384	43.7329	40.2407	42.9816	48.9907	52.1477	47.443	18.3868	17.8376	19.529	41.0119	34.2467	33.4351	15.1116	16.7855	31.1222	38.4939	26.0635	26.1	35.5473	21.4198	24.1239
LOC_Os03g51980	26.3931	8.8482	46.8222	11.6853	1.17895	8.79253	75.9118	27.9467	22.7846	1.87941	0.625593	0.270134	9.99383	30.0635	45.4117	5.40946	29.099	1.14428	20.4774	21.368	20.43	4.42303	0.460223	3.65198	26.5604	7.46295	0.602242	0.406765	1.08055	0.483832	0.850026	0.231705	13.9204	16.4836	0.410823	4.76656
LOC_Os03g51984	0.683956	0.936338	0.525185	3.48292	3.36691	2.46985	0.702508	0.981827	0.614183	1.62652	2.96142	3.84156	0.775695	0.650628	0.682354	0.395459	0.462686	0.207636	0.327692	0.255307	0.412406	1.85611	1.91238	1.33139	0.290274	0.392749	0.325293	1.42759	0.869864	0.762815	0	0.104924	0.425207	0.16297	0.057723	0.322073
LOC_Os03g52040	14.9841	14.4887	21.8688	13.4856	5.72364	9.96604	15.6602	12.9459	13.123	6.0283	7.25815	5.43056	13.3524	11.7726	13.1523	8.37609	10.2347	3.19845	16.6853	17.2091	20.629	9.0876	4.91123	5.58629	21.8252	10.0618	8.94652	5.19952	4.01555	4.38485	4.19287	5.03443	14.1611	7.8741	3.88941	4.32621
LOC_Os03g52170	236.745	208.279	199.561	43.3117	47.1513	41.8722	220.283	208.487	208.124	50.8576	93.2332	45.8203	199.214	187.112	199.041	191.08	140.351	287.695	133.176	144.043	159.723	53.701	48.0069	110.997	158.125	154.429	129.925	121.873	181.863	219.426	174.003	276.354	193.926	242.838	347.253	301.156
LOC_Os03g52390	15.3488	20.0909	4.74638	7.94874	9.74303	6.64383	29.712	49.8419	16.4562	19.69	63.5105	48.969	349.092	167.643	103.337	298.078	96.2066	303.236	9.49679	6.88257	18.9794	158.411	25.843	71.281	18.6659	74.8966	64.9312	172.582	159.899	85.5752	836.549	633.011	194.798	245.902	1224.06	744.961
LOC_Os03g52880	2.05351	1.48813	1.05798	3.97035	6.14335	5.83651	2.47543	2.17102	4.97309	5.3044	5.70263	5.13049	2.65627	2.83327	3.07521	2.61693	4.10171	3.68443	1.85302	2.37797	2.28374	7.57927	9.10324	8.73304	4.01055	3.88162	5.93117	9.6213	11.6939	9.53541	1.75988	3.86047	2.70026	2.82851	2.21317	2.08765
LOC_Os03g53230	34.612	31.6964	40.4148	114.176	150.572	144.14	68.956	83.4828	78.1013	74.5339	131.512	129.914	62.1463	72.4396	83.8703	48.6656	88.4704	81.293	48.9313	43.2874	46.199	113.381	134.99	101.527	59.2767	88.9359	127.555	243.338	122.33	196.55	62.5623	67.5744	83.2116	65.0255	43.4914	66.068
LOC_Os03g53340	2.12797	2.0838	4.89774	0	0.019925	0.086381	0.426407	8.53873	1.99624	0.011606	0.11214	0.011968	0.38745	0.96815	0.476324	0.894971	1.07558	2.82877	2.47957	1.69992	3.93542	0.047669	0.262199	0.024391	2.55289	3.14237	4.79826	0.103084	0.189335	0.133152	14.764	33.3535	46.074	5.84423	1.03508	0.371164
LOC_Os03g53350	0	0	0.023772	0.631905	0.749935	0.661771	0.127416	0.192884	2.27103	0.214571	5.12319	1.42955	1.80005	0.516323	1.70757	1.8577	2.20808	14.0484	0	0.086511	0.311499	7.12754	13.685	3.1901	11.3401	5.93491	7.67224	16.7446	22.1636	26.3332	13.2218	3.63229	0.802768	1.9191	6.4355	0.320387
LOC_Os03g53390	8.11998	6.22422	7.97715	4.83809	2.84509	6.27083	7.61211	6.34282	4.6697	4.3179	5.69184	7.8915	4.44034	4.6102	4.55212	4.62406	3.38334	3.3431	5.41097	7.69144	7.61679	3.53911	4.73189	3.98056	7.21154	3.03374	2.28302	2.87505	3.37894	2.34069	1.69375	5.35822	4.16108	5.25216	3.43523	4.79194
LOC_Os03g53580	0.21517	0.196449	0.254975	2.11159	1.32491	1.534	0.559961	0.165689	0.254566	2.00577	1.5644	1.36111	0.065328	0.560967	0.24841	0.284367	0.138031	0.055646	0.233376	0.194079	0.222919	2.31084	2.72316	1.843	0.14861	0.11979	0.173773	0.741298	0.836183	0.566136	0	0.023654	0.217516	0.11223	0.148743	0.102051
LOC_Os03g53640	12.198	17.6592	15.3595	45.5213	31.4134	38.0469	20.1474	21.8957	15.765	42.5986	34.6195	50.8209	14.9494	17.2238	16.7299	10.5298	7.43311	5.68932	8.60279	7.0212	7.75345	21.4363	19.5764	24.6969	5.39062	2.90429	2.83766	19.0726	10.9432	15.5697	1.38566	10.1362	18.0727	14.0147	5.93933	18.6904
LOC_Os03g53710	20.1669	29.2316	14.9887	125.674	134.862	132.174	29.648	19.707	11.2856	91.2929	92.0836	133.017	9.33603	23.8083	20.8995	11.8594	11.7946	5.06058	9.47669	5.04745	6.22752	64.3351	67.7177	80.4523	2.68623	3.09871	1.35814	28.814	17.0758	24.7643	1.27426	5.08689	9.27988	12.9625	3.64608	15.4701
LOC_Os03g53740	2.00803	3.57941	2.76691	9.79122	10.0431	12.119	3.907	4.71137	4.9332	12.6339	13.5314	12.1068	5.35711	4.90035	3.3041	6.94958	5.65514	8.13451	5.94584	4.67149	5.97837	13.8937	13.2295	12.345	5.91008	4.85733	6.50123	17.1218	12.9983	13.7127	8.40555	6.73137	3.89108	6.50204	13.1666	11.7664
LOC_Os03g53800	36.9784	50.1957	65.2624	376.747	115.482	169.435	76.485	47.1379	36.0214	92.2567	175.757	70.2438	142.778	141.639	162.363	179.779	179.436	165.233	24.3196	26.47	30.5976	121.351	60.4011	97.682	74.0431	98.9325	104.708	310.128	307.585	277.358	202.814	204.449	184.474	144.965	201.48	106.511
LOC_Os03g53860	33.4173	18.4983	57.1199	25.2752	4.56619	15.8799	60.8518	22.5361	17.7994	5.70286	3.98774	3.38639	9.92106	34.7711	52.1029	12.4954	34.4733	2.97872	19.0986	20.9684	23.2654	7.34313	1.50651	3.32618	16.7106	7.28588	1.12111	1.15639	3.21305	2.079	2.8267	0.948088	13.9075	13.8803	1.05409	3.62126
LOC_Os03g53910	111.487	100.287	106.226	33.2316	31.9673	33.8145	90.4981	98.1123	78.8555	39.3406	27.0031	34.2124	49.8438	61.7169	50.8822	33.9664	41.6491	30.3341	111.55	94.3961	81.4	30.7037	25.883	27.6932	68.5677	47.412	39.1475	25.8666	28.5506	24.0994	25.1651	47.5758	87.454	70.44	29.512	59.363
LOC_Os03g54040	2.47893	4.20044	4.04123	20.1664	12.689	15.1869	5.54446	5.54768	2.54184	3.83851	4.06181	13.2808	2.21489	3.30175	4.54694	3.28537	1.63357	0.432518	0.673435	0.319537	0.513206	3.97336	3.09903	3.27312	0.185891	0.928192	0.482645	1.52374	0.484852	0.826755	0.247283	0.328543	1.61291	2.88943	0.433697	2.13735
LOC_Os03g55164	4.03364	5.7891	4.33246	16.2461	20.7902	15.4842	6.18304	6.00802	3.09939	15.8087	16.2913	15.1367	5.26814	5.66649	4.537	4.66505	3.34171	2.92037	2.08546	2.9296	2.7281	9.02653	10.1607	7.09059	2.42228	2.28888	1.64315	10.6932	6.04819	8.49648	2.46512	2.44471	4.89818	4.484	2.95119	4.7669
LOC_Os03g55240	3.90095	7.42561	5.41421	9.14908	27.6552	14.7266	13.2708	11.8283	37.6925	7.9369	26.3021	12.6766	52.1248	36.199	26.3615	125.144	56.9227	105.752	7.20787	5.73888	6.63137	45.1754	31.0978	48.9596	155.057	183.299	113.774	91.2009	93.442	68.5446	175.565	218.382	89.9329	88.0503	241.562	73.1744
LOC_Os03g55280	14.8757	13.2412	14.0135	41.4015	58.3727	43.8279	20.0112	16.8018	48.5792	24.061	39.1169	30.9306	34.3627	29.2693	34.369	35.9592	54.9374	58.4553	14.3032	16.4797	11.3796	46.804	62.6939	41.5134	51.5791	69.6131	96.3527	74.7694	83.6252	64.7774	15.9266	29.3484	36.8288	30.7876	18.5378	15.4645
LOC_Os03g55340	0.177766	0.115685	0.145987	0.74291	0.940273	0.778733	0.031615	0.181481	0.240005	0.726235	0.659254	0.607127	0.159814	0.217453	0.248853	0.23466	0.150194	0.332831	0.153457	0.223065	0.033841	0.500736	0.604438	0.773645	0.267559	0.313331	0.248527	0.426731	0.654409	0.580673	0.150435	0.218617	0.223631	0.163269	0.135309	0.13733
LOC_Os03g55670	4.32686	8.39643	2.06325	78.5825	117.831	84.8022	3.43657	3.24195	2.19962	78.1737	91.1008	131.279	4.06375	7.34012	2.64356	1.86153	2.3659	1.93829	4.35929	4.35733	3.42114	59.37	63.3846	61.4226	1.66445	2.92132	1.91504	67.581	44.0596	39.9161	5.92704	4.01672	1.85392	3.81332	7.23922	5.78719
LOC_Os03g55840	0.485122	0.61029	0.492756	5.85682	5.07066	7.48259	1.07583	0.883612	0.405881	3.06746	3.19765	3.36265	0.709139	1.42556	1.58243	1.12158	0.852913	1.48746	0.874188	0.51225	0.718533	4.29128	4.57977	4.94898	1.79495	0.65256	1.79633	5.67166	3.14242	2.83616	0.1566	1.11107	1.55452	0.93616	0.915375	1.34119
LOC_Os03g56400	1.39763	1.77285	1.16444	4.83412	5.63251	5.55015	1.57547	1.06113	1.58141	4.97379	4.50061	4.54888	2.30069	2.12396	2.09939	1.61927	2.2938	2.45028	1.5151	1.88948	1.9146	4.6155	5.58505	5.39714	1.98991	1.86094	1.68401	4.97825	4.19808	3.71878	0.94436	1.82123	2.92911	1.85664	1.55202	2.44114
LOC_Os03g56420	25.3231	29.9504	21.7679	15.1465	14.1654	14.8229	24.72	20.5121	20.1309	18.2419	15.9453	14.9755	24.7674	26.8756	19.4263	18.6415	16.4587	16.0243	21.2111	25.6066	20.9166	12.9955	13.0527	13.6448	19.9616	18.5324	17.4971	17.1283	15.1345	14.9476	17.8035	23.447	22.8985	22.3906	25.8746	32.9236
LOC_Os03g56580	3.0222	1.7041	2.68637	5.35873	7.69525	4.92384	10.9238	5.86639	10.1864	9.57153	24.0134	20.4659	12.124	13.1662	10.7507	7.90742	17.943	25.306	3.63188	5.95396	6.14788	12.0429	9.79675	23.2507	9.577	9.29107	14.4228	18.1117	41.0507	40.6998	4.07913	15.2214	10.309	15.4213	18.263	45.9565
LOC_Os03g56620	7.01555	7.36113	6.4237	15.1974	17.0708	17.766	8.27141	8.49975	7.70664	23.9292	21.2651	22.4482	8.54011	10.5333	8.80676	6.16657	8.20962	7.66312	6.9688	8.03611	7.24917	14.9338	19.3443	18.7327	6.39332	6.0437	6.76236	20.6665	22.185	17.5092	4.37252	9.2914	6.58731	10.4085	7.21771	13.6142
LOC_Os03g56670	831.425	1263.36	1078.13	500.504	416.5	376.11	620.385	767.727	439.417	282.013	282.36	474.961	360.35	427.776	560.764	366.208	301.895	187.394	468.047	372.669	449.561	203.493	210.593	249.388	205.478	122.945	96.0774	148.88	72.8619	119.998	96.8751	191.23	313.229	459.305	192.443	423.996
LOC_Os03g56782	28.0873	12.3518	25.7217	16.3523	10.7027	11.7922	45.1919	60.4006	30.9865	9.78286	4.98205	9.0109	10.3617	10.6839	17.3461	22.6547	6.55869	2.65006	44.8718	34.4835	17.008	5.33842	6.08385	9.16522	7.04059	2.86548	3.34983	2.55912	1.75167	0.121823	8.72588	4.76244	20.0909	28.3162	7.05057	11.9642
LOC_Os03g56840	5.29414	7.49167	6.61827	20.6724	16.8219	16.241	6.26882	4.84366	5.12181	8.33169	11.2962	20.4335	4.35229	6.85272	6.73937	6.56271	3.4762	3.32903	1.70708	1.88371	2.2763	8.93389	7.76759	5.08819	2.18032	2.83136	3.80511	8.03365	5.48067	6.58402	0.991975	2.08816	4.8274	3.76555	1.79136	2.2987
LOC_Os03g56950	42.0525	51.1497	55.3837	6.92217	3.64023	4.9846	35.4832	23.9802	15.1894	7.21809	7.13587	7.61461	22.1869	42.9309	41.0624	17.2465	12.3604	5.9326	26.908	28.1256	27.3133	4.342	4.30007	2.66087	5.89299	9.04543	2.9954	2.79772	4.00103	3.58364	3.16686	7.76148	16.6673	17.9551	6.00916	15.4726
LOC_Os03g57149	81.7123	81.8526	96.9253	53.2922	51.9014	44.9148	58.3747	67.7623	34.8762	57.6503	36.5223	57.1992	27.1146	34.2346	39.397	23.4349	24.1488	18.4896	59.5196	55.1677	54.7435	25.2633	35.9297	31.7173	32.9799	16.0626	20.0663	30.7887	23.3964	24.0958	8.28595	27.7384	31.7357	49.7744	22.4785	43.3802
LOC_Os03g57240	70.3048	86.1015	135.55	80.1745	42.0868	50.3514	76.9398	66.7117	39.997	52.4954	30.4209	36.1698	23.0263	40.7075	68.4809	29.866	21.9637	6.89794	123.166	89.4926	67.244	35.5553	31.8501	2.17333	48.3236	19.9548	7.27619	30.8554	3.63427	4.25747	6.00059	5.83846	37.2309	33.3633	3.01455	12.728
LOC_Os03g57340	271.807	290.969	328.161	82.5885	127.675	134.321	266.659	346.387	348.58	44.3623	56.0588	51.5153	286.577	243.386	237.476	327.06	289.262	321.377	517.18	328.975	576.352	144.436	171.94	122.159	264.168	266.454	250.281	61.1497	71.2704	75.1902	575.779	511.03	532.049	327.252	385.377	271.967
LOC_Os03g57640	5.86755	6.5027	7.29994	23.0582	19.0295	27.8023	12.6769	6.68404	62.9352	4.98275	19.4176	11.6384	25.8254	21.664	60.0323	37.5369	52.3089	57.7522	7.79283	6.34837	9.03379	63.0568	59.717	26.521	174.845	166.026	125.885	65.7846	63.1781	78.3817	167.499	65.7121	22.5865	31.0938	75.5323	15.3678
LOC_Os03g58040	5.18505	5.89917	4.98834	19.8717	16.7445	22.4136	8.00945	8.33277	8.07975	10.7097	14.0677	9.90805	16.0028	9.39918	8.966	13.7792	9.85177	12.046	5.11573	4.74997	2.56404	21.5579	23.3343	18.2246	11.6412	13.7617	26.5064	37.2915	16.5433	18.3823	31.3121	11.6501	13.5851	7.84077	15.0017	6.63842
LOC_Os03g58530	15.4948	15.34	18.3604	8.76627	7.98568	8.48368	12.2328	14.53	11.6494	8.86557	8.06119	9.31014	10.7694	9.7348	10.0597	10.5688	8.72037	7.69896	19.0607	16.7156	14.379	11.2911	7.69714	7.03329	14.0537	10.7744	9.00334	11.5084	7.48729	6.56237	7.03844	11.8404	13.0789	11.7476	8.10272	8.2679
LOC_Os03g58600	0.034865	0.093866	0.030511	0.078214	0.059412	0.227514	0.167136	0.16603	0.167598	0.129869	0.494838	0.030576	0.167416	0.616296	0.689962	1.08918	0.91951	1.52179	0.083666	0.026348	0.084896	0.125915	0.303258	0.296181	0.296391	0.20113	0.316	0.500829	0.829386	0.712364	0.360163	0.854362	0.89438	0.893452	0.746869	0.868798
LOC_Os03g59090	154.708	153.387	134.332	15.8508	22.0049	22.7217	150.54	134.442	125.873	21.3319	20.9376	41.2595	94.167	92.0994	85.8487	55.6937	79.0995	27.1086	103.6	101.498	112.368	10.9747	16.6095	23.0015	41.0128	41.9202	17.4533	5.57339	3.09106	3.86006	30.3544	40.5229	51.9223	79.733	27.636	68.6667
LOC_Os03g59320	43.7377	37.7484	34.6155	7.57265	11.933	11.6113	51.8752	55.2142	92.3769	5.07092	12.3692	8.98557	74.9954	51.5486	56.6971	78.3854	67.5107	107.986	27.1799	26.9382	36.9503	13.8725	13.4939	9.2863	108.593	138.214	125.891	21.3735	43.9659	41.6687	115.488	137.867	63.8363	73.1372	112.003	54.7834
LOC_Os03g59430	4.63515	3.63826	8.44081	8.15068	5.41394	6.88791	2.76933	1.43543	1.02823	5.07157	6.6235	7.52103	1.1319	1.99797	1.63153	0.895932	1.55202	0.594713	5.72518	5.11715	4.16816	5.00584	3.08155	3.87833	1.19593	0.458391	0.160809	1.46847	2.1105	0.231502	0.413434	0.431128	1.08124	0.614117	0.364319	1.03841
LOC_Os03g59670	0.952595	1.76664	0.615484	7.65972	9.03458	7.34349	1.33837	2.58974	1.22485	11.7503	9.6008	6.91186	2.03307	1.18816	1.40793	0.610239	1.68157	1.57232	1.16292	1.03514	0.553577	5.14203	7.07543	5.33485	2.51628	4.18982	3.80274	8.31019	7.23158	2.17925	6.31101	1.36368	0.362552	1.89484	3.07426	1.10881
LOC_Os03g60180	0.600556	0.370622	0.440144	1.90611	2.58516	1.75576	0.625913	0.68011	0.573378	1.36785	2.03718	1.88429	1.1384	1.17224	1.33815	1.38	0.974779	1.45111	0.30243	0.437126	0.509403	2.05905	1.68124	1.50064	0.997802	0.490328	0.595398	1.65708	1.87127	1.39957	0.554093	0.579148	1.40316	0.598823	0.384494	0.364288
LOC_Os03g60200	0.150514	0.16128	0.105948	0.708438	0.889223	0.524155	0.162389	0.150633	0.137276	0.372764	0.550489	0.473846	0.261548	0.386587	0.353071	0.244804	0.168421	0.281342	0.242001	0.105588	0.114352	0.770201	0.764341	0.589338	0.255787	0.052157	0.198475	0.369918	0.554638	0.393326	0.035534	0.187719	0.380295	0.245286	0.109004	0.161859
LOC_Os03g60380	4.28465	6.66716	7.30928	6.61585	3.14285	3.68252	3.53441	3.71774	2.00531	1.76027	1.86881	3.06936	2.24325	1.5046	3.71203	1.83353	1.43053	1.31057	2.91971	3.04429	2.19575	2.30638	2.09485	1.90398	2.41635	1.50853	1.42127	1.26306	0.776046	1.07341	1.94668	1.66732	1.67612	2.41811	1.31146	1.11702
LOC_Os03g60580	15.2108	11.0678	11.8825	2.50093	2.78221	2.736	12.4463	6.94113	10.3011	1.56198	1.30554	1.19057	8.17455	17.6338	14.5402	12.9349	9.09836	14.3695	7.76437	4.70433	9.67722	3.46548	1.86161	1.09611	13.1998	16.3986	13.4062	2.12464	2.01517	1.91096	162.611	16.4565	18.621	7.05476	23.885	7.169
LOC_Os03g60780	20.4653	26.7164	29.8415	14.2096	15.9404	16.893	20.7946	30.1366	25.2981	10.5935	11.3265	11.2501	20.601	23.201	22.3049	37.7902	31.3976	31.3772	59.4352	34.8815	83.0617	16.9038	14.1927	11.8492	22.6931	26.3906	27.1727	17.452	13.9514	13.8731	56.9445	34.4609	39.9594	25.7261	28.0515	20.4133
LOC_Os03g61120	1.55462	2.07311	1.79505	8.88261	7.75427	9.23301	2.56511	2.40931	2.17132	3.78124	6.23071	5.67163	2.90001	3.22827	4.29673	2.59599	2.6166	3.69297	1.2748	0.856395	0.773991	4.17328	5.62631	4.54599	1.40531	1.83439	3.02159	6.66471	5.77013	3.86248	1.43392	1.64506	2.18499	1.72757	1.17062	1.72938
LOC_Os03g61260	24.2394	43.2776	30.377	120.775	83.0207	93.8126	54.2754	44.9406	28.6531	42.4296	65.2353	106.56	22.4049	36.2892	47.001	26.468	21.5	10.1698	11.8908	8.70289	8.06253	40.827	41.2021	41.6658	8.09217	9.86099	9.2887	33.1635	17.6792	19.5559	5.43435	20.3413	28.0915	27.884	8.95828	32.3055
LOC_Os03g61500	0.450826	1.06923	0	1.86242	9.68118	3.20465	5.23108	35.9274	238.882	0.135341	50.7959	19.0601	157.905	120.521	177.209	84.5899	88.9422	493.081	0.225111	0.148073	0.195036	9.94612	28.7749	17.8815	570.371	698.996	793.374	320.648	342.991	759.492	663.051	415.753	35.2706	167.395	521.927	37.2912
LOC_Os03g61600	8.09304	7.57746	7.07898	22.5953	26.2929	21.8462	8.64324	7.85787	10.8946	15.9636	20.145	18.4773	14.9277	18.091	18.2094	20.916	19.6589	21.5309	6.50009	6.31921	4.37972	20.7568	20.9796	15.7944	13.0632	11.0564	16.1437	29.1773	22.2243	19.4395	6.34199	9.18203	16.2623	9.93209	7.56533	9.20353
LOC_Os03g61890	19.5813	13.2225	13.771	7.99705	9.32065	6.98194	20.1976	20.4931	16.2635	8.53833	6.42838	9.76883	11.0593	15.7319	11.9474	7.80788	9.70191	5.10639	8.8008	13.1201	12.9519	5.55162	4.55814	6.24515	9.31392	6.16771	4.14697	3.83572	5.3552	4.35125	3.42656	6.67349	9.87644	10.9203	3.01457	7.35789
LOC_Os03g62170	14.7637	10.8822	16.4256	2.64562	2.4479	2.97588	9.38395	9.60933	7.59693	2.51734	2.17236	2.07977	6.62669	7.66314	7.87103	4.88657	6.22467	3.53652	11.5718	14.2241	13.7114	1.3911	1.4657	2.18514	4.90095	3.54708	1.93837	0.919079	1.00089	0.80605	2.48945	3.81094	6.30398	6.5216	2.97317	4.72018
LOC_Os03g62230	0.273425	0.177186	0.092737	4.54249	11.7401	7.92547	1.9268	1.77732	48.9446	0.964321	8.69082	4.11372	3.92756	3.49151	3.62967	8.26975	25.6123	74.5648	0.27589	0.520329	0.745581	15.4267	23.9992	9.90248	71.6207	101.711	115.794	20.8482	39.5713	54.6259	17.802	64.2332	5.37712	14.5547	29.5413	9.40617
LOC_Os03g62480	0.162047	0.124897	0.136986	0.367324	1.54609	0.971435	1.30151	1.58605	3.84342	0.363737	3.80548	0.596198	6.34786	3.58443	1.7971	3.31429	3.1676	6.6166	0.201599	0.184401	0.20628	2.66138	3.83814	3.17777	13.5801	15.8233	30.2137	9.46875	16.5906	11.0206	7.08355	58.0729	18.0742	6.42446	6.41094	3.37968
LOC_Os03g62490	2.66293	2.88696	2.50766	5.98442	6.51559	5.6798	4.24414	3.26489	7.79632	4.44166	9.6755	4.34127	12.437	6.93366	8.63414	11.2127	10.9588	14.4788	3.75968	4.16365	2.91271	9.6903	9.3742	9.61281	11.5496	11.7538	19.7397	17.6958	17.6139	10.5278	21.5357	30.0291	20.3187	9.89781	11.6577	9.42991
LOC_Os03g62610	13.5542	12.3847	11.2896	7.53004	3.6854	5.89533	13.1949	9.86535	11.2725	5.82491	4.87232	6.12895	12.4146	14.8491	13.6963	9.33618	6.83754	3.93575	8.88495	9.97225	13.3214	6.59588	5.6724	5.28552	6.51233	4.07728	3.00696	4.06656	2.91102	2.93206	2.03657	5.5414	8.03245	6.96197	4.46454	9.11467
LOC_Os03g63280	19.1725	11.3966	27.8693	8.04984	2.15023	5.77369	18.7451	5.88468	9.75357	1.03114	5.96301	2.15113	5.34229	14.7282	18.5152	4.22889	10.2984	3.64695	18.9849	28.3503	47.2746	7.63866	2.22488	5.5922	26.872	17.9786	4.91293	6.64233	6.22821	4.42744	0.942871	10.143	19.6193	6.28055	2.84665	7.25739
LOC_Os03g63360	100.638	109.606	104.104	48.1151	55.439	47.4121	85.0431	78.968	69.1743	39.3545	36.5492	47.2	53.9849	76.5608	73.1718	51.7906	48.8375	35.6378	72.3251	71.8772	73.5897	30.6291	34.0397	32.027	42.6638	26.8695	26.4628	27.7051	18.2532	20.3664	36.5347	38.0832	48.7978	54.7549	35.3126	49.2533
LOC_Os03g63370	68.8936	71.1421	94.6337	18.4043	22.0744	28.279	85.3835	44.5814	63.1414	17.5224	37.6559	23.7318	70.2911	96.1052	96.9181	55.5518	112.495	69.5686	80.5459	76.5519	121.191	59.3979	25.0585	38.8058	88.9767	62.628	33.5619	47.9662	58.4268	53.1547	42.6323	79.9597	83.5501	69.0798	92.7496	112.59
LOC_Os03g63400	13.2552	13.5469	14.0556	35.2041	40.4325	38.2659	18.7059	17.0155	33.9801	26.3313	34.1659	32.5057	43.3015	36.3923	34.5042	39.2503	41.2985	45.015	13.4617	11.7283	10.6532	39.2671	47.6943	31.9974	35.1518	41.4625	68.8581	64.7789	51.9472	42.1447	20.382	34.6405	50.1909	30.6569	21.3306	22.0005
LOC_Os03g63700	20.7435	8.34214	13.7035	30.5523	43.9347	39.0208	34.0536	39.705	80.8783	30.2237	43.3762	29.9633	63.5184	30.2181	32.1537	48.8168	57.1163	81.116	29.1793	31.7906	20.666	57.7773	88.9393	80.2459	107.29	119.143	149.979	92.0685	152.611	81.5796	74.8902	154.905	61.6451	91.3185	128.872	94.9439
LOC_Os03g63850	11.4181	9.70811	9.81045	18.8011	19.205	15.5166	11.8525	12.4213	11.7862	45.9646	30.1235	34.3216	11.5646	11.0875	7.68777	5.39458	6.68573	4.50967	11.1259	10.4908	7.54113	15.3864	14.8272	7.50862	10.6269	8.71287	7.06421	22.9624	25.9961	16.7067	3.44249	8.12508	8.53245	10.5732	6.81294	10.0562
LOC_Os03g63900	19.5035	14.3003	16.8358	69.6963	50.1035	66.4413	24.7908	24.5401	24.8046	109.462	86.0615	96.0847	29.2752	29.9584	21.7557	24.3258	20.9206	21.6418	17.0274	15.4694	18.6602	63.8291	53.6693	72.7035	16.2481	8.25856	13.6882	88.0399	57.7876	82.5111	19.8585	38.8631	24.4619	27.3332	48.2281	86.7801
LOC_Os03g63910	2.41638	4.84142	2.17173	11.8564	11.482	21.0037	5.31186	5.12273	4.84586	3.32237	9.04537	13.2047	2.51227	0.772875	1.53918	0.285233	2.4859	2.54164	3.44562	4.66486	3.40559	12.4858	10.068	17.0688	2.14891	3.18834	2.24636	8.94657	10.3386	9.97335	0.976328	2.24939	3.76105	2.76119	1.08236	1.48568
LOC_Os03g64020	77.0097	105.979	83.1457	18.8627	20.2326	19.8668	50.7321	39.1205	27.6049	23.6962	25.9477	42.2547	24.3374	37.3521	66.3072	23.6063	15.9792	16.5879	33.4065	43.4445	43.0962	15.9276	10.4904	21.1687	13.3704	7.58881	4.28182	8.23271	7.9622	4.71948	11.5961	15.1383	19.702	29.1974	15.7378	16.9994
LOC_Os04g01354	0.058829	0.119435	0.055236	0.661373	7.24943	2.2198	2.64172	29.6636	5.17386	19.1583	95.3603	12.0337	29.9905	53.0705	34.583	179.309	57.0911	57.8249	0.035071	0.092555	0	7.60631	3.36868	158.845	33.5665	34.9121	13.8865	78.1637	286.638	299.961	41.5984	36.7428	133.609	225.28	200.466	291.615
LOC_Os04g01470	1.09789	0.899716	1.66419	0.606414	34.612	1.39877	8.51361	71.939	17.7875	5.22338	46.3609	7.77145	26.2721	27.4985	19.3405	92.5509	35.8719	157.459	1.0389	0.759363	1.79904	26.6123	12.2386	240.61	17.8718	22.0781	250.976	203.095	686.902	618.112	33.4578	100.527	327.604	96.654	573.992	675.061
LOC_Os04g01600	30.9354	29.9973	44.4412	38.3163	19.7973	24.1408	27.6238	33.5287	14.9892	47.7346	41.765	38.0487	16.5596	9.92887	15.6874	15.4043	15.0623	5.9848	44.876	40.5515	28.8268	24.7367	16.6221	17.8343	29.2742	11.582	16.1552	27.4951	19.6418	14.4835	5.09608	7.40732	21.2974	22.4335	5.73197	13.1946
LOC_Os04g01740	2.79977	2.47353	4.63674	0.543547	0.039362	0.380134	5.50001	0.8809	1.31994	0.123429	0.086394	0.080414	1.56293	0.78026	2.35978	0.330018	1.15877	2.05383	0.950867	0.949007	0.716981	0.147759	0.120157	0.059415	7.64128	6.19486	5.96459	0.09192	0.419825	0.380586	13.2335	2.39924	7.82031	0.711418	1.82215	0.085895
LOC_Os04g02050	4.74069	4.14424	5.30138	19.6738	37.4712	24.5857	15.5999	11.5378	64.312	5.28147	20.6137	16.1766	27.2268	18.4668	28.6216	34.1588	34.3384	53.6194	4.04523	5.60355	5.54068	42.5717	58.4981	23.6888	57.0592	86.8425	110.165	49.1851	66.5271	78.6207	77.1172	45.1054	15.2965	24.3818	34.0568	13.1975
LOC_Os04g02850	4.8342	5.77573	3.79052	13.6482	17.9109	14.0036	5.33612	4.93419	4.22481	13.8015	9.54503	14.2506	1.7381	5.35003	5.52972	3.04399	2.37339	1.38893	0.852404	1.00873	0.951997	4.18622	4.11721	5.25531	0.492677	0.170429	0.114461	1.93623	1.66998	1.40932	0.052789	0.183454	0.530923	2.14495	0.326206	1.42573
LOC_Os04g02880	0.090411	0.319634	0	54.3902	40.7314	48.323	0.075699	0.146969	0.193423	21.4473	23.6261	72.0688	1.08549	1.20753	0.703017	0.221475	0.536769	0.264037	0	0.019407	0	19.9245	13.6344	19.5238	0	0	0.02388	9.04572	4.33826	5.43912	0	0.415833	0.153954	0.199751	0.400767	1.43582
LOC_Os04g03100	0.494754	0.119182	0	0.106642	0.737582	0.174486	0.172265	1.75202	0.667316	1.57595	3.96172	1.85882	31.188	3.67302	3.92672	6.01894	1.92419	5.58247	0.212602	0.340209	3.11215	14.0126	1.61211	2.24877	0.978614	7.7565	9.37741	10.78	10.7872	10.4889	73.9041	28.1802	9.35569	5.82814	21.1217	4.0241
LOC_Os04g03164	3.39	2.20358	0.729675	3.409	28.2277	10.0674	11.8565	26.4221	58.3022	6.53043	70.4644	21.1374	127.405	50.011	32.3572	154.314	46.6059	194.864	0.439129	0.3749	1.50121	33.2969	45.9253	53.2518	86.9437	139.771	197.621	145.55	289.437	212.486	109.556	296.109	97.0061	148.954	226.623	80.321
LOC_Os04g03210	0	0.023531	0	0.023932	0.174532	0.074743	0.834462	0.29736	0.13094	0.37467	2.80937	0.915905	2.03687	2.26862	1.79925	8.35209	0.983723	4.22272	0	0.007875	0.074286	0.276741	0.132338	3.45287	0.082866	0.354822	1.206	1.27394	4.14943	3.89113	0.7021	2.44663	3.98074	2.26668	0.708678	5.15505
LOC_Os04g03370	1.90446	1.72172	1.62082	5.44928	5.61288	6.23415	2.27706	2.06197	2.7955	2.75925	7.09104	3.42898	3.41583	2.47387	2.01238	2.45568	3.11623	2.7843	0.841026	1.91657	1.66754	7.29945	3.69011	6.20318	4.56435	2.63228	1.3807	5.40332	4.70363	6.13279	0.13476	2.041	2.25839	1.88319	0.892966	0.753929
LOC_Os04g03740	0.690205	2.12017	0.851809	14.6201	10.6573	10.8674	2.38351	2.31862	0.822847	6.36712	6.1653	8.40789	0.66882	1.64693	2.70745	0.875282	1.20769	0.152714	0.530472	0.490432	0.43426	4.54252	2.99687	4.36131	0.549617	0.258332	0.401853	3.40487	2.43318	2.8317	0.027951	0.372384	1.38758	0.910084	0.253373	0.588857
LOC_Os04g03980	0.146903	0.237673	0.136693	3.31188	4.02665	3.78749	1.82123	4.15003	0.679805	2.02779	2.29812	1.9212	0.437201	0.7397	0.647573	0.660599	0.716599	0.254449	0.98286	1.71597	0.418232	3.97394	11.4719	10.6146	7.33133	2.7124	1.90787	11.2495	7.15418	0.884521	0.342296	3.09101	3.72674	3.67751	0.285533	1.91275
LOC_Os04g05010	451.417	348.893	548.85	144.188	49.9284	82.7749	271.906	261.1	152.99	39.672	59.3702	56.1895	83.6453	97.8709	110.548	76.4453	79.8452	81.1068	605.919	574.312	375.183	36.7089	16.661	46.0564	306.349	117.701	93.1059	38.6888	34.9947	23.6287	22.0123	80.8542	167.273	148.245	31.6698	60.4066
LOC_Os04g08350	18.9798	21.0179	22.8044	12.9976	22.7162	12.5054	13.8762	42.2402	10.6718	7.82351	15.0536	10.2328	25.6956	26.4967	28.9	32.5204	13.7621	33.0497	17.43	18.6398	10.7959	25.8838	26.6801	41.4703	154.261	288.286	634.099	299.727	801.846	456.317	146.963	242.988	68.5229	227.352	241.108	26.3047
LOC_Os04g09260	2.42785	1.87304	1.2874	1.1368	4.78351	1.81311	5.22655	6.69924	8.03275	4.73242	17.3705	6.5948	15.4059	14.2345	9.50892	15.8342	14.3021	38.0958	1.60997	2.28498	3.14604	18.6122	10.4036	26.3846	18.3079	21.1288	31.4155	45.5213	55.4951	58.1493	23.8512	48.0702	20.8329	30.5111	50.0564	48.5754
LOC_Os04g09900	2.83149	0.78256	0.495858	0.602321	5.60656	1.03282	11.9696	30.9467	8.70975	7.25877	55.7414	9.8644	99.202	50.3481	52.303	142.156	76.1069	247.744	0.773773	0.353355	2.10576	14.1792	6.85895	135.302	14.8933	16.567	52.343	100.882	158.793	256.952	96.0404	315.778	127.116	246.765	534.46	635.2
LOC_Os04g09920	4.08473	1.0611	1.81224	0.723715	2.53276	1.17501	9.99921	8.94825	5.14651	4.45322	10.8568	6.03574	33.4605	19.79	17.8432	17.6439	41.604	23.2886	1.47889	1.84841	3.73437	9.41889	3.31167	19.0545	4.55697	3.75155	7.77008	14.9714	9.27726	36.3103	11.2669	65.0281	26.9962	30.0374	122.921	254.645
LOC_Os04g10000	1.75984	1.02564	0.704241	1.8849	9.81363	3.01816	13.7454	6.19129	13.1429	4.90034	39.8165	17.7435	27.0275	26.3135	19.0763	31.538	30.1581	10.0455	1.83198	1.72498	2.66089	15.7093	8.61497	15.7614	12.4599	11.3344	13.8659	48.1446	67.1657	86.6277	13.3521	118.642	9.75864	19.567	94.568	248.69
LOC_Os04g10010	1.33149	0.56648	0.377044	3.65408	62.5806	10.5117	42.2314	54.5211	41.9387	12.6944	70.1139	45.4152	62.0032	47.7291	39.357	99.1128	69.1806	161.101	1.78113	1.37247	1.74593	52.2206	27.5657	206.74	37.118	37.7281	135.185	85.2583	179.204	285.214	31.7815	202.417	70.8815	131.175	153.352	373.36
LOC_Os04g10060	0.573618	0.154541	0.494312	0.324094	11.8832	2.05984	5.71782	11.4797	8.01191	1.72622	42.5489	11.8574	10.8957	13.2013	8.81276	42.1223	24.1603	93.9987	0.14181	0.127573	0.125679	5.3731	2.68611	69.2742	10.2498	14.4163	18.84	25.7083	118.873	186.389	9.80071	44.3991	13.1068	70.7358	51.4451	60.2446
LOC_Os04g10160	1.50079	0.604083	0.292807	1.13567	21.27	2.34676	24.1577	38.9474	18.3516	5.39428	88.4915	13.8793	44.3224	46.2334	33.8812	127.091	62.1641	285.524	0.682349	0.321197	0.587875	18.9224	9.68525	210.626	39.6906	32.4257	69.2593	91.9421	258.948	405.066	31.086	250.956	88.3115	262.199	243.907	379.77
LOC_Os04g10530	0.417461	0.786498	0.227346	3.70536	6.47401	5.08716	2.25006	2.42887	2.48846	6.03512	8.23497	5.54177	2.40185	3.80263	2.27265	3.5324	1.60108	9.91564	0.458423	0.809115	0.701091	4.48735	5.35194	10.0503	2.60716	4.13849	12.4953	8.15885	12.6955	8.59784	5.72373	3.9458	3.86973	4.03426	5.30551	1.32226
LOC_Os04g10940	73.1491	84.5637	104.817	96.742	82.1161	109.238	45.0619	52.8854	45.0018	135.965	87.98	94.7381	52.3159	39.3027	37.0457	28.0333	18.0726	6.27319	51.8883	47.4151	32.117	73.2223	73.2245	52.1738	17.6952	13.399	6.4832	30.1817	21.0693	17.261	1.02391	1.51607	13.6093	26.5828	1.24022	6.889
LOC_Os04g11030	22.7009	27.606	22.1428	1.77857	10.189	9.545	15.472	57.9216	23.481	14.7028	6.99162	13.4982	16.2032	13.7431	6.18787	7.20545	8.49503	4.58224	25.8494	30.864	8.51683	3.66543	7.65253	3.6241	9.20554	7.37816	7.42976	3.72994	2.35433	1.91321	0.665724	2.84922	10.2507	29.2174	1.38112	1.82396
LOC_Os04g12980	16.915	16.0986	13.609	19.7474	33.2947	25.1	29.7609	34.0802	62.5683	24.9967	65.4456	27.5264	53.0806	53.8297	50.132	65.7888	63.2278	105.377	18.1303	16.9367	14.1913	32.0504	29.1	41.864	74.6861	74.7821	103.782	132.572	118.158	89.8319	58.5607	70.819	67.5798	56.4779	58.1186	40.949
LOC_Os04g13140	1.51295	4.94393	1.30584	0	0.147844	0.027816	14.1249	11.974	5.72987	0	0	0.062553	10.3019	10.1986	12.8011	14.2272	5.56976	16.7061	1.42901	1.87345	0.687932	0.161162	0.284684	0.30608	7.57882	4.98498	19.8979	0.075045	0.148081	0.100955	34.6416	27.5286	10.1247	13.0768	23.2652	13.6709
LOC_Os04g13210	2.82648	2.90946	1.70011	1.45185	5.85651	2.10515	4.46578	4.41587	15.6264	2.38525	11.5623	3.46792	13.8322	11.1965	15.8962	31.9631	22.3116	51.6254	0.818144	0.868107	1.56809	6.98141	6.42597	5.75683	13.155	37.8152	62.7806	15.4792	42.5423	49.0929	25.6083	26.9408	16.129	13.7295	11.151	6.38715
LOC_Os04g13590	0.146519	0.12708	0.28875	0.793419	1.62728	1.95478	0.673159	0.378218	0.462341	0.80549	0.431287	0.453463	0.304828	0.248452	0.341522	0.938011	0.492883	0.542601	0.495175	0.637437	0.319226	2.10705	1.58635	2.61633	0.555576	0.519195	0.782563	0.815248	1.07686	0.459545	1.14996	1.32186	0.644302	0.568542	1.43165	0.980456
LOC_Os04g14780	2.63787	3.69379	10.3858	0.370373	0.129237	0.085587	1.20634	0.358872	0.264747	0.211574	0.080889	0.015937	0.636228	1.63092	3.93277	0.438991	0.197653	0.073422	1.80465	2.21087	1.42531	0	0.138651	0.031174	0.126355	0	0.03009	0.045275	0	0.009548	0.008069	0	0.147765	0.131565	0	0
LOC_Os04g15580	6.94602	4.14158	6.09704	12.0054	15.6597	16.4275	6.89562	8.13796	12.1099	15.9511	21.9021	18.8469	16.6265	14.1319	8.68251	18.7287	11.8629	23.397	9.05354	10.0148	11.6141	22.9532	21.5866	30.9777	17.2886	11.6772	14.49	24.4417	23.9199	23.5052	9.54145	25.1715	24.7876	17.6739	21.2517	24.3366
LOC_Os04g15920	47.6871	58.1705	86.096	37.9344	19.2278	27.0009	70.6793	26.4214	140.38	8.41059	22.327	19.9632	64.1833	26.9459	90.5952	102.733	118.025	37.2698	81.0181	73.5142	65.4914	123.625	90.47	21.7384	387.036	211.701	171.564	52.816	15.668	41.2735	87.7567	29.9011	66.6198	27.5878	30.5692	12.0381
LOC_Os04g17100	148.441	106.094	167.083	146.813	75.9704	128.609	172.292	163.958	146.596	58.4714	58.1771	41.8819	124.191	188.348	164.364	117.821	207.732	66.8422	170.769	142.93	140.082	100.394	110.652	122.416	130.086	99.9183	75.4469	66.6272	50.4945	26.695	210.95	92.0364	115.222	127.021	92.5011	155.259
LOC_Os04g21130	0.957067	0.047092	0.043313	0.024816	0.416557	0.199441	0.622016	0.809037	0.577253	0.1435	2.39335	0.697837	4.63957	4.40376	2.12732	2.44767	3.55274	7.05955	0.863644	0.399673	0.878903	2.61226	0.689451	2.01437	1.98425	9.94522	26.1953	11.1997	2.62569	8.56901	7.29329	8.4056	14.0239	2.73208	9.96079	6.67986
LOC_Os04g21320	162.862	174.066	164.425	76.9317	66.2539	93.4503	173.949	46.941	89.7041	37.8941	88.6029	77.3449	53.7043	202.353	178.627	69.4138	111.446	28.5739	146.31	175.157	285.196	164.928	45.2653	67.254	136.769	94.5629	23.5841	80.446	74.7625	51.1733	11.7866	62.6381	129.974	50.4761	22.2699	59.0781
LOC_Os04g21350	41.6654	79.541	42.162	1.27256	0.326478	0.342821	12.919	66.8815	24.9201	3.92813	0.999328	4.05956	41.2883	15.4497	17.9625	2.29506	3.89331	2.96581	59.5474	24.1558	52.0386	3.5912	8.10006	5.37102	2.54875	4.59994	4.54179	1.50463	0.786956	0.150336	10.3384	2.28155	4.27041	31.2534	0.655323	22.2762
LOC_Os04g22080	3.3098	1.94893	0.955367	0.327089	4.38254	0.411602	5.35658	13.0764	27.2247	1.18933	46.7499	8.10867	63.3332	47.5061	47.4217	138.905	32.2943	276.49	1.01436	0.687683	0.647793	5.68935	5.90129	29.3378	37.2746	69.3166	149.646	61.9267	150.115	159.764	78.5916	135.282	56.0127	116.08	160.486	12.875
LOC_Os04g22120	5.43192	9.70454	1.84846	1.14737	9.82524	3.30215	8.15904	18.4655	24.924	29.7731	41.1403	22.123	40.6082	28.3704	17.0416	29.4269	23.8501	74.0641	3.04238	2.61258	4.96143	20.9208	36.2982	60.6862	13.7482	18.2725	43.3921	52.844	59.9668	141.186	23.9783	71.0735	36.021	55.8706	64.5242	60.2999
LOC_Os04g22140	0.906318	0.706289	0.267232	2.11913	3.3282	2.6924	0.472091	0.636847	0.650719	2.84704	3.46178	3.9109	0.761224	0.725653	0.515542	0.460681	0.277076	0.413357	0.281571	0.263103	0.36036	1.89607	2.13144	2.86858	0.052965	0.250369	0.188006	2.47575	1.50485	1.55167	0.240193	0.564299	0.30898	0.498358	0.848555	0.752466
LOC_Os04g24140	12.1834	17.7605	12.0022	105.148	163.192	127.977	19.6132	18.0299	30.0778	60.1205	44.7685	87.3868	16.6826	19.3252	32.9759	46.6445	33.2945	38.232	21.2719	15.2629	17.2151	63.6522	107.361	65.7514	21.3471	35.7849	25.0136	30.8338	35.1545	45.1062	54.3068	9.24692	8.94199	21.9376	23.2441	11.2914
LOC_Os04g24804	3.20067	1.96225	2.39253	0.081735	0	0	1.3388	0.540451	0.437564	0	0	0	0.131194	0.859026	0.715245	0.095078	0	0	1.42655	1.05841	2.43205	0	0.036937	0	0	0	0	0	0	0	0.112473	0	0.055505	0.224402	0	0
LOC_Os04g25570	11.9716	10.6226	12.7389	4.15393	7.42842	6.63069	10.7885	11.2098	9.24909	6.77265	6.92513	7.88865	10.3284	11.5403	9.36305	8.83965	7.67492	6.69902	11.6305	14.0819	14.5782	5.74234	5.26404	7.20353	8.25467	4.63125	6.98285	5.51726	4.66282	5.80094	9.52958	10.2585	8.65889	9.08696	9.64749	11.6581
LOC_Os04g25800	12.9108	16.6763	8.68153	3.35125	8.42013	4.90629	10.7319	15.9062	12.0601	5.12155	5.10582	5.76834	10.8172	11.204	15.9547	13.2866	5.20334	7.98812	6.78527	7.45846	10.6126	4.62536	8.43199	8.11658	6.2394	5.33166	9.38383	3.98778	3.29088	4.20277	4.77749	8.94014	8.07941	10.9577	8.68898	8.00174
LOC_Os04g27400	0.080017	0	0.046336	0.527193	4.87866	1.53269	3.3248	3.15854	4.06332	2.19954	8.68654	6.48329	4.99302	6.38231	6.04071	4.84375	7.43202	10.2697	0.050435	0.416711	0.099508	3.28517	1.46545	3.4226	1.76056	4.66224	7.49479	4.84736	12.4245	24.1489	12.3601	8.81183	5.40889	4.12627	6.97142	13.3914
LOC_Os04g27790	9.39957	8.18442	12.6217	6.96527	6.46603	3.75257	2.04444	0.477784	2.8356	0.788059	5.98668	1.33201	10.6234	3.63726	5.71065	4.75525	11.9084	1.41177	5.71223	6.53421	10.1718	1.33847	1.39259	0.635265	1.753	1.04034	0.604537	1.10315	0.555206	0.430471	2.11158	0.212702	1.21529	0.370416	0.037603	0.050336
LOC_Os04g28250	19.3249	35.1698	32.1665	14.3194	1.17884	3.65416	42.0842	24.1933	8.80712	8.73313	2.47908	0.877064	8.27928	16.8467	33.6372	10.1595	20.8834	1.30916	16.684	18.1455	14.0802	3.68498	0.136957	1.09648	14.6644	4.64128	0.221635	1.10593	1.15885	1.72661	0.978985	0.826922	14.5442	11.9138	1.25505	3.17354
LOC_Os04g28420	70.4343	28.8808	90.6269	0.24806	0.037205	0.040205	51.6444	78.0015	68.1182	0.032857	0.110334	0.180967	20.9863	22.8705	23.1999	11.2964	17.3789	23.4059	28.6227	39.69	34.0849	0.173436	0.126299	0	84.9701	45.278	35.2545	0.050147	0.276446	0.559709	8.05326	142.902	314.098	51.5162	7.89303	6.17982
LOC_Os04g30420	35.8527	40.591	67.2699	58.914	56.4808	76.3128	35.5831	39.4196	27.9392	9.13418	8.05795	7.08376	15.527	32.1038	38.0206	82.1094	53.2586	42.1328	207.895	97.4249	283.069	47.2796	46.0886	29.2645	36.9683	24.9781	16.2218	11.5042	5.01454	15.3304	77.9938	15.8706	23.0769	31.9312	32.7307	20.889
LOC_Os04g30490	2.09926	2.1851	0.809455	8.6892	25.1028	22.4416	8.07379	8.93258	30.5155	13.2826	40.6221	18.91	18.4782	18.37	13.9995	22.8873	29.5979	46.9062	1.83573	2.78435	2.02353	30.9157	36.6669	61.4823	28.5335	24.4309	36.8924	80.0643	109.198	90.256	23.0972	25.8066	11.7413	28.5895	31.2019	24.4919
LOC_Os04g31760	1.33218	1.35793	0.646919	7.60812	23.249	24.31	0.832306	1.79175	0.841178	23.1842	20.7636	29.9148	0.935001	1.34982	0.322805	0.092281	0.28527	0.300497	3.41336	2.63861	1.62136	7.69161	19.3516	15.2842	0.942279	1.93683	1.58184	8.96069	5.58015	3.27317	0.04719	0.940379	0.784838	1.10067	2.61889	1.86502
LOC_Os04g31804	27.7574	24.1391	26.742	7.6248	13.3082	9.21011	19.3755	21.7809	17.4998	23.2784	16.2027	15.912	15.7941	12.5946	8.80668	12.9659	13.7925	4.25671	38.0842	39.815	44.042	18.7739	11.0337	16.4932	31.7581	17.5221	11.4207	13.923	11.1213	9.83387	3.97508	14.221	24.5805	16.3787	10.6634	17.979
LOC_Os04g32050	64.4527	51.1005	68.6263	33.7633	31.9649	37.7273	53.677	53.9789	51.0006	38.2717	35.0162	39.5055	43.5585	48.1894	46.8486	34.217	39.4222	30.3381	60.007	65.9247	69.0421	28.7141	25.3862	26.3234	49.9727	34.5312	32.456	22.3264	24.3054	23.4618	36.5204	38.1074	40.5769	42.369	43.6925	44.5208
LOC_Os04g32920	21.5405	26.5258	10.6457	47.5893	144.731	82.0318	52.5093	58.0741	191.927	59.8093	165.958	137.934	119.346	82.742	89.5859	170.065	171.5	361.431	22.0984	29.0215	38.416	143.771	189.669	189.261	247.262	209.62	316.452	217.362	379.019	383.765	193.446	195.269	99.1315	165.971	197.987	180.616
LOC_Os04g33060	40.8481	34.5933	43.0667	16.0856	6.04042	11.5956	56.3691	47.0502	40.3962	7.68063	12.7796	7.14389	40.7998	43.6266	53.437	37.7954	34.7544	24.4098	24.1073	27.8948	28.968	9.39305	6.426	6.68475	33.6925	21.1159	17.2058	12.564	8.91394	6.41264	28.2343	29.9953	45.8659	36.0952	22.2106	32.4265
LOC_Os04g33110	273.023	242.775	280.515	113.062	65.5079	110.252	317.412	282.591	214.598	104.681	77.4064	88.8292	212.064	160.444	278.138	210.839	159.595	95.0633	415.151	318.591	291.584	67.7016	68.8913	98.4653	132.266	74.406	95.1833	62.8083	35.752	27.6752	100.102	218.218	216.316	207.319	135.222	390.912
LOC_Os04g33150	0.027957	0	0	2.05585	3.51279	0.527796	2.10036	1.27012	0.377906	0.173726	8.27931	0.137437	6.28616	6.1453	13.3588	16.2629	0.932741	13.2876	0.050505	0	0	0.27031	0.233378	1.71422	0.468033	0.431714	1.84921	10.6941	40.1431	4.2227	3.82504	2.00803	1.35691	3.99522	4.50382	0
LOC_Os04g33260	76.317	92.4351	90.9338	75.8307	32.8963	44.4759	75.8921	57.5669	43.7635	41.6873	45.0856	37.6708	40.599	45.3426	61.6741	36.3924	35.5374	12.984	99.4044	71.0489	70.0209	39.9738	29.0164	21.5574	33.0473	28.1471	12.7116	25.3813	19.8745	18.7489	7.33071	9.61842	29.9518	38.3894	8.54773	17.3569
LOC_Os04g33590	7.61902	6.69447	6.35381	36.9579	38.1374	50.2757	9.38623	10.9443	13.981	54.852	36.1467	36.4079	12.9735	8.43578	8.08765	20.3116	9.93302	26.0225	9.03829	7.83427	9.84338	62.9508	72.897	67.2628	25.7918	24.4088	23.3169	45.5841	41.0086	50.1511	16.8884	15.0589	11.6086	18.5156	27.1665	22.0788
LOC_Os04g33600	0.776082	0.671678	0.958661	4.89014	5.32363	4.97077	1.56935	1.13335	1.78875	4.47836	4.56094	3.12615	1.66038	2.00312	2.30227	4.44187	1.68504	3.65083	1.28769	1.13144	0.787998	6.37497	9.66127	8.21513	3.05769	1.96754	4.21295	6.15497	7.23123	6.75181	4.80781	3.20502	1.95661	3.26269	3.99173	2.89535
LOC_Os04g33630	11.8128	15.8634	13.2193	51.9375	40.2997	45.562	19.8265	20.834	14.4505	23.9491	29.8469	41.399	12.9193	17.7379	22.0027	14.9191	12.6289	7.61956	7.47013	7.42936	6.92162	23.1612	19.3138	22.83	6.14815	2.73889	3.43619	17.1012	9.77896	9.39815	1.39641	4.38098	10.9219	12.8185	3.14045	7.47081
LOC_Os04g33830	1672.77	2002.82	1952.96	467.121	297.558	297.317	1172.83	1368.27	814.678	354.816	324.425	767.642	720.439	829.93	1009.52	659.911	531.024	374.371	1124.77	770.385	904.649	122.31	122.835	111.8	448.032	311.068	277.924	171.901	83.6579	129.566	102.058	410.344	528.994	920.67	425.162	849.297
LOC_Os04g34180	0.203996	0.606145	0.044553	2.30338	5.45067	2.87618	0.92894	2.34283	13.7134	4.7255	2.80009	0.8317	6.87214	7.41575	6.72259	9.87716	6.9635	52.6934	0.025311	0.023611	0.034419	1.20523	1.72556	1.96144	14.7665	18.795	31.5133	5.15608	32.2565	11.5119	61.4534	43.3088	11.4367	21.0248	32.0485	1.30858
LOC_Os04g34600	140.337	185.058	121.219	51.3705	60.556	57.8711	91.8008	130.401	63.7504	55.709	41.334	44.7813	97.7774	196.655	96.328	57.077	32.8565	23.9092	97.5118	74.1791	110.874	24.3253	43.2391	16.6014	55.9948	19.1636	11.9365	36.4695	18.717	11.4836	44.2009	9.95645	75.3292	57.0902	4.63699	17.2161
LOC_Os04g34610	30.6603	33.894	35.3813	10.2189	7.29207	11.7119	32.9893	22.0819	11.1829	11.222	8.79065	7.6259	16.8332	23.4938	31.4704	10.7332	13.4287	6.75673	20.7949	17.8643	24.8536	9.10684	8.15406	9.77313	9.1495	6.73252	5.32882	8.3422	5.99379	5.99017	10.7846	7.19766	9.85479	14.2532	3.88035	7.90919
LOC_Os04g35060	6.43066	4.84111	4.94292	18.8866	32.9939	25.7668	8.51613	10.8734	33.7089	41.0169	48.7133	47.3095	18.5545	12.394	10.405	15.2163	18.5885	34.2004	5.33085	6.17969	6.3434	28.8626	32.9103	43.9466	39.9048	35.6976	58.5564	45.701	79.6302	77.2004	22.0712	32.0441	16.7382	24.0451	24.702	15.816
LOC_Os04g35140	6.61051	10.5263	6.63002	40.6073	59.4883	61.7456	14.7594	25.0566	19.7783	64.5798	42.5222	25.1787	23.6078	16.7597	23.5021	34.4645	29.1286	67.9957	7.51909	9.41782	4.16271	41.1736	55.0668	53.4435	28.925	46.313	71.666	50.2269	43.8204	32.6144	117.809	66.1903	1.41367	38.7724	73.6397	15.4529
LOC_Os04g35510	1.15719	0.983777	0.706029	5.02621	3.74713	4.68469	1.71413	0.70676	2.11973	3.26104	5.59411	3.54718	1.62914	1.23931	2.38884	1.25389	2.1819	1.60588	1.48281	1.72588	1.36398	4.79092	4.95724	4.99483	2.66883	2.89041	1.74321	3.17558	4.777	3.54202	0.631205	1.36063	1.76697	1.32496	1.01766	1.22006
LOC_Os04g35520	32.8881	29.6264	25.2207	127.962	130.503	147.633	84.1781	70.8562	121.329	62.0933	136.815	66.5962	155.697	100.646	91.6756	120.855	148.347	232.647	36.8409	44.8333	41.359	174.656	142.566	153.318	135.099	186.006	255.844	212.004	198.435	212.635	103.792	215.364	170.503	139.097	179.13	196.548
LOC_Os04g35610	0.914864	0.48537	0.042454	2.18492	2.4153	2.26033	0.496249	0.725471	0.042252	2.21981	2.52618	2.33802	0.634262	0.066162	0.831954	0.916788	0.614	0.766534	0.498867	0.058001	0.74052	1.65333	1.58343	1.90193	0.025726	0.038448	0.631894	0.636135	0.14678	1.08681	0.033088	0.426603	1.04357	0.054802	0.009367	0.327695
LOC_Os04g35650	0.841086	0.83869	0.684086	2.66185	3.21363	2.66547	0.698763	0.61118	0.806926	2.20529	2.0146	2.22578	0.424322	1.1119	1.33627	0.953817	0.804537	0.784971	0.613198	0.924505	0.703061	2.6173	2.73223	2.22904	0.886964	0.681557	0.863437	1.98024	2.16643	1.96946	0.264576	0.526726	1.12559	0.758219	0.283754	0.234732
LOC_Os04g35680	0.181911	0.041517	0.083915	0.285389	0.526563	0.153336	0.116904	0.2421	1.56869	0.053199	1.49203	0.178623	2.15555	2.01406	1.1308	2.62325	0.55919	4.49437	0.052392	0	0.096612	1.00386	1.78457	0.410252	2.2593	4.06001	2.8385	3.04424	4.69794	5.10728	7.75922	4.68487	1.65645	2.10574	9.1644	1.10374
LOC_Os04g35840	116.664	74.1198	115.6	44.6901	41.4619	47.9895	123.619	110.862	119.888	48.1835	52.6712	40.935	98.6233	125.58	90.8527	65.2327	83.9999	52.2376	114.75	142.078	154.022	49.511	46.4837	63.195	106.474	77.822	39.0323	37.2535	48.6515	43.2465	82.4867	84.644	92.755	90.8055	85.069	95.3361
LOC_Os04g35864	23.401	19.4235	25.9055	14.0139	9.51021	13.8776	21.3798	14.837	17.0912	18.1181	10.0338	12.7609	15.5337	18.2961	16.3382	12.2833	11.0138	6.59063	20.0485	30.8745	31.8052	8.91756	10.6827	11.1536	15.9509	9.22141	4.29655	6.7183	6.54759	4.53251	4.8678	11.1256	14.4142	13.8267	9.43001	11.4497
LOC_Os04g35870	15.7897	7.66502	13.151	7.49474	5.19357	6.29377	14.4957	8.88303	12.7237	9.60498	5.58273	5.69369	5.85504	11.2805	8.95148	6.41904	7.03703	6.0173	11.4844	17.8166	19.5407	6.78229	6.2962	7.77604	10.7541	7.34635	4.15615	3.28299	3.84949	3.39698	4.85489	6.02428	10.1413	9.48437	5.5808	7.23125
LOC_Os04g35880	21.9261	10.0158	17.2117	9.29543	6.82462	8.79846	18.6297	12.2571	14.3834	11.6531	8.71587	12.3867	11.965	14.387	12.0524	9.76046	9.29023	5.53103	14.8327	23.3033	23.1396	8.05259	6.57911	10.5112	12.4565	8.77693	3.4255	2.06286	4.58599	3.3764	4.21457	5.99883	13.329	10.5022	4.77632	8.76207
LOC_Os04g36062	15.6278	9.86699	10.7795	4.97311	4.68414	5.79307	15.8316	14.3031	12.8064	7.35115	6.70064	7.12022	15.2663	14.5339	15.0988	11.43	10.7987	9.16253	9.83178	11.5234	11.0418	5.40262	4.17289	6.03331	8.00902	6.19843	4.52004	6.48864	4.29989	2.98421	8.61567	9.38878	9.09732	11.0717	9.04712	14.9226
LOC_Os04g36720	235.7	160.811	213.155	8.0735	2.78403	6.90735	285.157	223.422	170.63	5.5296	4.97645	4.92559	125.418	204.931	195.103	88.0176	78.5134	24.8227	157.642	172.971	181.148	3.89168	2.81702	3.43137	75.782	29.0009	7.0563	2.58236	2.22661	0.748906	15.6123	19.506	71.5989	121.183	17.9555	57.3352
LOC_Os04g36800	2.00352	4.98736	2.92483	14.5907	15.5414	15.0544	4.91385	3.9557	3.14269	5.56579	6.54976	12.0983	2.14707	5.47176	4.72355	4.02471	3.54513	1.64363	0.937026	0.684601	0.692006	4.51518	5.18573	3.14927	0.943652	1.81292	0.805972	3.02693	1.27519	1.3576	0.46125	0.669291	3.12174	2.61382	0.397629	2.0503
LOC_Os04g37580	36.3363	29.674	34.7237	19.3424	15.2153	20.5469	34.6404	25.3617	27.8925	13.4135	14.8478	19.5319	29.7537	38.7141	46.0801	31.9455	27.7625	29.7063	24.4591	19.5912	29.6778	16.3196	11.9911	16.2868	24.3714	17.9858	15.5618	19.5031	11.9427	8.2125	31.3489	22.8522	24.9857	29.3279	23.0115	28.3606
LOC_Os04g37619	92.7523	77.1374	98.4583	13.8177	13.9879	18.3527	63.612	61.0041	52.8892	11.3309	14.4882	13.0511	44.882	54.0944	52.0613	47.8398	37.6277	41.8475	75.5367	81.9869	87.3454	15.9775	16.3095	21.0629	51.3864	36.4935	51.1776	13.8402	13.6006	12.2623	57.8557	53.3777	86.1077	49.9621	42.643	50.3507
LOC_Os04g37670	5.55845	5.65529	4.22986	5.82871	14.0893	10.1988	7.13398	7.6819	16.6276	5.07486	13.3465	16.6134	16.3844	13.8222	12.9248	19.8868	22.7108	35.4905	6.07235	7.95073	10.5546	21.0924	21.4088	21.6129	36.3068	50.2571	37.3442	21.2182	34.9694	37.8135	44.6081	43.7478	20.8719	23.9611	50.6806	57.3201
LOC_Os04g37710	140.103	128.438	137.454	63.6231	29.9136	92.5719	181.901	179.21	177.059	36.2003	19.647	32.2774	161.122	165.603	91.603	259.424	181.085	92.0048	291.288	186.453	411.584	89.8218	83.8536	86.8202	169.103	147.404	115.534	44.684	53.781	30.2876	99.6321	154.493	71.7113	170.094	177.712	215.675
LOC_Os04g37790	6.85183	10.2367	4.73193	23.5037	30.3657	18.4841	5.52401	6.035	21.7477	13.2816	14.3221	25.388	8.50121	9.85289	24.6068	35.6636	18.8259	49.379	12.7766	9.41533	16.1655	28.8061	38.5521	33.1024	13.9654	22.8661	23.2799	15.8715	23.6371	33.9927	52.5775	18.5815	8.36631	41.0222	50.3641	33.3108
LOC_Os04g37810	5.88954	8.15546	4.36541	18.3953	17.2597	18.7899	7.01805	5.94344	11.9317	21.6541	20.9078	23.9374	15.1075	14.3758	9.87571	7.13411	7.74985	5.29334	6.31644	5.94084	5.42896	29.883	27.1297	18.8785	15.4261	16.8568	15.678	67.6441	28.7585	52.4971	5.81688	9.85855	4.68196	7.99823	13.3538	5.0932
LOC_Os04g37820	8.54444	16.5661	7.62937	41.7319	40.4753	46.1871	10.7707	8.00262	14.5706	59.9636	78.2494	22.7509	18.2973	15.5745	18.9731	18.1017	32.1547	32.3148	5.72629	6.98043	8.71781	53.7837	90.755	71.1633	22.6195	30.0176	51.5109	68.7055	98.5661	98.1005	21.7198	36.776	14.2617	28.2815	28.9315	25.0111
LOC_Os04g37990	9.87114	5.88687	9.3408	7.12035	4.9348	6.67778	5.13211	10.6921	4.61007	3.99686	1.59652	1.66592	4.19767	6.49333	5.9154	7.99331	3.4557	2.07014	13.4148	12.8307	7.03346	4.69566	5.73092	6.40062	5.3669	3.69979	2.39104	3.12148	2.94951	0.681799	1.27741	3.33075	6.6634	6.57848	2.43372	7.27377
LOC_Os04g38310	4.01794	7.15377	8.44429	4.65381	1.31819	2.26989	2.4994	2.60125	1.48486	1.33215	1.37472	1.28575	3.39608	2.45629	4.3043	2.98373	3.98847	0.8471	5.18505	3.95545	8.11569	2.18647	1.49089	1.43915	2.32864	1.40002	0.957566	0.55918	0.360209	0.439981	0.315909	0.46579	1.68559	1.03493	0.251418	0.485888
LOC_Os04g38410	1043.53	1584.25	1590.02	310.53	150.702	130.611	749.231	917.523	344.678	171.483	113.749	303.139	313.738	448.197	647.594	339.347	447.701	145.976	539.994	376.025	398.842	61.1934	70.71	34.6291	200.742	148.706	99.5939	64.8496	27.7812	65.1549	47.3467	135.701	289.909	567.538	155.818	363.351
LOC_Os04g38600	953.524	1259.05	1191.72	530.99	366.337	374.591	1437.05	1213.44	879.151	283.627	231.31	442.239	498.159	872.104	1222.66	658.123	512.874	276.979	403.205	416.283	509.784	192.587	179.417	161.277	316.242	202.754	119.815	106.208	50.2598	107.631	151.971	181.908	466.808	665.47	154.079	360.419
LOC_Os04g38620	8.4836	5.35555	5.1793	14.8458	20.2841	17.4564	7.78998	6.69305	12.6169	20.0478	18.5821	21.8314	14.9149	14.1816	12.2908	13.2809	18.3252	15.469	6.03646	7.06137	4.26509	14.4852	18.343	15.4807	14.1781	13.5909	16.6668	24.4476	20.9389	14.7028	3.96684	9.62288	17.7026	9.99869	6.16571	8.08822
LOC_Os04g39290	26.526	25.914	23.2272	0.250242	1.78724	0.749523	31.3721	18.6768	34.2109	2.85965	4.83723	4.01229	21.501	18.1733	18.1858	18.4	18.4049	13.1534	29.1485	27.4461	32.1878	8.80931	17.5605	9.16016	28.1148	24.9144	26.9938	18.5866	9.31386	8.64114	15.8996	38.9396	16.1119	22.3063	38.9022	13.2236
LOC_Os04g39470	0.120152	0.18306	0.024503	2.34694	1.66135	1.46537	0.218954	0.252514	0	1.22002	1.17479	1.61297	0.080668	0.071709	0.083997	0.22532	0.196636	0.135747	0.11282	0.220567	0.155647	0.857664	0.748164	1.32089	0.157954	0.144204	0.062613	0.795253	0.367975	0.208307	0.035843	0.095801	0.057062	0.080365	0	0.037021
LOC_Os04g39570	1.6299	1.20762	2.15392	1.14069	0.40859	0.3287	2.47093	1.5733	1.25762	0.703759	0.272614	0.433162	0.671983	0.955813	1.11491	0.520838	1.05611	0.181008	1.12994	1.26416	0.671428	0.112047	0.306945	0.291387	0.500486	0.154419	0.047976	0.122861	0.192934	0.113724	0	0.022664	0.354365	1.06811	0.011876	0.092298
LOC_Os04g39864	2.73936	1.8603	4.19146	7.91994	0.336061	3.23975	2.40949	0.404659	0.636014	0.346387	1.54159	0.269938	1.27185	1.17972	2.66456	2.62659	3.0733	0.282705	2.76543	2.52635	2.09832	3.91285	0.319624	0.711328	3.66357	0.666413	0.233687	0.487094	1.61945	0.392098	0.325366	0.114111	2.48935	0.615685	0.13868	0.077707
LOC_Os04g39930	10.6824	4.36531	8.72446	3.16628	2.75255	3.65625	5.70707	5.45953	5.90923	3.42214	2.84892	4.83969	4.55665	6.62764	4.30443	3.46535	3.99691	1.55174	6.56774	7.53508	6.25539	2.10432	1.26922	3.95301	3.74782	1.22361	0.417672	1.29443	1.67594	1.68148	0.355571	0.58808	3.06095	2.6913	0.234621	0.927769
LOC_Os04g39980	31.6605	30.5603	28.6052	29.1686	13.7774	57.5883	9.68562	45.4143	18.7246	24.4289	7.42459	17.5239	12.2547	15.5641	16.8354	51.0253	15.0907	13.4216	60.4321	30.7604	30.4608	23.7948	36.8802	12.7534	19.1326	11.5444	13.3549	7.94557	8.42592	5.51701	40.3515	12.0131	13.3735	34.7256	16.778	25.8135
LOC_Os04g40050	0.327376	0.78051	0.635862	2.61444	3.24595	3.21835	0.619461	0.632315	0.939822	1.84986	1.92137	2.10132	1.88403	1.81158	2.14002	2.23609	3.25979	2.1076	0.648462	0.685915	0.069785	3.12752	3.24778	2.54106	1.02869	0.378778	0.562198	2.36027	1.40643	1.2473	0.734128	0.554088	1.69227	0.604616	0.246221	0.640286
LOC_Os04g40100	67.9462	59.6171	94.8927	84.359	32.9468	62.2024	88.8276	59.894	68.0933	31.4878	42.4229	33.7238	58.3838	55.9686	66.1127	39.8856	45.6921	22.3129	98.7838	92.5781	93.5836	38.1249	28.3579	30.8635	104.799	67.6859	37.3985	35.7169	17.0334	10.1731	25.728	24.8078	44.3581	45.6475	23.1008	40.2284
LOC_Os04g40190	30.4067	22.7981	29.4639	206.396	165.404	155.339	179.436	23.0097	16.7483	25.7349	186.08	6.3863	10.9774	2.86679	8.6827	3.66093	3.97693	1.0511	19.1209	9.59552	16.8588	120.979	6.31022	1.8257	4.47533	9.80405	2.64984	139.782	125.225	90.2597	44.6783	64.1273	65.1221	4.67572	76.229	3.46727
LOC_Os04g40470	0.090382	0.021405	0.092378	0.139898	0.644492	0.314777	1.55999	0.745609	1.91543	0.504569	3.06118	0.89567	0.923702	2.56012	2.06995	1.64883	3.39749	4.02024	0	0.195495	0.094072	0.517371	0.580249	2.30807	2.34498	1.60517	2.96913	1.8768	6.0562	8.40687	0.699977	4.94388	1.47713	2.31569	3.2639	5.91793
LOC_Os04g40510	1.87007	0.3922	2.4645	0.377001	0.337433	0.068034	2.77033	1.56019	1.25297	0.122885	0.044366	0.093075	0.249837	0.457082	3.40644	0.098784	3.75747	0.018708	0.89182	1.67174	1.95166	0.248833	0.073152	0.090629	3.21028	1.26195	0.171153	0.153771	0.079373	0.572778	0.341408	0.056221	1.24972	0.694887	0.166076	0.210728
LOC_Os04g40630	293.838	167.487	364.514	75.9776	10.8705	26.949	186.106	107.706	97.2516	8.54225	15.882	10.5715	111.904	43.8058	82.4918	91.9851	139.206	59.1031	551.758	599.338	253.122	29.7542	25.4894	18.6654	321.018	209.989	205.181	27.2678	9.32559	26.9027	68.4132	76.0503	115.517	85.0172	57.2668	33.741
LOC_Os04g40670	43.9848	47.7098	48.8753	17.6821	11.727	13.6722	40.0598	38.404	38.9546	6.1498	17.5061	14.8377	39.7595	33.7636	36.7632	45.1587	28.3758	47.7288	42.0838	33.5613	35.7794	9.9707	9.72946	14.1625	32.7337	24.911	29.0272	20.3365	18.3373	17.8364	38.7289	52.3318	46.337	44.1209	56.9908	42.6275
LOC_Os04g41160	39.9388	36.3229	46.7984	20.7991	34.1367	35.7879	48.7083	48.6157	43.3271	22.9481	21.908	23.9017	23.1795	43.9923	51.0772	86.1432	53.0141	68.549	112.225	76.3202	129.863	58.4892	61.4207	45.7177	78.5304	82.3201	60.4661	31.4795	30.293	24.9067	149.702	65.0658	33.9812	55.8181	121.891	86.0958
LOC_Os04g41350	23.2041	11.6769	19.8457	9.92511	8.93317	14.7473	24.125	45.9275	57.4961	9.24687	4.7094	5.32125	22.003	14.1557	21.8774	32.4127	19.0765	13.4828	27.8524	28.0954	13.6899	8.05673	13.7372	12.7483	45.6461	34.2787	34.0166	7.0124	8.72571	1.7502	12.2764	13.0703	20.634	29.8828	10.0892	18.7665
LOC_Os04g41460	26.7835	19.1255	25.5919	11.0992	12.826	18.0529	43.9772	24.3498	34.0044	12.3343	12.7553	13.0617	30.9103	34.8736	24.1364	37.2274	30.8597	31.3733	18.3393	28.6876	31.1247	13.3542	9.5466	16.9447	37.2818	27.4398	22.0401	14.078	22.0613	19.7759	24.2554	25.7947	25.0659	25.4136	26.6577	26.6353
LOC_Os04g41560	804.568	789.6	715.513	149.71	195.21	204.763	616.713	564.39	550.937	177.254	209.143	178.251	477.435	463.912	479.606	375.481	354.852	328.41	782.111	656.399	685.109	188.992	194.565	267.328	385.85	280.333	217.579	311.255	189.362	139.749	291.656	331.423	348.149	464.951	355.248	446.155
LOC_Os04g41910	14.5021	12.9968	13.9343	5.20128	6.08122	6.58116	12.6024	11.7614	11.6938	8.9349	6.98052	8.10558	9.81989	11.4465	10.5086	9.30719	8.41328	8.0208	12.0578	12.7009	11.5569	7.03724	5.76383	6.04678	11.0918	10.1616	8.28611	6.21828	5.06613	4.1629	6.88358	11.6812	13.212	10.3699	8.8804	9.61885
LOC_Os04g42020	300.113	352.392	340.326	117.606	172.794	128.569	291.58	349.316	214.961	188.198	123.491	176.616	181.976	233.09	229.168	237.196	156.378	147.861	448.566	318.093	362.377	100.092	140.791	99.7883	93.4755	136.88	121.457	84.7327	63.0936	64.3249	156.426	140.488	125.744	264.229	167.329	251.785
LOC_Os04g42250	293.452	332.702	286.745	77.8801	40.3872	49.7231	175.402	306.773	154.681	61.6637	67.5599	41.6709	302.199	211.962	188.38	168.5	148.444	161.776	206.144	200.797	209.095	93.8898	51.8975	62.5706	158.247	238.279	342.698	132.41	94.231	108.472	148.178	319.991	254.45	258.78	272.436	394.346
LOC_Os04g42420	13.6564	7.19823	9.70637	46.8935	34.2779	54.621	15.9586	12.854	22.9012	24.3216	20.8563	24.6785	17.8064	11.409	15.2972	14.0111	22.1242	15.1437	12.3592	15.5596	13.5688	45.9906	45.2664	38.3973	20.5814	27.3414	37.7714	26.9755	26.3021	18.617	17.7592	24.5547	19.1326	15.6906	14.7778	12.7478
LOC_Os04g42800	14.1214	11.9735	13.3406	9.60474	6.02439	6.66789	16.5251	12.406	12.1961	6.13039	5.23876	9.34412	7.75092	7.89228	13.5865	10.0214	7.558	4.49997	6.18862	7.56359	8.52239	3.44133	1.8666	5.23348	5.50201	1.06559	0.736969	2.10772	0.84973	0.97093	1.44111	4.1931	5.46538	8.01828	2.31457	4.63772
LOC_Os04g42830	0	0	0	0	0.320834	0	0.350032	0.401251	0.263833	0.228067	0.408152	0.575467	0.64466	1.43621	1.40613	2.32579	0.87773	3.13044	0.02403	0.017168	0.044937	0.19345	0.314157	4.08099	0.247859	0.253398	0.73889	0.87097	3.30182	1.89521	0.549844	4.1524	1.44061	1.92032	7.79672	2.69014
LOC_Os04g42940	4.61345	12.4703	15.574	8.8497	6.54514	6.98763	1.86795	1.58912	0.517723	0.021563	1.60091	0.494281	0.292587	4.082	8.57667	14.4412	3.31025	6.91918	44.2226	15.5585	14.6909	2.3861	4.91854	4.66371	0.29794	2.64811	1.44174	0.081635	0.301204	0.384404	15.3638	0.056161	0	3.71422	7.70537	4.14391
LOC_Os04g43390	24.2626	17.6498	19.9479	5.18888	6.33517	7.83495	17.8963	12.4388	39.8031	8.57337	8.05871	5.66528	55.1164	21.6793	19.1555	15.4696	12.2616	17.2495	21.0481	16.2523	23.6082	11.3399	11.8487	9.66464	53.9903	74.6118	67.9699	7.09485	4.85858	5.18475	216.605	36.4278	51.6719	15.3756	40.0173	12.1774
LOC_Os04g43550	20.4023	14.5163	23.886	9.84838	5.09063	9.53989	12.534	9.54946	9.96644	9.26912	14.5842	9.63588	20.9971	15.5596	14.7997	14.7751	12.5622	9.79037	29.8521	23.7477	31.0922	15.1987	16.7303	16.6383	17.6095	14.8913	25.5879	24.2604	19.5885	16.0115	12.7376	28.1549	23.9069	15.2268	21.6757	27.2522
LOC_Os04g43560	13.3137	16.101	15.8947	7.42802	3.24247	6.88832	29.8097	19.6904	5.65072	4.91887	1.73974	2.38616	12.8309	14.3477	15.3381	21.2099	24.5407	6.05243	26.8642	16.8137	22.3456	3.52163	0.842463	1.32863	4.52174	5.24395	0.893359	1.07173	1.03196	5.20407	2.20053	2.15454	8.02483	13.4067	5.44249	4.65619
LOC_Os04g43710	33.7094	39.2754	25.9371	107.327	192.533	141.34	20.4516	30.6956	14.2611	264.344	140.475	293.751	13.8527	21.8886	11.3192	3.75374	5.26514	2.27246	17.1853	13.5612	16.1436	90.3122	87.1794	135.339	2.95384	2.25805	0.380167	71.2422	60.6742	44.118	0.089389	1.07883	5.0111	14.3293	0.811519	5.54191
LOC_Os04g44100	8.96504	7.07989	8.35661	1.15823	1.09541	1.64814	7.96901	10.3943	10.2603	0.518921	1.7812	0.910264	6.148	5.8571	4.8942	4.82756	3.50923	5.55919	8.31374	8.35431	6.57239	1.10165	0.962483	1.67339	8.52137	8.33021	8.63528	0.739913	1.77639	1.06337	2.94855	10.8007	10.5277	7.15981	4.33217	5.4717
LOC_Os04g44200	7.33999	6.84265	7.30568	24.8449	26.5901	25.0981	13.4859	10.6366	9.04868	18.0021	20.8748	27.9929	8.49073	10.4388	10.0881	5.96645	4.82367	3.09052	7.01809	4.04994	3.89933	14.05	17.1597	16.2626	2.90267	1.99568	1.05626	9.62774	6.5946	8.14065	1.6642	2.7209	7.48956	7.20719	5.00434	9.48252
LOC_Os04g44240	0.246106	0.203775	0.747455	1.29884	1.01662	1.9518	2.0469	4.16668	7.81633	0.822189	4.9695	1.25232	6.59376	5.31596	6.47459	16.5014	12.0996	51.2247	0.989192	0.671076	0.478308	0.707503	1.54451	4.12194	20.2498	8.85985	9.94228	24.3708	21.0122	16.6841	15.2026	16.5108	13.6135	32.171	29.7943	4.59944
LOC_Os04g44250	0.140171	0	0.040633	0.057709	0.762099	0.384028	0.64886	1.44848	1.37182	0.384436	2.18236	2.26259	5.32872	9.11298	5.65735	5.10347	8.233	12.0885	0.096034	0.240549	0.313653	0.885923	0.83364	1.66118	2.32329	3.30113	4.17393	3.88248	2.19823	8.75925	5.21182	21.3875	10.5437	5.07135	5.8695	17.493
LOC_Os04g44530	15.71	9.20495	18.9826	4.82271	4.4355	5.10721	10.3771	7.67108	12.4901	5.16673	5.60119	4.87949	10.9876	10.3478	13.0026	9.48158	9.95292	8.36289	10.8173	11.3086	16.4981	5.0319	4.57679	4.57076	17.675	11.3183	9.09415	3.6591	3.31452	3.15583	29.5835	16.4069	13.4805	8.17539	8.97519	6.74538
LOC_Os04g44670	0.89218	0.533875	0.800648	2.54286	0.660334	0.957517	0.843309	0.690173	0.579887	0.29681	0.418568	0.065173	0.502275	0.349719	1.30325	1.12284	1.05803	0.979138	1.5941	1.72619	0.875	0.320798	0.66332	1.2492	0.66344	1.24717	1.20311	0.318565	0.499443	0.160703	8.16688	1.18063	0.309307	0.259853	1.42753	0.723343
LOC_Os04g44830	71.6896	79.836	66.0144	23.24	13.8918	19.8035	64.5679	97.2246	62.3726	10.2583	15.7689	11.7615	49.7388	39.642	34.3644	36.0508	43.1894	33.5004	80.0065	83.0315	58.1935	13.6452	9.27379	12.1801	74.8934	42.9554	38.094	15.7304	9.36457	11.7585	32.9029	41.0842	58.1661	59.9156	38.2958	52.4258
LOC_Os04g44924	18.1314	5.51429	12.4655	1.36588	1.44607	2.13304	9.97993	7.7155	10.6671	2.08209	1.22469	2.09304	10.1498	7.82218	3.21602	6.79515	2.24582	6.26546	30.4518	26.172	35.0761	3.18956	3.75669	6.32383	7.62708	2.17042	2.56793	0.537201	0.283797	0.34139	6.53729	10.7162	10.7884	7.77262	11.1441	15.5183
LOC_Os04g45000	36.7269	23.5341	24.7566	1.21125	1.71258	2.40613	30.6319	40.1099	37.3775	2.10617	1.74143	3.23164	51.0253	38.3573	33.6406	36.7333	24.8035	30.3924	31.3724	28.6459	35.9265	1.35297	1.62272	2.45592	14.048	5.07059	3.88053	1.11178	0.35668	0.420039	14.7273	15.6772	22.0577	27.6898	18.3974	38.28
LOC_Os04g45100	1.95467	2.37086	2.45778	7.47679	5.62227	9.41909	2.25756	2.3393	3.46679	11.2355	14.0664	7.51123	2.82323	4.59727	3.46138	2.05741	2.57709	1.07082	3.97624	2.7105	1.83136	8.43937	8.2703	10.8428	4.47997	0.655238	1.00521	13.0963	19.5856	7.14889	0.030255	0.699382	2.25913	1.65191	0.304672	1.02282
LOC_Os04g45480	22.8242	13.2136	24.592	0.737272	0.815534	0.75803	19.4827	32.0725	32.7141	0.804406	0.493717	0.718172	23.4476	16.2505	9.91698	13.9739	13.0105	22.5798	15.0227	14.0524	21.337	1.59249	2.75329	1.74666	24.5166	20.8243	27.6504	0.839142	2.16754	1.83205	28.2175	79.4436	107.582	24.1945	15.9699	14.8967
LOC_Os04g45690	2.37814	2.18837	1.71676	20.9886	15.6315	24.518	4.18902	3.57736	3.94521	26.1374	25.0737	24.7019	3.82917	3.35215	3.34999	3.36193	3.26648	2.98924	1.94138	2.31556	2.8262	17.8611	22.4722	38.3971	6.44275	4.99431	4.96894	19.8067	13.6054	13.5427	4.56597	7.04291	4.67184	3.09464	4.85629	5.36132
LOC_Os04g45810	47.9913	40.594	54.6764	9.93541	5.60127	8.29326	87.3509	63.0047	58.9368	1.45256	1.41716	2.7832	36.1659	46.577	59.8698	60.1624	37.3886	27.6345	54.2458	43.7008	33.3572	4.53802	8.74051	11.9306	28.0437	20.5707	13.0117	1.45162	2.07038	2.10114	101.923	25.672	33.7969	46.0646	59.4277	53.8591
LOC_Os04g46000	15.3243	14.9815	15.2199	7.36969	3.67592	4.22672	18.6051	6.92658	8.6524	5.30786	5.63089	5.02317	9.89021	10.2527	10.5429	5.35917	12.6676	5.41926	10.2721	12.6462	17.0632	11.7751	6.70598	3.43914	12.752	18.5228	9.91962	4.83972	3.15951	4.05482	16.8284	17.5926	10.01	6.80605	19.0904	20.7402
LOC_Os04g46010	8.94195	12.385	9.03266	30.8965	32.4488	27.4327	15.5677	15.7574	11.1797	23.0124	27.3396	32.6023	16.8779	22.033	22.7971	18.7785	14.0755	10.0159	4.32722	4.81419	4.21267	19.2523	16.5535	17.5223	5.8866	6.1783	5.53403	18.5459	14.1169	12.3462	4.36039	9.60468	18.8458	13.3177	6.02084	14.3559
LOC_Os04g46280	30.684	48.2841	50.6781	25.9843	12.9397	16.7373	19.0413	12.2137	10.6827	3.9496	3.6137	6.49428	17.7194	20.1492	30.6791	40.1261	21.792	10.4254	82.7362	33.4651	77.5524	10.5105	6.79977	3.54259	14.3145	8.53853	2.13533	1.85243	1.80196	1.43757	42.3917	5.62066	8.88089	9.1217	25.8848	11.6515
LOC_Os04g46880	259.015	232.469	200.566	51.9845	37.8147	45.2007	93.4548	149.797	153.026	62.6858	45.684	58.8177	135.787	178.532	65.3626	129.999	93.4988	65.8488	143.105	130.674	146.829	35.3796	22.406	36.206	29.4458	44.0365	30.5264	36.7274	36.5344	45.2094	31.6424	33.3315	48.968	62.6423	51.0663	52.7248
LOC_Os04g46960	125.379	143.357	153.195	155.194	187.197	237.139	140.305	151.293	130.194	60.555	98.6211	82.0915	155	142.606	168.021	286.71	191.636	224.692	285.286	188.832	371.842	179.968	160.682	160.355	145.08	138.925	139.78	129.959	130.631	134.417	307.679	257.079	182.953	171.164	273.667	224.267
LOC_Os04g46980	0.888404	2.46214	1.85685	11.8622	39.7857	22.1421	1.47215	4.85517	3.01686	6.28968	4.24415	5.04042	0.602029	3.68248	1.54581	13.423	5.13089	11.7318	22.3646	14.5688	17.0452	14.0978	24.5727	22.8355	6.61852	8.37459	4.70937	4.32301	7.30157	17.2036	5.2882	2.25944	0.556381	5.76308	8.09011	5.05568
LOC_Os04g47320	0.058845	0.107553	0	0.455713	0.90607	0.704284	0.132965	0.276324	0.270191	1.36965	1.0818	0.747971	0.054865	0.20162	0.146101	0.112562	0.190705	0.281416	0.051305	0.05501	0.089846	1.14284	1.35274	1.77657	0.260351	0.263801	0.504183	0.927337	1.71773	2.97012	0.146149	0.372458	0.128747	0.400046	0.347706	0.143004
LOC_Os04g47720	0	0.081888	0	0.629752	1.25095	0.857336	0.433407	0.545936	3.4119	0	1.44863	0.66201	0.764964	1.13094	1.43298	3.2253	4.22567	7.41281	0.018145	0	0	1.06912	1.82424	1.47266	7.3904	9.60399	13.5716	4.09623	8.81014	6.29869	4.71675	3.47951	1.50214	2.26106	3.53946	0.18627
LOC_Os04g47890	0.050339	0.411456	0.23756	0.875226	1.38953	0.929997	0.987986	0.564437	1.24656	0.771397	3.51017	0.987544	1.43963	1.70641	1.49211	3.79745	1.50689	5.48825	0.247028	0.225941	0.116338	1.20994	1.5373	2.32553	1.17223	1.76595	4.69366	2.45544	6.53257	4.45891	1.54967	2.39364	1.54451	2.60234	3.63164	2.12269
LOC_Os04g48020	18.3122	17.6135	18.8324	58.9664	53.1299	56.1275	30.5706	40.0924	22.1585	54.8744	44.8023	67.5481	17.3302	29.7823	20.4773	10.3484	7.7396	5.5808	10.7066	11.4951	10.1813	36.496	32.2701	42.5528	7.23302	3.18178	3.04254	27.7172	10.1047	9.9687	3.64229	13.8306	18.8811	21.3205	12.2257	35.8515
LOC_Os04g48030	22.5898	27.307	34.9235	4.73588	4.66775	5.46145	20.4326	25.3128	20.5658	2.97815	3.94027	4.29069	22.0113	17.8666	20.7417	23.8999	21.5446	24.3639	41.064	32.9473	51.2572	7.46254	9.46871	7.42506	13.0519	18.0144	16.6908	3.34284	4.84409	3.76403	56.619	28.6085	22.1854	27.8393	37.4723	21.1759
LOC_Os04g48290	3.88348	11.0587	10.1156	40.6584	94.5043	69.9673	1.60305	14.2866	1.75055	10.1123	1.68363	10.1086	1.8674	5.61078	7.75447	69.7678	29.9496	50.3122	53.0231	28.9058	69.3991	29.1935	41.4412	16.7471	1.68323	4.5811	2.70765	1.46119	3.69367	20.0857	14.6686	0.931818	1.04994	14.1541	7.65314	3.65689
LOC_Os04g48750	25.9856	21.6764	27.5881	4.57134	4.0221	4.71274	26.8904	20.8621	20.6462	3.68662	3.45117	1.97983	14.9344	20.6718	20.9652	14.5017	18.5878	11.9431	16.0341	20.5404	30.388	6.81913	4.26251	4.9458	29.4554	19.7623	12.1598	3.12043	4.23327	4.08405	20.1129	21.1447	32.8947	15.7642	14.3347	14.913
LOC_Os04g48810	2.33026	4.86001	1.08581	49.5164	63.4514	76.088	3.62159	5.59044	8.04424	70.7219	28.8323	72.4032	3.52031	5.07035	2.0706	5.15146	4.52674	3.2896	7.94307	7.0441	4.49847	40.5489	68.8892	76.7669	5.70121	5.41425	4.41909	62.7945	35.6373	39.9125	2.1829	1.89431	0.998457	5.88664	4.46715	4.20714
LOC_Os04g48840	9.98571	10.1966	10.59	6.19615	2.91373	5.02492	12.4942	9.32903	12.5745	2.32885	3.74378	4.06416	11.4478	7.95714	11.2539	8.43579	14.1137	5.79889	8.62646	9.68551	7.40907	4.14463	5.8273	2.35521	20.715	9.30564	10.0129	5.00787	2.17439	2.57964	4.85849	5.2619	7.41549	5.78477	5.09901	3.62069
LOC_Os04g48880	31.7508	26.6881	44.6117	10.4878	16.5758	16.8414	36.1952	36.7556	29.1765	3.68697	6.3331	5.28857	10.2082	21.305	31.5218	50.0312	38.0824	33.0299	38.6406	31.3856	38.0849	9.78557	13.436	10.8342	16.6931	14.3674	16.0358	6.72748	9.19525	15.2945	8.76489	17.4655	10.9269	25.0373	10.5391	11.0362
LOC_Os04g49250	0.453301	0.634176	0.430187	0.895213	1.28961	1.32521	0.78096	0.877325	0.407296	3.39181	3.22542	2.65334	1.17158	0.668169	0.579454	0.369932	0.556393	0.718382	0.420533	0.620748	0.774434	2.97751	1.62005	2.10484	0.487918	0.355219	0.697374	2.96653	2.44226	2.87488	0.276152	1.26504	0.553083	1.05732	1.92773	2.00689
LOC_Os04g49350	43.4431	31.4284	41.1924	5.22957	2.04148	5.09771	57.4445	56.7409	54.7464	3.12607	4.66575	4.23679	40.7323	49.9299	47.956	43.3086	34.5648	38.4974	26.6892	33.0927	35.765	2.79424	1.66745	2.96317	36.6459	22.4271	25.3344	5.42673	3.15969	3.39072	33.675	74.2871	64.3221	46.0262	44.0787	55.4897
LOC_Os04g49370	2.42246	2.31974	0.795152	2.31901	3.94542	2.15929	3.18803	3.1696	2.53371	6.97373	7.46874	10.0209	3.07965	2.85517	1.84116	1.22425	1.68917	0.764171	0.825293	0.84902	1.41796	3.58333	4.00532	1.22527	1.56621	4.65067	4.61494	6.12132	4.4973	3.18592	11.0776	3.10296	2.20273	3.46607	6.3638	4.13033
LOC_Os04g49450	0.197155	0	0.044552	10.0973	8.5206	8.87978	0.293423	0.343764	0.511285	13.3488	7.16929	9.82461	0.459728	0.30766	0.447332	0.756386	0.586291	1.01384	0.099581	0.158859	0.109719	11.1774	6.27112	14.2343	0.55791	0.631925	0.960066	7.40058	5.42934	3.82313	0.559133	1.02871	0.658123	0.427752	0.647136	0.608047
LOC_Os04g49490	0.107371	0.143415	0.061244	4.80604	4.24318	4.62357	0.147498	0.239881	0.113424	5.40353	4.28962	4.68173	0.190482	0.021423	0.314617	0.142668	0.148747	0.104291	0.126889	0.594057	0.072686	2.09567	2.76701	6.95243	0.489342	0.136347	0.456599	5.89697	6.98972	1.72732	0.038568	0.082488	0.100056	0.30571	0.039269	0.061374
LOC_Os04g49500	0.068784	0.042192	0.081367	2.01879	4.50158	3.34776	0.160408	0.200391	0.31297	2.79238	1.75429	2.20404	0.314927	0.196245	0.100477	0.123508	0.168207	0.492717	0.26282	0.314426	0.366441	3.06231	3.39695	4.84438	0.412586	0.253543	0.394012	1.11666	2.72903	0.977796	0.049801	0.242542	0.371455	0.252482	0.522882	0.642216
LOC_Os04g49620	9.98268	11.9565	13.0583	76.1193	85.168	97.6799	12.249	23.0707	18.3102	130.318	84.0749	84.7548	13.6308	8.33116	11.0839	15.4723	14.0406	14.1663	35.9237	35.652	23.3618	79.5324	86.5617	115.671	23.7487	20.3937	14.2521	80.6812	61.1039	42.2546	2.81166	8.99043	15.2967	18.0326	5.72206	13.1787
LOC_Os04g49660	15.0716	14.9849	14.8438	39.8683	31.1803	42.2713	16.5743	31.479	32.8248	55.1275	47.2179	42.7798	32.5283	9.83714	12.934	12.6036	17.5863	14.7242	22.0146	25.3565	11.5519	31.0029	34.3115	61.1283	31.6449	23.5642	42.3194	58.7825	44.9297	42.6114	2.72315	17.3491	23.1032	22.2834	9.1059	18.9822
LOC_Os04g49748	16.3761	11.7592	12.5958	54.5706	78.6569	79.5857	35.6634	28.0551	33.5046	178.28	109.847	150.184	51.2221	38.9892	29.9098	20.8327	40.3265	31.0923	25.3397	26.229	24.0958	83.8927	89.1665	116.124	47.1269	37.0286	25.2799	142.8	88.8168	65.9342	26.6655	80.0104	54.4135	44.699	76.8497	117
LOC_Os04g49900	7.25502	2.27701	4.70533	1.31434	0.960111	1.29794	5.38814	4.15909	3.62339	1.55655	1.41956	1.50239	1.79823	2.50154	2.58272	1.88384	2.75829	0.563976	5.39916	8.74501	2.99181	0.720551	1.23558	0.936676	1.89795	0.954969	0.880226	1.24793	0.769868	0.594143	0.416182	1.3638	1.69823	2.44012	0.836201	2.25202
LOC_Os04g50770	7.2053	10.4888	12.2177	11.8813	1.55987	6.44989	7.75033	14.243	6.14265	4.07653	2.47078	1.19441	22.1919	4.88322	6.99622	5.35598	5.59182	6.87723	16.0272	9.28276	11.704	10.5538	3.76979	3.6908	8.82852	11.0566	12.8331	6.28816	1.77514	2.43967	6.23244	26.6429	15.9205	9.76827	12.578	12.0382
LOC_Os04g50890	12.6839	7.36078	13.0049	43.7167	40.2437	43.841	16.5641	11.3256	13.6387	33.3598	30.789	37.002	7.51954	9.81574	16.0936	12.3591	18.6379	6.06047	13.7439	12.9464	7.25659	26.6543	30.3112	29.4468	18.1443	11.3264	8.4644	25.7009	20.9445	13.2547	2.68853	3.40844	8.7065	7.75756	3.06949	2.71918
LOC_Os04g50940	0	0	0.034269	1.22007	13.6143	4.87219	3.01171	4.44685	10.0082	1.15681	56.3798	9.57348	5.6423	8.33589	5.671	22.5402	21.2274	99.7425	0	0.061857	0.003838	3.37011	3.21744	17.9275	12.1567	22.9319	54.3735	49.7869	199.375	139.984	10.9972	21.9028	4.30316	32.863	16.9165	8.70711
LOC_Os04g50990	46.2554	50.438	45.3112	107.611	134.78	123.846	62.6851	64.0685	115.256	85.529	104.741	82.5967	121.777	109.329	102.448	117.496	118.62	136.613	43.8872	39.1748	31.4173	112.899	139.592	100.128	125.578	127.506	195.523	184.546	161.442	118.756	71.2735	95.0221	152.663	95.0622	71.6935	67.3208
LOC_Os04g51040	0.781665	0.474162	0.327736	0.382579	0.664168	0.653905	0.928894	1.28886	2.15144	0.944225	2.02991	0.907009	3.94882	3.51676	2.01736	3.26027	4.14041	6.19045	0.447873	0.64992	1.25345	1.49216	1.22707	2.49444	5.45458	5.48843	6.7162	2.77745	1.95808	3.61585	4.72069	4.54537	4.0126	2.88644	2.95866	2.03939
LOC_Os04g51110	2.57216	2.10353	2.03211	9.02158	6.84758	9.41896	2.00203	1.90159	1.92993	10.1371	8.82659	9.20196	1.52844	2.04014	2.93755	1.89783	1.3526	1.39761	2.5474	2.82293	2.53796	9.58851	10.5141	9.89684	1.91721	0.94179	1.83339	5.10378	4.91575	4.30802	0.195227	1.71642	2.57702	1.82137	0.606149	1.13537
LOC_Os04g51130	0.568165	0.020622	0.224778	1.34666	1.20719	1.45907	0.375908	0.3991	0.602481	1.18016	0.693489	0.850301	0.543398	0.201154	0.224602	0.495623	0.631823	0.662853	0.426525	0.285893	0.325436	1.66935	2.29963	1.69253	1.00665	0.149021	0.412885	0.984217	0.80835	0.932899	0.794446	0.332199	0.189007	0.188031	0.416409	0.201782
LOC_Os04g51150	4.473	3.16848	3.70035	13.4217	39.1166	27.4197	18.5594	18.0881	82.7761	13.6481	43.5066	27.7106	40.107	23.6704	23.6871	46.2162	53.0808	114.445	9.53516	11.0153	17.8885	80.3749	105.534	72.6846	165.194	206.034	230.822	90.3548	125.991	159.614	212.45	191.409	86.4743	62.9506	110.085	49.6259
LOC_Os04g51160	2.00095	0.414797	0.986097	3.23019	37.7205	20.8001	25.5547	27.8912	91.5913	3.94979	30.188	50.9658	14.629	20.328	13.6232	55.8423	56.6699	146.087	4.88789	3.51969	6.3995	22.9329	29.0872	55.3133	144.679	151.663	130.933	29.9738	81.9182	88.3432	107.512	130.171	34.9392	62.1435	115.21	59.8722
LOC_Os04g51172	2.06698	1.04343	2.21452	0.613953	0.762693	0.586521	0.953443	0.494642	0.983258	0.228881	0.450421	0.334078	0.908049	0.641473	0.709472	1.2589	0.614897	0.545861	3.66715	3.28815	4.15	0.983167	0.73211	0.820328	2.28247	1.14769	1.0075	0.703817	0.387626	0.140856	0.768545	0.805387	1.04638	0.781346	0.389594	0.737049
LOC_Os04g51340	0.839344	1.04834	1.09699	0.964529	0.444963	0.515699	0.358891	0.596541	0.272808	0.118921	0.129377	0.009392	0.52934	0.450337	1.39456	0.847825	4.95511	0.188857	2.61176	2.74937	1.02976	0.22542	0.261953	0.552013	0.786213	0.200082	0.331088	0.019348	0.102683	0.011557	1.12664	0.736512	1.01168	0.398785	0.067849	0.419887
LOC_Os04g51454	30.5961	18.8512	31.2176	13.9002	7.08226	9.9724	21.8975	17.6439	12.8263	8.31516	5.69143	12.7272	18.2833	12.0383	14.4314	4.85901	10.0216	3.96006	27.5428	33.0563	22.3293	3.65162	6.81427	8.66993	16.3992	4.89364	4.3601	4.82293	2.60914	0.762152	2.11495	5.3409	14.041	12.1052	5.40562	15.1493
LOC_Os04g51680	17.5356	24.0901	23.0447	102.252	185.429	131.889	12.6283	24.2641	57.4745	34.5805	129.334	168.147	33.6183	49.8293	51.965	116.318	70.6179	306.179	52.4651	36.2458	75.0542	151.028	233.264	244.405	119.933	111.412	156.308	95.4941	163.422	260.79	192.917	96.7181	20.0806	96.3686	116.196	116.338
LOC_Os04g51920	0.409492	0.561581	0.264515	1.21352	1.83107	1.60754	0.530823	0.57149	0.47959	3.116	2.10631	2.56426	0.546246	0.709436	0.477598	0.399096	0.257307	0.619377	0.25514	0.122928	0.124643	1.44555	1.71423	1.32287	0.341545	0.525903	0.483774	1.90808	1.37237	1.15017	0.108179	0.48659	0.292152	0.563763	0.558078	0.443491
LOC_Os04g52164	49.7617	50.5667	56.4178	43.3778	43.4487	46.4861	59.963	31.9298	34.0273	23.6661	31.0943	26.7192	23.195	48.0642	54.6945	24.0136	50.8104	11.5149	69.872	71.7143	109.619	90.9453	41.1707	38.932	81.3063	54.2774	22.8057	37.7031	30.1657	24.0461	9.56724	38.6933	50.7076	27.4842	16.1579	34.3711
LOC_Os04g52260	55.6054	107.782	97.7435	64.1997	42.9903	43.6949	191.854	139.002	49.8838	18.4764	10.7714	13.8445	49.465	47.1564	137.713	42.1713	86.3241	17.2002	31.9055	35.7401	77.9104	45.8095	25.91	23.6308	48.1123	34.9862	17.016	8.26886	5.31454	8.13502	26.3735	22.4028	64.2912	91.0859	26.062	47.5453
LOC_Os04g52330	21.245	19.7244	20.8457	9.79781	9.67638	11.6096	21.5536	24.9359	20.2798	8.58028	10.7167	11.0488	17.7094	17.7734	16.4483	13.5895	13.9856	14.5542	17.0865	19.6406	18.4254	9.36023	9.89194	11.6723	17.925	11.4901	12.1557	9.7727	7.97305	9.92184	13.9852	19.7959	21.3207	17.0747	16.8991	16.6438
LOC_Os04g52479	16.4677	14.4494	16.1809	7.51777	6.54974	13.2505	14.5106	12.938	17.32	8.5553	7.41616	9.11048	15.7184	11.2728	13.0375	8.44028	11.5366	11.6351	17.9054	19.3109	20.9023	8.186	5.5563	10.1038	21.8232	18.9509	19.521	4.91912	6.16043	5.95763	9.89357	11.0189	27.1111	11.3593	8.76909	8.29025
LOC_Os04g52530	4.70106	1.75614	4.82555	3.90404	0.221163	0.609122	3.354	4.29957	3.43317	1.40984	0.310546	0.72914	1.63981	0.716792	1.15871	1.13811	8.23944	0.025609	7.10343	6.26886	1.23529	0.282648	0.291925	0.56851	1.7382	0.757151	0.204424	0.113055	0.159048	0.111499	0	0.150254	1.42422	2.32609	0.062181	0.158899
LOC_Os04g52540	17.4505	12.694	18.3528	6.072	4.67529	5.38657	17.2779	15.7526	11.2982	5.75748	4.10524	4.3067	9.53986	11.6559	12.9835	10.9495	16.799	5.00018	16.87	18.8086	16.0526	6.0918	7.56591	5.70701	9.52203	9.31105	6.44861	3.34645	2.05565	2.35711	5.29662	8.27178	10.9238	10.9238	4.96494	4.14741
LOC_Os04g52550	1.71469	1.91799	3.86562	0.982288	0.294657	0.863324	2.72581	4.47642	2.48851	1.23973	0.010419	0.27451	0.708557	1.15407	1.84457	0.846747	2.06078	0.420914	2.76337	3.25321	2.14616	0.498708	1.14287	0.659096	2.43201	2.39064	0.31387	0.640594	0.423364	0.168101	1.10878	0.910683	1.14024	2.30245	0.106724	0.654967
LOC_Os04g52614	2.23308	2.13038	1.30472	5.98493	7.81049	5.43307	2.75394	2.18495	2.61454	5.76748	5.68844	8.19769	2.3521	2.80448	1.74496	2.60897	2.34323	2.54164	1.61172	2.47287	2.29673	6.24203	7.03504	7.91936	1.96264	2.32233	2.35444	4.75731	5.5424	7.11871	1.78855	2.75619	2.39206	2.4011	2.81838	3.97944
LOC_Os04g52720	0.075893	2.94646	0.052448	0.337104	0.084936	0.136036	0.386768	19.4601	0.139257	29.9103	6.49719	1.14093	23.699	26.8635	22.7276	178.314	12.1365	115.704	0.548801	0.295015	0.141588	0.34639	0.789196	77.9438	0.403482	3.97497	5.56654	38.5385	62.0271	42.2409	3.22139	125.342	88.4694	146.934	90.0382	76.9539
LOC_Os04g52900	27.9133	26.9841	22.7005	70.2731	100.579	77.0003	30.3365	32.722	35.3485	92.1384	96.6584	96.9158	31.602	32.6243	30.8778	37.9758	47.1189	48.0334	18.5523	29.878	29.159	76.4041	67.6064	91.496	34.8362	45.2526	43.2483	61.5158	90.4864	101.529	21.8347	42.8343	34.7994	39.0765	31.3798	32.0258
LOC_Os04g53180	91.7992	45.8803	63.3577	7.76141	5.37536	15.2259	64.7488	84.8626	76.1707	7.29161	10.2023	5.51824	37.2902	52.3446	39.5682	19.7003	36.884	24.6964	47.2895	65.6823	55.518	1.82015	4.51763	7.12593	30.8507	17.0887	10.0055	1.18555	2.07294	1.54417	1.00607	22.7402	26.8829	45.7327	6.95178	24.7842
LOC_Os04g53310	44.6554	27.5212	40.0402	3.2869	1.13772	1.59258	45.5161	35.5743	30.1618	1.75169	1.52413	1.76431	18.1031	24.5799	33.5757	21.8338	23.5459	18.3743	25.1413	40.2215	33.6277	1.02072	0.695128	1.21029	27.0674	19.5576	13.1022	0.458083	0.935842	0.805341	14.8535	19.2653	43.4989	23.0898	10.2218	12.7399
LOC_Os04g53780	15.8109	13.4911	15.5389	8.7568	5.19924	7.91963	13.3513	10.7161	8.19805	10.1251	6.55809	7.04229	7.21083	9.00148	6.94963	3.92656	6.73369	1.85708	24.4305	20.0645	20.4349	10.4092	6.53952	7.07138	14.2781	10.7653	3.92511	8.76943	4.3063	6.35858	3.99429	3.58221	11.978	7.90645	3.92388	5.86887
LOC_Os04g53930	11.7414	10.4823	7.86439	12.8444	15.2997	11.7985	26.5088	27.2571	38.1682	4.87029	11.3937	11.1092	25.0012	25.5109	33.5427	19.9115	22.6372	27.5783	8.61029	10.2523	8.4527	16.4106	27.2226	26.0808	72.3609	39.94	43.2934	50.9115	73.1634	62.7044	49.44	32.7022	17.1982	34.2961	61.5956	30.8838
LOC_Os04g54210	188.714	286.795	219.124	85.1893	151.68	123.135	153.339	123.661	36.6302	24.5823	154.521	219.281	78.4776	116.58	118.949	97.1107	46.5091	63.3309	505.739	318.931	329.448	75.855	149.249	205.563	22.8812	71.3835	53.0006	45.9645	45.4966	38.3579	143.934	23.8736	16.695	105.153	218.276	282.057
LOC_Os04g54230	85.837	133.461	100.243	5.73244	4.58139	7.47977	126.907	123.735	35.9507	1.93943	5.27874	6.67137	36.7495	65.575	77.4387	50.0014	11.4926	24.2541	102.492	71.9489	63.6576	2.86932	1.88244	2.36735	8.43256	22.4066	11.9659	2.24595	2.09912	2.39076	62.5226	2.0034	4.61727	69.5894	54.9588	117.057
LOC_Os04g54300	109.803	101.592	108.581	38.5898	34.44	1.63507	107.791	83.3216	38.8972	14.8566	58.1063	31.1132	45.0625	8.65515	63.0474	29.6322	23.3344	16.7555	174.425	127.214	104.359	18.8549	15.127	19.323	44.2135	30.0156	16.7595	28.6796	25.0465	27.1576	6.73022	7.23634	22.0537	0.154771	21.368	63.224
LOC_Os04g54320	8.95316	15.7427	8.22959	52.2793	47.8771	45.8975	15.9916	18.6458	8.91194	39.8167	32.6891	63.4302	6.18576	13.1015	10.0934	6.50488	4.88195	1.77556	4.77446	2.68578	3.34413	22.7643	21.0989	22.8442	1.84076	1.23387	0.820259	12.1221	5.62373	5.26721	0.627934	3.12357	6.48114	10.5729	1.69579	7.91662
LOC_Os04g54380	2.02131	2.36452	2.02597	8.39061	6.27785	6.86722	3.18337	1.74883	2.0491	5.10336	4.67438	6.66829	2.22076	4.91493	4.58021	3.11618	3.33446	1.75204	0.6264	0.591852	0.787274	4.51316	3.95855	3.16866	0.960322	0.880734	0.523828	2.33425	1.94586	0.944636	0.648207	1.51872	3.56164	1.9749	0.602054	2.18959
LOC_Os04g54390	4.49603	1.53652	6.23265	2.45002	0.109147	1.53541	9.89816	2.00178	1.72464	0.213783	0.352196	0.146395	1.0833	4.09716	7.05858	1.22021	4.61174	0.089008	2.15809	2.82128	2.79919	0.855275	0.151108	0.151598	2.34989	1.08129	0.11473	0.110932	0.257534	0.235333	0.152272	0.180568	1.15457	0.366008	0.144548	0.697557
LOC_Os04g54790	30.8803	24.7213	28.1932	3.99344	3.52422	3.95819	25.1336	17.7371	16.8278	3.73379	3.63173	4.83371	14.0144	18.0057	18.0495	12.1658	8.52687	6.05105	15.5974	21.2554	24.4301	1.71596	1.93574	2.30737	9.47021	4.25742	2.60666	0.637918	0.51085	0.430144	5.71088	8.18807	18.1915	9.82559	3.55153	6.46246
LOC_Os04g55180	45.1282	39.9626	45.53	6.4011	3.82148	4.69374	55.4725	49.0788	41.4918	6.26433	4.74559	4.89431	43.1504	45.0564	56.1285	35.6659	26.3695	23.8867	25.4339	28.9283	33.7636	2.69073	3.72931	3.27886	18.9856	14.1441	8.26443	3.05621	2.72632	2.46209	25.4546	23.8488	30.1495	32.0981	23.077	35.1958
LOC_Os04g55740	0.145368	0.03894	0.062029	1.12136	4.90606	1.76718	1.31788	2.35222	10.1095	3.95778	12.6523	1.36633	2.29219	1.85135	2.70338	5.65239	4.54278	58.2239	0	0	0.023903	2.23752	2.43885	7.08679	4.13438	12.0124	45.1605	20.9787	61.122	23.9905	2.12874	16.3351	3.41728	13.3335	35.3049	1.94805
LOC_Os04g55800	4.66967	6.65122	3.43103	17.1144	17.5216	12.716	14.0923	12.5035	12.4362	26.9472	14.5205	15.8852	15.6797	9.29939	12.5584	9.1569	6.87624	16.8285	4.14735	6.04633	3.49594	10.3211	13.2771	18.0993	7.21043	12.465	12.8971	8.79099	7.74973	4.92634	17.6804	7.31419	6.48913	9.375	10.4939	6.13827
LOC_Os04g56030	0.401385	0.856584	0.581615	1.26797	9.47228	7.71969	2.12395	1.59561	6.04398	1.60963	9.93778	5.89626	3.00025	3.40308	2.4578	3.23653	5.43246	7.08972	0.123296	0.178337	0.394375	4.91292	4.76151	10.5517	2.10567	3.66928	6.06553	10.4041	14.342	16.4214	5.59596	3.96324	0.977386	5.08259	6.5855	4.17334
LOC_Os04g56100	21.9586	22.4723	23.9449	133.509	141.084	117.406	24.6975	24.9492	43.245	137.655	155.327	156.452	63.453	35.0362	32.6899	36.8965	35.7767	47.3251	49.5676	40.5334	27.994	92.0234	126.159	129.024	61.4937	73.4638	91.5531	183.205	143.97	100.397	75.8352	65.0829	19.8647	59.5943	125.892	89.3136
LOC_Os04g56110	22.646	32.5248	15.0446	48.0597	84.2798	79.8439	46.4971	53.6631	90.8734	82.4765	98.0587	81.4287	101.544	75.9772	58.463	91.1811	87.9394	174.859	23.0247	29.5348	31.2484	119.021	142.722	174.594	100.048	123.485	132.6	132.947	163.544	168.535	135.544	192.153	88.2482	126.378	208.848	179.978
LOC_Os04g56120	0.30589	0.762371	0.143634	0.415359	2.13967	0.537387	0.30344	0.971641	0.798527	2.33483	1.95251	2.6025	1.64315	1.57798	0.894352	1.84142	0.360466	1.8747	0.349927	0.820391	0.87523	2.17936	2.53043	2.7777	0.969225	0.930066	2.32584	2.41521	3.06333	3.95186	1.63412	4.8871	1.01345	2.31214	4.75511	6.53622
LOC_Os04g56230	52.9364	45.6226	49.7594	6.9565	6.65953	6.80278	45.7951	41.6456	32.2087	4.38007	3.7191	7.69765	18.0172	29.7879	26.2636	18.6857	9.25048	4.45189	38.4971	39.9261	40.7541	2.41124	2.12811	4.8853	13.7765	2.65938	1.10688	0.876033	0.328286	0.308967	1.78805	4.49566	18.0003	20.0087	1.35039	10.5272
LOC_Os04g56240	237.705	245.598	263.12	15.8301	14.7316	14.975	219.836	185.372	132.345	12.4184	12.0614	16.5005	69.2892	146.1	146.886	81.471	39.7534	16.9971	194.41	181.082	170.111	8.06692	9.58369	6.9772	62.3248	22.2884	5.95313	5.60804	2.09153	3.28304	7.36714	22.8571	79.4044	94.1581	7.27285	36.6214
LOC_Os04g56560	0	0	0	0	0	0	0	0.24723	0.142881	0.017072	0.238231	0.193645	1.88263	0.582596	0.558312	3.11174	0.682257	5.13758	0	0	0.057261	0.124901	0.21528	2.6151	0.473122	1.36224	1.08437	2.96809	2.40301	6.09342	28.5051	12.6553	2.69494	4.48961	27.0474	0.847901
LOC_Os04g56700	0.03931	0.10647	0	0.252473	0.897643	0.487546	1.29393	3.9774	2.08145	3.37213	10.7215	2.98413	3.20506	4.7876	4.90826	19.9735	4.1009	40.8858	0.140609	0.090156	0.192064	0.682078	2.51312	26.0939	2.03823	2.15016	10.5294	8.36115	20.5613	35.7275	5.3174	8.53581	11.6268	17.3228	8.2104	9.20439
LOC_Os04g57310	2.4529	2.12344	1.97964	0.228112	0.084844	0.588018	2.58169	2.13891	2.06538	0.115698	0.266136	0.090729	2.02533	2.24425	2.11738	2.41967	1.70075	1.34362	0.816014	1.36583	1.69826	0.408527	0.344055	0.295122	2.51275	0.284401	0.465233	0.374437	0.163314	0.056156	1.88208	2.87148	4.54358	0.905527	0.921929	0.827014
LOC_Os04g57880	0.101682	0.244896	0.196941	132.028	169.522	158.085	0.079807	0.188206	0.077208	106.88	108.96	124.48	0.063514	0.260611	0.377528	0.05309	0.137608	0.342343	0.151535	0.15696	0.139936	92.7142	118.414	199.285	0.046776	0.131454	0.049058	82.0621	68.4795	41.747	0.096461	0.160375	0.320915	0.1188	0.01368	0.205593
LOC_Os04g57930	50.7747	49.9951	56.7621	19.1889	19.3491	16.3351	49.2638	46.2468	36.7364	14.067	20.8424	24.0325	40.4747	33.1379	39.6715	27.5527	18.3014	22.088	47.1269	45.5433	42.3158	14.2513	12.2759	12.8961	27.6354	22.8332	26.2374	15.1012	10.166	10.2599	22.4677	31.1667	31.2966	40.7782	29.7166	38.2825
LOC_Os04g58190	6.97606	7.20206	6.70899	10.863	17.0844	13.268	15.4937	12.8216	21.1969	6.58717	8.33238	5.87202	29.1691	14.3521	23.9992	16.6412	22.1917	29.2114	9.72871	9.7269	6.00073	23.5292	24.3381	24.8978	38.8387	27.6675	39.6556	27.7953	55.4187	32.8041	56.395	66.8931	51.7897	26.5982	21.4524	33.5848
LOC_Os04g58200	559.804	936.058	855.278	127.497	94.0794	60.7333	267.202	276.517	71.8642	186.746	136.308	175.536	286.294	448.622	686.645	268.156	362.964	157.565	320.636	219.692	179.622	17.0609	22.0174	12.9735	34.3575	51.5591	19.7704	55.2433	51.2289	113.313	24.4661	34.3079	114.754	215.362	69.3195	200.74
LOC_Os04g58220	0.987909	1.18869	0.491839	0.999073	3.51483	1.43697	1.38884	1.82186	4.3358	0.923964	2.23822	3.3335	5.2354	2.11833	1.93743	5.46495	4.14534	8.05975	1.23261	0.905463	1.63118	4.47381	6.1949	5.28658	5.63155	7.5484	10.0023	4.71275	6.54903	8.72283	9.631	7.60215	3.95134	6.54376	7.33879	6.74888
LOC_Os04g58710	283.413	355.148	363.315	112.845	332.624	250.452	518.386	456.257	484.426	37.4034	81.1692	69.8701	356.969	592.909	816.74	905.603	635.393	747.241	473.281	307.536	581.325	262.952	408.521	130.787	362.492	670.341	931.935	107.432	124.083	209.664	720.531	612.073	275.695	499.756	672.447	696.875
LOC_Os04g58734	7.78748	4.69591	7.09934	5.93663	6.02693	8.18606	4.19624	4.75232	4.07368	7.07554	10.608	10.7952	0.695401	4.12936	1.14661	0.383139	1.19742	0.087776	10.6178	13.024	6.53096	6.0267	5.23521	5.59886	1.90965	0.327712	0.22506	3.27674	6.28566	0.899614	0	0.488053	1.23988	3.00811	0.148718	0.563811
LOC_Os04g58860	8.96723	8.55059	5.94748	44.015	27.3817	34.3896	15.7557	14.8243	15.7924	22.7282	35.8297	21.6444	23.9831	13.1438	15.0287	18.0225	70.6304	33.5125	9.29218	10.0752	18.474	54.8471	30.5848	47.409	44.1077	45.7897	52.4157	54.8588	40.7229	54.0911	27.7453	56.2493	21.6166	27.1515	38.7671	35.8883
LOC_Os04g59130	8.08193	7.20294	6.87312	31.6569	40.6607	34.8355	7.00067	5.48707	6.02631	41.1202	27.8325	33.8243	6.86783	5.1504	6.73217	4.73431	7.47298	5.29638	9.20987	9.88195	7.519	20.7552	32.9957	25.4137	5.49108	6.84205	8.01889	26.3887	18.6397	17.6951	7.23705	7.9422	5.48657	6.01464	7.58301	7.39008
LOC_Os04g59440	1031.93	846.355	957.131	84.3493	44.3786	81.1015	1392.5	1810.58	1600.89	34.6933	39.9572	38.0308	816.869	777.526	702.476	662.754	468.53	279.753	762.005	875.738	961.14	24.4947	25.9001	38.6289	788.183	252.441	319.986	26.5366	13.2429	12.9409	141.816	905.149	1539.6	1019.59	169.854	383.696
LOC_Os05g01140	10.8599	18.9566	16.1069	0.214367	0.1289	0.194947	4.4964	0.159325	10.4237	0.145679	0.616898	0.329246	2.08126	3.42757	25.0731	4.02403	42.1414	0.778364	10.7518	11.1774	16.293	3.04549	1.83178	0.177862	128.15	51.5882	10.1579	1.64103	0.10364	1.15569	30.2985	1.3733	3.15985	0.543098	8.82519	0.221713
LOC_Os05g01370	0	0.245846	0.111707	17.0255	25.5725	36.7136	0	0.107014	0.227367	31.3403	11.5812	6.5921	0.020123	0.049813	0.029142	0.030883	0.50777	0.380807	0.482958	1.67195	0.174036	21.7383	31.5547	10.7253	0.212444	0.346228	0	8.58124	10.9379	7.55706	0.142119	0.229675	0.077028	0.041414	0	0
LOC_Os05g01380	1.99926	1.98821	0.098163	1.62663	4.38156	1.52499	4.12731	8.70117	6.83759	2.17072	10.9912	3.57536	9.20727	11.1725	12.5823	27.1823	14.6695	69.6983	0.44037	0.717703	0.64855	5.41243	3.73381	10.4404	9.96977	24.727	33.0016	26.5936	80.1525	73.3649	31.3273	65.8898	34.5172	64.4783	59.1897	11.3328
LOC_Os05g01530	27.6003	37.0918	21.9064	11.0584	6.20834	9.13134	41.5641	39.494	25.1485	8.48898	6.88367	11.8712	33.0841	34.7014	30.2522	19.5794	11.7132	5.25237	12.0639	10.2205	13.0182	5.75476	4.74441	3.19656	6.32525	6.29408	1.75145	4.10932	2.03932	1.47762	4.25933	5.81651	13.1544	19.0954	6.9614	16.3222
LOC_Os05g01570	2.85068	2.71764	1.27657	7.68813	13.3419	14.6548	2.90931	3.85222	3.92218	15.8052	9.60769	12.7052	4.74108	2.58221	3.12668	1.86591	2.35809	1.47907	4.72495	5.51127	2.37021	12.8633	22.5249	24.2305	4.21056	2.50786	2.49647	12.4777	7.62979	3.75764	6.93003	3.44226	2.43455	3.68798	4.84124	6.32422
LOC_Os05g02010	22.4189	16.6544	20.8763	10.1202	9.12345	12.5002	19.3093	18.5243	20.0489	15.7426	11.9417	15.2612	20.1023	24.9415	19.5743	14.334	13.1981	16.8351	20.3376	18.5284	23.1426	10.2473	10.3203	11.6117	19.9044	18.3868	19.9171	12.9601	14.4882	11.0511	26.0474	26.3071	18.3534	19.6258	40.9671	28.5456
LOC_Os05g02040	2.36381	2.03781	1.90982	0.677589	0.807753	0.93414	1.08791	1.32589	1.47947	1.19062	0.71584	0.911423	1.29493	1.46957	2.18493	1.06457	1.81147	1.21953	1.92253	2.12239	1.56859	0.756702	0.566017	0.581613	1.58008	1.73911	1.60471	0.737835	0.840966	0.526414	0.66149	2.00769	2.6363	1.45152	0.506032	0.797238
LOC_Os05g02060	10.5578	7.37628	12.2935	10.5848	1.26705	2.85151	17.8722	5.18008	3.5037	1.20899	3.16016	1.71732	2.6262	3.36271	8.40224	6.25262	6.95087	7.22992	11.5953	11.3913	4.93782	2.49361	0.978213	3.28037	13.1247	5.6012	5.05007	3.89164	2.12967	2.08115	7.07604	8.22047	15.3972	6.05857	3.32557	5.07549
LOC_Os05g02070	690.968	432.562	639.616	586.521	372.67	387.966	414.924	665.444	422.876	604.02	252.322	389.527	156.209	333.843	383.828	257.609	179.912	14.5859	993.542	911.161	391.844	285.599	332.682	167.207	240.736	100.387	71.1776	242.783	198.57	44.7969	2.6576	18.4535	59.3232	315.37	12.5303	111.849
LOC_Os05g02200	22.5578	17.0045	21.9044	2.57792	3.72628	1.64358	45.7669	37.4737	32.9832	2.89518	15.7261	6.50127	111.778	52.587	55.3594	78.6067	45.092	57.0393	39.7526	37.9911	21.2347	25.0588	14.9985	23.2535	66.9001	104.273	103.032	33.8981	38.2023	17.4319	280.703	302.291	159.879	140.657	160.879	243.925
LOC_Os05g02450	3.30131	1.57029	2.9884	11.8829	6.51272	12.1	4.03672	4.83255	20.7789	8.96911	19.9488	5.96968	12.0467	10.7812	11.9356	11.0704	14.5761	42.0713	5.87241	4.31361	3.04665	16.2321	21.3243	24.408	48.0812	52.0074	55.4117	48.2493	65.3944	54.272	53.4856	43.6665	14.0587	25.2919	51.7792	11.2855
LOC_Os05g02530	120.998	105.038	209.218	149.777	98.5253	124.725	79.1934	72.2818	83.7838	32.2042	38.7078	34.5512	61.8497	47.1523	48.9961	43.977	39.4728	18.5858	138.249	117.634	82.1013	126.741	88.5361	100.064	125.363	57.9616	40.6404	64.2403	31.4506	13.2018	36.6032	35.8433	85.7193	40.7724	14.3313	28.9117
LOC_Os05g03160	0.092814	0.319728	0.03657	0.430107	0.209896	0.305392	0.409755	3.89503	1.93229	0.6671	5.37257	0.88918	2.81891	4.92856	2.6796	11.1042	5.78151	41.2419	0.063056	0.012666	0	0.41595	0.750585	5.76768	2.7595	2.76879	14.0182	9.42282	50.1887	31.0304	4.12749	15.5586	3.74955	41.8831	30.6735	3.39746
LOC_Os05g03770	0.138433	0.023734	0	0.676882	1.2453	1.25626	0.159082	0.20061	0.207384	2.65677	2.09536	3.57056	0.271354	0.207972	0.248193	0.208349	0.288209	0.155193	0.085831	0.04542	0.091141	1.05332	1.00133	2.0244	0.053858	0.267131	0.046992	2.82486	2.31569	1.8142	0.299128	0.327213	0.399011	0.543857	0.249017	1.27755
LOC_Os05g03920	1.53375	1.40281	1.11705	5.00044	9.277	6.14904	3.39084	2.77871	7.85274	5.08423	12.7568	5.98783	5.57513	6.79895	6.14829	7.20724	8.19044	14.3707	1.22506	0.83261	2.3389	7.07227	9.37979	14.0349	11.0959	9.56824	16.4106	16.7315	28.83	22.0699	20.2825	15.2909	7.72971	10.3009	16.4093	14.4811
LOC_Os05g04340	64.1477	47.7721	53.4537	33.0009	23.7249	26.6936	50.2953	44.8245	42.9454	47.4958	35.9568	46.7522	30.6118	35.4767	26.1874	22.4978	25.6664	14.6262	42.9336	43.2143	40.9615	24.5138	15.3374	23.239	26.1057	23.2699	19.4045	22.805	25.4138	19.6286	19.6961	22.9456	27.6395	32.6033	21.1436	26.4447
LOC_Os05g04584	399.761	368.875	510.883	176.549	63.623	127.75	317.74	626.418	397.689	140.452	97.2486	59.3476	629.734	366.975	382.028	357.406	444.406	387.607	401.272	323.738	382.713	232.954	105.604	87.2638	497.764	434.496	598.687	119.512	48.849	73.8208	551.425	563.94	475.072	485.804	535.654	554.409
LOC_Os05g04610	87.1792	49.8785	78.8771	39.2656	29.5255	33.6387	88.6609	46.5752	59.9629	28.3925	50.346	41.4676	48.0217	121.947	92.2344	39.4823	60.3827	21.591	49.2868	76.1284	94.68	34.6631	14.9493	24.3175	36.5537	30.0653	11.1972	30.027	25.9144	25.6731	6.28121	25.2641	44.6327	21.817	21.0575	38.8562
LOC_Os05g04740	38.1662	41.4938	48.9787	35.3815	22.8241	29.2709	52.3627	57.0464	44.6059	22.8727	20.7587	13.5203	38.3435	46.9859	53.9764	27.3925	35.7172	20.9948	44.8272	50.2556	54.1696	24.371	27.2052	25.6461	33.9413	25.805	26.4298	17.7647	14.1455	14.2779	27.2399	26.0704	37.3091	39.6227	28.3933	41.9157
LOC_Os05g04930	0.092723	0.111706	0.037869	0.929057	2.11513	1.01696	1.63028	1.85491	1.29624	6.61665	5.98706	4.80277	4.84452	6.29175	4.92391	11.202	4.45106	5.03985	0.194401	0.046265	0.363493	9.18105	3.01093	9.68322	0.805265	0.952668	0.673789	12.2804	3.6892	12.9872	7.54103	7.96005	8.93465	3.25037	13.9855	43.1711
LOC_Os05g05040	6.24889	2.01917	3.93432	17.0973	13.5115	21.7054	14.2153	20.402	21.2044	12.4011	13.0368	13.6102	10.0366	2.51011	2.36457	8.4547	2.42367	2.731	3.7705	2.21644	2.25427	29.5567	27.8411	26.4046	9.07914	3.5734	7.4927	11.9768	2.27841	2.74772	1.56071	4.15644	6.62746	9.80154	6.78002	6.48094
LOC_Os05g05060	3.46605	2.68614	5.35325	98.5717	73.8399	82.0344	4.8894	4.15221	16.0519	75.3959	67.5593	51.7557	11.4528	5.01559	4.11601	12.4546	5.23793	6.8393	2.54071	1.79002	2.21965	98.5685	147.532	81.6078	12.527	8.62266	20.2978	158.82	114.018	32.9449	22.1449	15.5034	6.75668	10.0083	27.1087	14.6686
LOC_Os05g05140	30.3751	24.7737	27.8046	9.1154	12.9595	9.35281	26.1249	23.484	23.8907	12.5677	11.6615	13.8621	17.5931	21.7082	19.9772	19.8701	15.6552	15.2759	18.3518	21.8717	22.1214	9.40623	7.85753	8.22135	14.7624	12.3566	13.0905	9.11773	7.71897	8.3356	14.5487	17.5514	20.2374	17.7399	14.1809	17.7233
LOC_Os05g05270	0.504132	0.515015	0.771997	2.15612	2.53267	2.48338	0.315408	1.18416	1.71461	2.28199	3.1064	2.57445	2.69924	1.00466	1.89678	4.19782	1.34522	3.4836	0.127362	0.219428	0.132689	2.13749	2.80379	1.02478	1.97769	3.54677	2.6151	3.66112	3.75203	6.53363	1.40957	1.78038	0.640878	3.16935	2.77064	1.08392
LOC_Os05g05290	0	0.147717	0	0.087462	0.039318	0.043932	0.449758	0.463083	13.0718	0.031902	1.65377	0.100294	4.30594	1.96101	5.38898	1.43619	1.4421	5.6696	0	0.035018	0.037426	0.921442	1.30366	0.32345	16.9436	23.6261	14.626	3.84645	6.0713	3.68064	11.4343	7.93726	1.33989	2.56545	12.9583	1.88783
LOC_Os05g05390	7.75898	5.63663	7.99159	3.47758	2.96478	3.65629	6.41123	6.31907	5.26185	4.3934	4.18897	4.63935	5.21129	4.75317	4.04203	4.54357	3.66903	3.27478	12.1479	13.3547	13.1819	7.19129	6.64456	8.87566	12.7075	9.9985	9.46322	7.92838	7.2885	7.5183	7.92545	12.8482	13.5663	8.62129	9.40094	10.2904
LOC_Os05g05560	7.8597	8.76982	10.0487	35.7337	28.7179	36.4179	15.5822	13.9304	22.2775	20.1656	39.3559	32.4204	27.4165	21.3368	21.6402	23.9105	23.5621	24.8712	15.2303	14.6985	14.4787	36.6023	40.71	35.2768	24.0416	25.6319	43.3278	60.963	41.3451	34.7324	10.6131	22.1208	25.9052	20.8339	18.2664	22.6478
LOC_Os05g05590	28.6705	22.6627	29.643	15.7564	14.4304	14.1142	27.9044	19.734	25.2845	18.0964	18.8192	20.2147	23.2678	26.9824	28.8614	24.7869	22.631	17.1852	20.9479	27.7973	26.2565	16.9228	13.2947	18.3932	25.1753	15.8014	15.1135	16.4531	12.5439	12.2522	18.3402	17.7985	22.6	21.1643	17.6427	25.1115
LOC_Os05g05600	41.8489	40.1958	37.0587	3.22771	3.98086	3.67766	29.8028	26.2031	29.1062	4.76854	5.11386	4.76551	21.8536	32.3712	28.7887	27.5258	23.376	16.3019	17.9188	24.5528	23.3791	4.01035	2.29416	3.88509	14.8027	16.4668	9.79506	3.22086	2.50716	2.63362	19.9232	24.4484	23.1881	21.927	19.2485	20.333
LOC_Os05g05940	363.881	353.546	447.05	153.452	161.173	186.523	373.059	367.385	421.649	126.317	165.548	124.259	292.086	299.973	332.923	308.627	338.833	318	571.089	494.283	583.846	252.044	270.669	240.08	498.296	395.577	375.4	224.126	185.165	190.766	594.803	465.018	465.137	363.375	424.888	428.365
LOC_Os05g06660	17.8421	19.7882	12.994	24.6691	27.5445	31.0959	14.9788	19.6589	18.1369	41.9446	61.828	44.6863	37.4159	35.5294	24.2413	29.3037	27.6605	39.6885	11.5564	13.3701	16.0641	42.1981	33.7985	40.9491	13.098	24.1487	26.3821	60.5051	45.6534	75.4398	24.0675	32.3498	25.8553	28.8481	31.2509	30.4195
LOC_Os05g06890	13.2578	11.4266	12.8537	5.29451	4.03601	4.15338	12.8192	13.1488	11.7856	6.01315	5.50417	5.91779	11.4539	12.2422	10.1122	8.44286	8.6794	7.32503	8.98438	9.53799	9.5989	4.11914	3.08423	4.16065	9.45912	6.54059	6.14216	4.09377	3.13844	3.47698	7.83529	10.0364	9.7382	10.6832	9.31627	11.1237
LOC_Os05g06920	16.0537	9.13821	27.4872	0.674268	0.16672	0.149628	17.7588	1.14273	9.09689	0.148846	0.336674	0.668092	5.34851	14.0901	31.6926	12.29	3.92958	3.13224	6.20077	5.81622	10.3865	0.181222	0.018183	0.030737	1.41968	0.131803	0.350398	0.04945	0	0	7.14724	0.607639	2.3946	0.651057	0.316314	0.319015
LOC_Os05g07820	0.078837	0.052467	0.111027	1.10722	0.65555	0.816674	0.179829	0.064986	0.075967	0.224037	0.55503	0.558069	0.163388	0.218411	0.878704	0.545354	7.30203	1.88465	0.066	0.049025	0.085842	0.484357	0.587722	0.598083	0.109008	0.032803	0.099125	0.485269	0.899975	0.617403	0.051837	0.318647	0.185568	0.498992	0.370514	0.039164
LOC_Os05g07870	52.8621	41.0857	31.2759	8.20014	8.42597	10.8595	56.5356	34.5302	46.3065	11.5426	18.1833	10.6157	38.3713	70.4878	70.8581	59.8806	46.9664	35.1323	20.3504	32.5763	28.607	12.0187	12.5026	15.914	40.9012	22.4556	19.4755	20.9195	27.9123	19.7385	14.7907	27.7235	40.9305	38.9956	19.7477	28.6584
LOC_Os05g07940	32.1216	28.9041	22.8931	4.28427	8.42734	6.03676	15.7099	17.1302	22.4805	2.78407	9.81709	4.21545	19.5045	16.9025	16.3077	12.2458	28.5756	42.6071	31.6421	20.286	15.3033	6.57336	7.52251	8.05431	27.0636	35.4605	61.6886	18.6994	43.8436	40.9406	61.2012	33.8791	18.9432	35.2928	63.4602	19.2722
LOC_Os05g08620	1.08495	1.66088	0.952588	1.136	1.61401	1.88027	3.03407	4.19115	10.042	2.94999	6.44545	2.26235	7.68726	5.55436	5.5055	3.87044	4.80173	13.6322	0.899461	1.22646	0.914113	4.07356	2.93336	4.43874	36.0409	25.1858	39.6562	21.0793	31.342	14.5582	11.781	27.2644	12.4724	16.6516	22.2771	5.90358
LOC_Os05g08750	19.8637	38.9424	18.2741	57.1208	74.1076	60.0686	25.4939	27.8392	23.8756	96.0988	75.579	89.926	31.3355	48.8941	34.5185	25.5929	26.2515	28.0137	14.7931	11.5531	18.1798	48.6067	56.2819	31.5526	21.1552	41.7208	35.5448	78.9255	52.0974	56.734	25.4876	17.4896	21.8813	35.066	31.8094	26.1727
LOC_Os05g08960	98.9929	86.6288	96.1753	49.6556	43.5202	50.5805	69.3421	82.5938	83.6267	53.3615	65.5257	51.3739	85.3315	75.8545	66.7096	78.1103	82.7455	63.6003	94.4815	100.334	91.0111	57.362	48.5547	54.8115	88.816	69.9464	67.5596	73.037	47.1175	61.6006	53.2953	92.3466	112.115	84.1399	80.8881	92.2708
LOC_Os05g09480	3.66992	4.61063	1.89867	2.54925	12.6341	5.75281	4.91078	9.79246	12.1191	28.9415	20.2563	21.3524	13.0737	10.9048	4.69519	5.68059	5.79884	10.2821	5.5966	4.3197	4.75647	13.2226	26.5603	13.5855	5.4634	7.13374	13.0072	29.5681	47.5562	32.6833	3.03354	11.7495	6.96872	13.2213	12.9922	30.7092
LOC_Os05g09550	35.2846	40.8778	25.0309	6.289	13.4925	11.6091	18.3077	24.243	30.6669	11.6931	13.8966	10.8036	38.7907	23.9357	21.4947	22.41	25.454	34.1092	19.3322	30.0216	29.4899	9.78721	15.3891	14.263	20.6135	33.7728	32.7615	21.2505	19.2996	18.8996	29.3229	52.2085	33.2715	34.5878	18.8963	18.5803
LOC_Os05g10670	174.305	138.763	191.065	92.5412	63.9811	65.7915	221.833	127.676	88.8171	123.793	80.6563	81.2275	77.9	137.344	108.582	33.9365	62.3886	24.9939	170.199	158.21	123.219	58.127	53.03	64.3707	58.7063	38.3149	17.7471	47.3656	53.0783	47.5078	18.4481	33.3232	87.8235	86.6465	21.8474	55.9798
LOC_Os05g10830	0.137753	0.073949	0.06952	1.78285	0.290797	1.60387	0.399435	0.729289	0.617525	1.00005	1.32452	1.15463	0.853634	0.337154	0.77091	0.919833	0.624496	1.5744	0.325535	0.157069	0.03335	1.53105	2.51507	1.96724	1.09561	0.621164	1.28061	1.36278	1.7825	2.90873	1.64448	1.21966	0.498114	1.10431	1.39014	3.74533
LOC_Os05g11070	0	0	0	0	0.176995	0	0.820562	1.5782	0.696987	0.484837	2.8146	0.774131	3.65156	2.79519	1.52598	4.20633	3.6519	11.995	0	0	0	1.49161	0.321987	6.74107	2.39924	0.974584	3.74937	6.00375	12.0881	16.7538	5.06611	11.386	4.27274	12.536	23.8572	30.4747
LOC_Os05g11140	13.9304	10.1239	10.6334	5.20596	6.64146	6.74653	10.89	10.2935	8.94082	9.19679	7.0969	7.47816	7.45888	9.34519	8.17231	5.35203	6.61122	6.16764	9.71857	13.1273	12.0056	6.54715	5.63039	6.64611	11.9946	8.70467	7.34202	5.08169	5.47533	5.67103	7.12451	8.5345	13.5911	8.33593	6.65096	6.53001
LOC_Os05g11160	0.437304	0.619148	0.255791	5.85807	4.51444	6.37691	0.668613	1.09416	1.89216	5.66824	5.56147	4.31561	0.902156	0.790922	1.5519	0.685182	0.910201	0.741372	0.838625	0.616398	0.463117	2.89412	7.64291	5.36486	3.80308	2.79522	4.45015	6.50141	6.91961	2.52363	1.16363	1.696	0.927969	1.3464	1.43416	1.15739
LOC_Os05g11510	30.7934	21.9427	30.6783	12.6589	13.2612	13.5878	34.3395	37.1082	26.4268	17.2316	8.71782	11.8492	13.4316	26.6471	22.9224	14.0022	10.5631	4.23209	38.8154	37.3866	35.0781	9.29531	10.1442	13.298	15.8315	7.98184	4.87372	4.9847	5.5364	2.91193	1.59274	5.80214	18.7744	25.5189	6.01766	21.2947
LOC_Os05g11710	46.2394	46.1838	42.7635	108.845	144.624	119.567	61.8346	65.0669	110.404	112.776	141.787	114.054	105.942	110.411	86.6806	114.127	108.012	130.794	48.7024	42.171	34.4026	136.45	169.442	112.326	133.417	151.729	246.021	224.638	204.328	148.071	68.3471	107.338	129.77	91.6821	74.1102	69.594
LOC_Os05g12150	0.182756	0.036626	0.01112	0.80813	0.333262	0.48137	0.12548	0.151383	0.063775	0.634238	0.816625	1.32736	0.087386	0.3188	0.213275	0.035497	0.050723	0.010069	0.096957	0.076721	0.203659	0.591724	0.512818	0.518957	0.012338	0.01318	0	0.119692	0.111158	0.189291	0	0.023406	0.013669	0.04175	0.012184	0.012644
LOC_Os05g12320	41.7729	12.0401	33.1569	18.023	10.1507	20.5663	39.418	33.2685	27.241	2.77238	4.86137	2.04334	18.3797	17.7266	18.9789	24.887	19.5912	1.64168	66.7774	71.7787	18.0747	14.1366	7.97684	19.4874	24.4416	7.50115	8.31734	3.46221	1.81721	0.606858	0.789486	4.61377	15.1869	15.7011	0.253429	5.15277
LOC_Os05g12410	1.77014	1.77316	1.62665	12.6839	17.485	14.0289	2.27122	5.33983	2.44463	15.5706	10.5199	18.8159	1.28421	3.52894	2.06396	1.84305	0.502709	0.927757	2.05829	1.27558	1.37961	10.5329	9.95631	11.9165	1.87656	0.418834	0.162129	5.78681	4.06709	5.00343	0.133038	0.465991	2.08757	3.12434	0.717477	4.40534
LOC_Os05g13360	8.36239	5.67455	7.64028	0.250492	0.050122	0.320345	18.1401	17.2525	13.2741	0.352786	0.533859	0.363958	6.32154	10.0779	9.97141	3.82193	4.43924	2.71034	5.35728	5.61147	5.21017	0.393467	0.054447	0.281406	7.79848	4.15431	4.50992	0.587178	0.355247	0.375139	2.41118	6.20263	7.64539	12.7007	3.04347	8.42615
LOC_Os05g13580	129.076	174.124	162.227	67.4511	80.2833	85.0189	100.484	152.914	75.2304	33.0763	23.6008	30.425	84.1223	110.787	110.917	142.082	125.997	109.907	250.399	211.014	250.439	109.071	140.957	87.2814	79.1541	134.598	91.7207	24.6021	20.1756	39.675	219.294	111.57	96.8509	138.223	192.81	120.177
LOC_Os05g13970	0	0	0	0.112407	0.458739	0	0.244548	0.571462	0.786158	0	2.57683	0.686147	7.32771	3.12131	8.25192	0.920729	0.491991	7.24308	0	0.03543	0	0.611393	1.25216	1.34885	4.23021	5.99422	6.82794	6.87545	14.3175	10.6157	27.2346	13.2466	1.81585	6.80168	40.9327	2.08917
LOC_Os05g14240	119.729	171.446	110.085	692.089	772.419	824.351	125.047	81.2975	151.616	796.189	829.558	869.996	186.253	169.392	142.334	116.357	207.233	89.9322	181.932	182.074	186.871	698.087	569.908	592.347	215	235.371	167.423	871.978	585.492	391.471	82.2652	144.64	115.013	151.238	122.316	161.603
LOC_Os05g14270	8.57275	9.61796	9.47897	3.47601	2.65425	3.90625	9.97952	8.11591	5.99812	4.22212	3.73473	5.30582	7.71896	9.35989	9.33285	7.72429	4.5314	2.36152	6.85834	6.89428	6.62549	2.60364	2.19427	1.70443	3.90972	1.59554	1.79051	2.1799	1.00062	1.49762	1.27855	4.38873	5.70921	5.0508	2.87641	5.36527
LOC_Os05g14310	7.25902	8.72002	7.15298	22.6902	21.3836	25.1047	8.26287	11.9123	12.7466	19.2676	26.2575	20.1695	15.3179	10.885	10.8772	11.8017	9.32038	9.14656	9.93914	8.12924	5.65756	25.6109	32.077	24.94	11.8588	13.5103	19.7338	36.435	28.9035	18.1089	6.84854	14.9986	12.8687	13.4052	10.8683	12.5162
LOC_Os05g15530	0.908525	2.51249	0.328677	1.37521	2.73308	3.11776	3.56545	3.10787	10.501	0.434412	6.15414	0.61987	9.77192	7.39466	6.2386	14.5389	9.31181	24.6035	0.725612	0.414878	0.725776	5.5508	5.48615	4.14165	14.501	20.2285	32.2379	14.0238	23.602	18.2112	22.7992	20.0601	8.82697	14.8057	29.045	7.75484
LOC_Os05g16990	2.7874	1.40022	2.79794	0.345124	0	0.08774	2.4833	0.479925	1.81329	0.016532	0.018521	0	2.11282	2.40513	2.51253	1.96979	1.09554	1.53411	0.233123	0.354046	0.359808	0	0.010889	0	0.663597	0.116259	0.244397	0.00329	0.003275	0.008423	0.481559	1.28925	1.56172	1.22904	0.651977	0.228385
LOC_Os05g17010	2.39698	2.08265	1.64488	2.12046	0.068869	0.216649	4.48365	1.11034	1.93325	0.010736	1.57082	0.081468	2.95889	3.03027	3.93438	4.92749	2.23712	1.92632	0.284161	0.495989	0.592527	0.320288	0.002173	0.009984	0.894341	0.175592	0.127942	0.939789	0.209341	0.049174	1.17204	1.90819	1.14119	2.17378	0.874912	0.831769
LOC_Os05g20460	1.12346	0.229378	0.527739	0.01311	0.050773	0.045987	0.144325	0.113015	0.154528	0.029553	0.019865	0.030393	0.027963	0.130944	0.227044	0.033446	0.07082	0.010375	0.330659	0.501626	1.07987	0.032044	0.019466	0.086489	0.102952	0.013581	0.00659	0.011764	0.016974	0	0.012322	0.008944	0.116756	0.056494	0.006319	0.013028
LOC_Os05g22614	203.629	197.008	271.87	143.781	69.0511	65.9467	146.109	222.11	146.708	62.507	41.7177	84.9936	67.9	136.076	158.263	76.8261	98.6301	50.343	87.3214	104.888	108.765	50.2896	36.6723	32.262	65.3214	36.0569	38.9916	24.2986	16.494	21.2837	25.7056	52.8008	63.457	104.729	41.935	72.8784
LOC_Os05g23320	3.39123	4.03852	3.01136	31.4407	38.5504	34.3303	4.35033	4.36783	7.32628	32.6046	25.1646	30.2539	7.14524	4.02627	6.16115	5.95117	6.73584	11.192	3.71887	4.5457	4.09899	22.9481	34.6731	36.3751	8.67695	10.6827	13.3052	22.9621	25.7907	16.9744	16.9217	7.17314	4.31944	7.70063	11.927	5.35762
LOC_Os05g24520	1.64719	1.25124	1.58668	0.668904	0.441842	0.545522	0.959665	0.482381	0.706316	0.427302	0.345947	0.809756	0.949766	0.898388	1.0552	0.3337	0.240962	0.297865	0.838514	1.67735	2.12875	0.628921	0.417124	0.469402	0.873024	0.579455	0.180484	0.289057	0.170533	0.185822	0.174361	0.645389	0.786285	0.487298	0.231246	0.245886
LOC_Os05g24650	50.2672	37.2677	31.7029	21.3044	21.8401	21.8186	49.5047	53.2709	58.7791	27.6622	18.9056	21.2056	51.1772	45.5944	42.249	47.2488	37.0541	57.2734	46.4626	55.5793	48.0259	38.2447	35.7168	39.1934	83.9588	51.5283	61.5077	39.8436	18.4851	17.6419	58.9584	101.26	82.1586	63.3083	90.6948	111.446
LOC_Os05g24660	0	0	0	0.115081	0.836483	1.0134	0.30149	0.406004	1.18409	0.501891	2.35182	2.40578	1.27349	1.67211	1.10176	1.19681	1.38612	3.38668	0.000748	0.061848	0.048041	1.21294	0.762042	1.43373	2.26104	3.01734	6.19496	3.63525	3.56839	6.19195	5.29885	14.7659	3.0458	3.48344	2.18083	1.37417
LOC_Os05g26660	0.295914	0.106509	0.299787	1.36087	1.07203	1.60638	0.846888	0.412289	1.21583	0.413882	1.13703	0.537058	1.89532	0.849738	0.617731	1.22645	1.75769	2.08111	0.612373	0.729108	0.630704	2.2941	1.71972	3.21945	3.57343	3.40197	5.72038	2.62936	3.62922	2.45953	6.55184	5.75519	4.72942	1.16454	2.98604	1.59542
LOC_Os05g26820	2.87654	2.16748	3.81249	2.49197	0.969389	1.22263	4.1833	2.51463	2.39523	0.878807	0.968313	1.00376	1.44049	1.84212	3.80018	1.67958	5.61299	0.738888	1.26314	2.26233	1.82931	1.02312	0.424331	0.726382	1.54305	1.3833	0.572333	0.535973	0.186455	0.090847	0.640969	1.18858	2.09729	1.42415	0.518857	1.04633
LOC_Os05g27100	9.8362	17.1443	12.3644	54.318	37.6371	42.8773	19.769	17.0692	11.8252	20.1158	21.9129	54.9528	10.2213	14.4965	19.0055	12.0524	9.33831	4.42255	7.63735	6.18211	8.02473	19.5113	22.3434	23.7274	4.89944	4.67801	5.3173	17.7413	9.63746	9.85981	2.78047	9.79042	13.899	12.2146	5.38586	15.1764
LOC_Os05g29030	30.9144	21.6357	34.157	17.4395	10.9072	18.9606	50.1895	40.326	49.1307	9.51668	11.7659	6.48708	37.0255	41.2896	48.1612	41.0939	41.3721	50.5984	35.7642	31.3165	38.872	23.0231	19.5593	14.1364	90.7389	57.6401	56.8657	22.9453	26.5149	19.237	101.066	76.7961	46.8402	48.0627	65.6456	58.6206
LOC_Os05g29790	0	0.083739	0.023734	5.07932	9.59938	12.2286	0.113962	0.186778	0.619937	20.3302	4.72148	3.49068	0.187477	0.765368	0.161802	0.316599	0.697258	3.75424	0.101113	0.110212	0.198227	7.59133	10.3339	6.73217	6.16783	7.91129	4.4434	8.90818	18.1794	15.6158	2.56946	6.23563	0.878523	2.02164	2.30527	0.235129
LOC_Os05g29990	40.133	37.3598	36.1962	100.322	90.6613	101.861	53.3639	48.87	194.902	64.3021	74.391	70.3268	144.785	60.4119	99.5836	161.193	159.652	206.204	46.4796	44.65	55.0718	183.001	182.593	149.66	279.774	373.427	548.316	153.141	150.136	278.643	285.391	218.634	118.474	205.567	197.621	86.3097
LOC_Os05g30010	0.969108	1.70151	0.466771	6.01519	8.41336	7.94832	1.07169	1.88828	0.832968	13.431	14.22	8.21727	2.70308	2.36029	2.72177	1.52604	2.11349	1.67162	0.276852	0.481987	0.426527	5.10749	4.10743	3.06212	0.375503	1.17158	0.461459	4.70084	4.00955	8.46761	0.599568	1.17674	2.68073	1.60689	2.07135	4.18005
LOC_Os05g30140	16.5496	13.2175	15.9047	4.64349	6.86086	6.51588	14.6593	13.3836	14.8573	7.73821	6.51088	6.89103	15.0427	13.598	9.67965	8.34201	8.83414	7.99822	14.6887	18.8809	17.1193	9.11946	10.2741	9.02573	19.6838	18.0696	14.9798	8.0114	8.31057	7.11687	5.82015	14.6705	18.4957	11.8518	8.5843	9.03662
LOC_Os05g30190	42.5165	38.2219	48.678	18.3121	14.4291	17.6957	53.4633	57.9192	37.6528	26.8788	19.7687	21.2382	30.3707	32.2713	41.9429	26.5762	20.5656	17.4515	53.6465	48.2853	37.998	7.97697	10.8291	11.2032	29.0304	18.0061	15.5295	9.77821	5.87341	3.27972	28.197	29.6622	33.0952	43.9537	26.9304	38.9995
LOC_Os05g30250	7.47769	5.25162	7.41336	2.3227	2.02608	2.53079	9.88517	6.68462	6.4321	1.47702	1.62198	2.26017	6.37259	7.19508	9.15097	8.50049	5.40892	2.96414	11.8004	13.0681	13.6744	2.51443	1.63851	2.92527	7.82313	3.15068	1.80543	2.10989	0.497243	0.491183	7.41699	5.3325	10.766	6.05212	4.87831	9.87831
LOC_Os05g30760	5.65998	4.75771	0.548669	14.7091	35.629	28.5169	14.9438	17.4534	71.4185	11.7992	61.6519	22.4256	63.8615	75.0842	57.2035	40.6367	56.3409	197.01	1.99384	2.16253	2.72404	49.0522	46.2324	37.9813	64.3005	94.1772	128.616	103.093	157.374	159.754	153.288	122.188	20.3513	61.9236	148.575	104.396
LOC_Os05g31140	27.3741	46.5832	14.6498	15.2877	25.4688	26.1326	136.333	159.825	147.377	15.0565	108.853	41.7111	366.211	563.562	275.46	163.051	246.423	463.678	30.2601	19.5987	33.7643	91.5741	131.792	57.7695	185.512	247.588	303.213	281.066	615.396	178.325	648.468	771.709	512.708	649.011	829.198	903.873
LOC_Os05g31620	149.604	349.649	374.749	231.629	269.052	261.092	133.189	132.641	24.7321	1.5312	1.12351	75.9369	24.7118	92.683	114.28	178.233	72.8101	100.096	1814.09	960.045	1697.89	530.58	424.19	461.18	29.7463	239.393	94.2281	68.5975	62.8934	136.44	1077.62	13.772	19.5474	193.543	475.246	441.939
LOC_Os05g31740	1.88136	2.10746	1.13381	1.50841	6.80823	3.93309	5.91444	5.64395	15.8849	3.34072	12.5286	0.5868	14.96	11.0309	10.764	14.6641	17.8742	27.7888	2.59135	2.87249	4.17032	13.906	14.906	16.5651	29.2978	26.0074	34.1196	24.21	32.6981	31.5134	38.4163	35.8788	15.7228	20.4167	42.7191	24.2275
LOC_Os05g32460	68.7125	49.243	58.1049	22.6374	22.595	24.9268	9.97273	15.2771	62.9651	6.75208	42.8244	64.5918	12.2804	30.2729	18.6592	4.54371	37.2425	1.11875	101.789	88.9804	23.4929	33.1619	45.6702	32.129	50.1423	30.4687	25.7374	37.0745	1.24184	9.67077	11.4918	10.6306	41.3595	38.0846	25.5575	42.3793
LOC_Os05g32770	10.3966	6.54251	9.97185	3.1885	1.93835	2.56432	7.44245	9.0629	11.8215	1.64974	3.38508	4.51293	7.71761	6.55968	6.56999	2.58267	2.0118	1.21485	12.9585	10.4574	7.98437	0.259808	0.403707	0.289947	10.4192	0.555418	0.539298	0.949965	2.26042	0.603929	0.052869	1.24063	2.72555	6.4663	0.231201	1.49269
LOC_Os05g33380	42.6767	45.3435	40.1123	130.48	154.619	117.853	93.2101	74.0246	179.111	67.3348	166.033	65.2497	181.457	120.732	152.962	198.756	255.212	376.827	65.0487	67.4074	67.0241	223.664	196.208	194.519	279.749	331.808	516.049	420.074	495.849	447.262	415.702	445.384	345.285	242.113	277.319	231.409
LOC_Os05g33570	222.293	106.409	269.015	48.8246	60.8679	75.1413	209.231	247.903	300.232	144.86	126.141	125.155	213.199	216.583	217.293	166.692	185.107	245.999	313.635	321.986	192.656	67.2566	58.1373	80.9028	153.61	148.232	196.692	83.6747	139.793	135.749	191.409	131.757	187.258	197.213	223.027	110.188
LOC_Os05g33700	123.296	101.609	164.332	0.365839	1.85349	0.795326	99.1422	150.377	146.369	0.185833	0.114842	0.051272	36.4185	33.2853	32.2685	35.3037	23.0966	41.3771	173.439	105.579	144.127	1.1245	5.21099	1.53489	126.832	134.27	162.501	0.789373	1.89729	1.07271	43.1793	229.768	232.151	110.581	50.3193	18.9675
LOC_Os05g33710	54.5047	77.9524	78.5832	11.6942	11.6906	13.0054	48.9494	61.9666	53.647	10.6768	12.3561	11.5942	40.0336	40.658	32.3072	32.3338	28.0645	28.522	142.356	68.6531	112.214	20.9272	26.5122	20.632	34.5137	47.1122	53.4969	11.066	10.8775	9.05387	81.0783	54.9224	55.9367	61.6755	89.0633	53.7387
LOC_Os05g33840	214.412	337.925	252.823	87.857	73.1637	79.3807	144.901	191.473	148.826	63.3582	88.498	60.065	160.402	196.523	245.452	233.082	228.54	192.321	102.374	83.5552	98.8571	36.8858	41.1077	36.3821	56.9263	48.5109	29.2489	36.4496	27.5134	28.0392	124.88	61.3292	87.2239	148.492	103.279	97.0153
LOC_Os05g33860	0.230777	0.378856	0.416253	2.10758	1.26187	2.15186	0.259766	0.356512	0.293958	0.691134	0.643123	0.255568	0.129823	0.164464	0.303524	0.629403	0.951807	0.496659	0.371712	0.272853	0.190297	1.23297	3.0177	2.37441	0.842032	0.1261	0.530476	0.309254	0.596264	0.408714	1.699	0.149293	0.077592	0.767107	0.787918	0.26559
LOC_Os05g33900	6.89454	3.0643	12.8835	64.7793	34.0201	49.68	50.5006	45.2914	45.5408	7.25633	28.9013	7.53672	60.5927	21.383	16.288	68.2169	46.7492	85.4582	4.70603	3.92753	0.635408	18.4028	46.5009	58.3051	153.241	66.9471	111.988	82.8522	75.8471	26.0701	1.93888	21.0126	56.938	39.9291	12.7144	0.952404
LOC_Os05g33960	0.180775	0.169033	0.526405	1.7817	1.83106	3.23014	0.700342	0.260533	1.89192	0.360855	2.50875	0.104974	1.10743	0.676033	0.813986	0.874308	2.05665	2.93202	0.82548	0.737605	0.425328	6.28542	12.1883	6.80825	11.29	13.6505	17.5235	10.4947	17.1345	9.14638	6.20253	9.83516	4.41711	3.31871	4.34548	0.502347
LOC_Os05g34770	44.2549	40.3968	42.8439	75.6063	67.6473	78.0449	72.9876	64.0753	151.242	28.5578	89.2714	45.207	134.405	80.8888	99.1281	137.306	148.813	173.383	55.1099	51.0787	47.0078	110.766	121.085	90.2722	276.571	306.637	441.344	202.406	215.557	172.531	171.087	254.815	197.357	119.338	148.452	89.8094
LOC_Os05g34950	3.46672	2.01314	2.54995	16.1993	30.442	21.2486	7.78104	8.17852	19.2619	13.1893	20.5761	16.6724	5.84547	7.2665	7.95465	8.25802	12.4318	15.4005	4.27039	5.43731	4.35928	19.8681	34.8171	34.6039	18.8351	18.4335	23.0398	25.9105	42.7112	47.556	10.7024	13.1394	4.55364	12.2204	13.1916	12.2219
LOC_Os05g35266	23.8125	19.3106	22.7541	8.35442	4.2788	9.53035	17.8773	15.1091	14.2883	7.5348	8.58122	7.03635	7.05956	9.04111	13.133	9.37517	9.73066	9.7817	22.0439	21.3577	25.509	13.7135	11.1628	10.629	14.1184	9.94193	8.19883	8.15272	5.64357	6.96291	6.28261	14.6585	12.9874	13.1335	7.68156	13.5265
LOC_Os05g35580	10.1099	11.6006	11.2296	41.8337	59.2967	44.4307	16.1972	13.8537	28.4842	34.1448	30.8455	24.8159	12.6479	20.2809	22.2612	17.043	26.7098	24.2746	10.4351	12.4792	9.51249	36.7122	53.7797	46.1374	28.3209	20.3201	18.2428	43.7675	48.5289	35.3936	4.45059	9.95672	11.6049	18.6984	9.28627	11.8798
LOC_Os05g35970	11.5593	8.65038	11.3719	1.78894	2.04975	2.3145	10.3495	11.0419	11.5642	2.3028	1.60609	2.70847	5.42604	7.57385	5.11791	4.93307	5.47826	6.46659	12.7617	11.8939	11.4593	4.22299	3.57984	4.80595	11.9309	9.47051	9.74095	3.54309	4.44368	2.69575	4.28396	10.2796	10.6313	8.60045	6.07482	6.30701
LOC_Os05g36350	0.77859	0.778773	0.640397	2.12556	3.89241	3.94401	1.24865	0.916892	1.23691	1.97036	2.39256	1.3804	1.42203	1.4701	1.32986	1.63398	1.47347	3.23024	0.884349	1.36495	0.917374	3.23079	4.2816	4.02075	1.48854	1.52821	1.85719	2.90139	2.36717	3.43799	0.985361	1.64517	1.66462	1.29482	1.34361	1.81265
LOC_Os05g37080	1.00038	2.26769	1.24005	8.00074	26.671	28.8719	1.07798	6.55181	2.56124	5.81782	8.59017	7.28852	1.68987	2.92083	2.98738	26.5642	11.5806	35.0979	8.90169	6.35571	11.9966	23.2204	33.4	26.5447	3.40523	5.17249	3.60677	5.76113	6.22698	35.4424	9.26137	1.67625	0.955413	10.8004	25.4156	8.99085
LOC_Os05g37190	1.88026	5.39891	2.22405	17.0361	21.7419	23.233	6.15366	8.36833	7.59182	8.80735	6.00452	6.02946	7.42483	6.54854	9.85347	30.1449	9.62498	24.4988	17.0436	10.7844	8.97492	31.4501	38.8761	36.609	27.1448	20.6725	24.4125	12.0969	11.082	15.1327	70.8556	20.7641	8.25153	13.6347	43.5522	17.5381
LOC_Os05g37450	10.6014	6.54761	13.1583	6.33258	3.16596	7.30209	8.02703	7.81684	7.66192	4.76312	3.47284	3.2371	5.28316	4.40142	7.18542	4.57554	8.02698	3.34584	14.326	14.65	13.0128	5.26857	4.51581	3.93489	12.4749	7.41026	4.72199	2.04564	2.0171	1.49735	5.36018	4.86169	10.2553	5.23049	2.32617	2.69635
LOC_Os05g37950	4.17362	4.49872	3.30528	20.1372	26.11	27.2182	4.55444	4.54316	2.7881	45.0056	25.8119	42.1297	2.81114	3.57704	3.88801	1.68804	4.27001	1.25624	5.19524	5.26825	5.46112	18.8128	16.8471	12.7424	2.55496	2.29035	1.68818	10.9581	8.55298	10.1724	0.869292	2.71411	3.16617	3.04658	2.88193	4.23316
LOC_Os05g37970	9.87769	7.27191	17.8468	11.5788	5.68108	11.7047	17.7904	4.09176	7.22614	1.37834	1.11759	1.05249	4.19788	10.417	15.0485	13.9577	11.8344	3.91271	10.7069	6.27963	12.4655	5.22063	2.74856	1.966	5.94923	3.01214	0.540448	0.914029	1.14248	1.3414	1.37842	0.124861	2.53355	4.13751	1.32537	0.951772
LOC_Os05g38270	39.2884	26.1699	43.4536	0.234277	0.157541	0.216022	43.247	51.8486	33.1862	0.266994	0.145027	0.276435	38.2321	38.7424	30.9619	31.8706	23.6645	20.6818	25.6826	33.69	36.2478	0.34508	0.25633	0.136971	34.273	35.492	26.6213	0.164084	0.202496	0.295109	31.6747	57.7834	75.6152	39.7352	29.7641	30.734
LOC_Os05g38290	44.7081	22.8027	53.2797	13.8869	3.17936	6.52073	28.6428	20.951	14.2009	2.61252	3.752	0.981678	17.5061	40.1691	28.6875	14.7546	23.5389	4.76926	53.7594	35.1253	40.9007	4.16817	4.08848	1.6824	15.2025	18.6552	4.81996	2.60195	2.73274	0.219232	41.8274	5.55935	16.9674	14.1402	5.0482	11.2362
LOC_Os05g38530	168.203	130.075	216.711	6.26993	3.33714	3.76543	169.185	198.6	176.953	2.04771	1.72506	1.3219	82.4795	89.3488	79.8253	71.5184	75.7716	86.3637	229.758	172.125	202.71	3.82619	4.35576	4.75564	130.108	86.9002	74.8837	2.00601	3.75784	2.90837	235.5	199.415	327.249	134.539	93.9619	74.4031
LOC_Os05g38680	36.9536	24.6571	61.1003	54.1912	39.2398	88.9453	32.2701	24.3575	16.1365	68.8983	66.3293	63.8054	21.2296	22.1347	22.3236	7.59807	6.03481	3.42973	55.216	42.4504	29.1304	95.3017	41.8056	21.5607	5.53532	5.37312	2.14657	61.7731	21.9379	3.66399	6.79892	1.4158	10.6536	11.9954	1.8568	5.98728
LOC_Os05g38860	0.283973	0.576686	0.457544	15.9385	17.251	17.6938	0.336171	0.453485	0.697611	10.2983	10.734	10.3999	0.929316	0.588302	1.01785	1.97158	0.937519	1.51661	0.725796	0.727642	0.232947	24.9222	32.5178	25.4638	0.764885	0.885386	1.26532	8.10731	4.89047	6.12863	3.99506	1.55025	0.479526	1.49117	3.06705	0.858792
LOC_Os05g38880	0.796748	1.34894	1.44887	10.395	11.8483	12.904	1.7923	0.698905	5.40609	16.5021	9.69664	18.2711	2.3002	1.09752	0.729767	1.43233	1.17138	2.40876	2.91242	1.32043	2.3094	18.4164	43.2991	25.7478	3.07681	4.11028	8.89188	15.8919	8.24394	4.59623	2.77262	3.02767	1.30301	1.38593	5.91928	1.78111
LOC_Os05g39250	8.98053	28.087	11.9063	3.81479	8.39059	6.88753	2.86172	3.52844	3.22598	1.44768	1.28772	0.387099	2.47134	5.14996	6.00805	15.1081	6.23912	7.83554	31.7897	11.2373	29.5374	14.1269	11.1864	3.93673	6.18844	15.2204	5.23674	1.77033	0.868571	0.704692	75.5234	3.9232	4.50518	4.82656	15.8696	3.4694
LOC_Os05g39770	13.0331	6.50088	15.686	2.29264	1.1097	1.46585	15.4162	8.49032	14.0458	0.692612	1.61531	0.618469	7.03662	12.2513	15.2184	18.3214	37.178	26.9795	8.46275	10.1254	11.1456	1.81096	2.17351	2.06605	10.8436	10.178	4.91895	1.14035	7.22908	2.37883	20.7058	19.6459	20.9528	19.6133	24.9841	21.0395
LOC_Os05g39930	183.101	288.145	401.854	456.956	541.428	570.886	115.283	190.904	53.4099	45.6817	53.2102	77.6304	32.4673	162.145	51.5322	40.547	6.96776	287.924	1228.56	778.002	274.007	344.64	444.536	389.634	23.6306	104.159	42.4059	13.6537	29.2287	89.1437	11.7534	14.9791	14.2474	193.879	351.626	249.784
LOC_Os05g40020	0.725022	2.1579	0.908821	14.508	13.4819	13.8313	0.176513	0.233743	0.365925	7.62957	10.7251	8.93539	0.447677	0.439686	0.343944	0.673087	3.17467	0.360888	2.37538	1.28529	2.34217	8.11718	8.23828	7.8848	0.279987	0.628654	0.635608	7.39377	3.14076	1.76024	0.597133	0.133927	0.279049	0.354249	0.370827	0.303846
LOC_Os05g40400	2.81272	4.0513	2.21483	11.22	10.1789	14.019	4.20017	9.71511	8.52847	16.7484	15.1391	8.71521	8.495	4.24417	4.67673	9.56758	3.72603	7.98549	7.16153	7.54966	1.99946	14.5944	25.2382	22.9287	7.78075	4.89079	20.5304	34.9732	21.9319	6.65069	12.4469	17.6163	8.47123	10.5404	18.8484	10.0662
LOC_Os05g40420	10.7449	10.4803	11.4587	18.5701	18.0127	16.5313	14.0414	11.6345	17.5896	9.48171	20.4156	11.4982	29.3453	24.1856	27.4194	33.9444	34.7958	40.1361	7.76001	9.5729	7.41586	18.8885	16.6459	16.2186	18.8967	22.9825	35.5398	34.764	29.4383	29.5046	42.812	37.6536	34.7199	20.8548	27.669	20.062
LOC_Os05g40630	7.39952	2.99902	9.27914	3.53795	0.63574	2.20434	7.619	10.6692	4.88641	0.1997	0.775338	0.215767	9.31544	10.7954	12.804	4.6894	8.75883	3.3244	5.3093	6.93378	5.74408	1.63937	1.79773	1.41096	6.69543	5.26417	5.93559	0.556582	0.182539	0.042395	26.6935	12.251	15.7866	6.85478	5.84965	17.9962
LOC_Os05g41030	136.191	97.3992	185.826	166.447	66.0866	138.723	135.315	47.4347	81.2473	52.8125	89.9767	48.2837	50.0892	113.873	145.975	70.7609	113.374	59.7377	142.785	141.654	200.268	166.452	71.9044	70.5461	143.624	142.002	68.815	95.3841	80.9749	45.5138	58.5245	48.7688	104.617	67.4801	48.5166	42.946
LOC_Os05g41180	4.32195	2.9413	3.57615	7.81614	8.99945	21.5053	5.80152	4.50573	5.92768	3.29239	12.5854	4.89773	21.8638	12.3349	12.8473	17.1298	11.0658	24.2724	3.7938	3.03126	4.15522	13.2972	12.8698	12.8129	18.8963	19.5623	32.6782	23.3187	25.3244	16.1815	30.0731	29.8241	19.8449	16.1215	20.7275	15.7578
LOC_Os05g41220	5.37802	10.5745	5.4094	18.913	32.6604	18.9845	9.86495	6.67628	7.99698	70.7018	59.0808	90.0503	9.96391	13.6529	10.595	4.22255	3.78593	2.51109	5.4662	2.82258	4.96688	31.8868	20.8091	9.19299	4.01541	6.55086	6.69197	51.4889	24.7941	22.9343	12.4447	3.25693	4.2453	9.50714	15.3644	17.5135
LOC_Os05g41440	99.808	96.49	124.938	73.7918	35.2827	51.6623	85.893	99.4537	101.624	27.2502	42.8135	20.8082	116.114	76.2345	83.8815	77.6149	119.811	117.914	136.589	123.327	132.69	86.1141	45.754	48.1134	150.92	158.082	235.042	73.92	73.2387	67.723	97.9666	153.738	110.242	112.322	123.907	129.557
LOC_Os05g41490	6.82358	11.1436	13.1029	7.51092	7.02806	9.0143	0.771254	1.54218	0.43783	1.59643	0.331267	0.025994	0.728292	2.84798	3.36915	7.86542	2.93322	3.22389	37.2364	18.4388	15.8232	2.3237	4.58928	3.4947	0.458659	0.526886	0.292973	0.5004	0.449192	0.673652	26.2914	0.77231	0.726813	1.59417	5.83666	1.3913
LOC_Os05g41530	8.28326	10.0516	9.37166	2.83664	4.19513	3.94614	6.78855	9.69512	8.33723	4.48976	4.0302	3.79553	7.53283	6.49927	7.00339	5.60608	4.90473	5.77944	7.18003	8.20088	6.83823	3.56664	3.66943	4.69561	7.42823	8.05596	8.01734	4.94409	5.08017	4.6451	5.23365	6.72143	9.61706	9.02096	5.91406	5.76674
LOC_Os05g41670	5.76101	5.46608	5.25197	10.0325	10.0204	8.10646	10.0354	10.7281	13.6918	8.97641	11.8079	10.9758	15.6621	11.906	10.689	14.9078	31.8065	21.6717	6.56504	7.66243	7.93384	16.756	14.614	16.4908	20.0352	22.5493	29.8983	19.9944	21.2449	27.5042	19.6208	26.7199	16.4553	16.0814	20.9479	17.505
LOC_Os05g42040	44.4218	27.197	53.8033	46.3915	26.8262	39.9367	36.084	38.7561	41.9424	15.7016	19.1298	14.8306	41.3501	21.2408	33.5394	31.9315	37.596	28.2101	46.9347	42.0433	57.8834	34.7243	28.0975	35.6583	43.3928	35.3539	50.6517	21.7536	15.2028	14.2201	62.6826	59.3057	65.8648	34.47	25.1919	34.5038
LOC_Os05g42280	30.7177	29.1806	26.3164	13.1836	12.8105	13.8926	27.9925	25.6879	21.123	14.6804	12.2075	15.6849	20.5705	22.8665	22.8844	16.7519	11.9645	11.9378	25.8585	23.1306	23.9397	10.4469	9.91297	13.8734	11.9795	6.97869	5.60267	9.07979	5.12536	5.39426	8.8697	12.9972	15.1707	18.5088	15.1508	20.902
LOC_Os05g42990	1.36149	0.761603	0.793881	0.810705	0.130203	0.911579	0.864266	0.967955	0.936843	0.397113	0.289109	0.258653	0.474468	0.489188	0.591712	0.169595	0.250784	0.281562	1.26488	1.07775	1.56277	0.725304	0.742539	0.564479	0.549861	0.197152	0.264397	0.088769	0.463581	0.36054	0.074063	0.073054	0.450744	0.013984	0.391352	0.163478
LOC_Os05g43240	4.50691	3.49741	4.10027	5.61951	2.43375	5.14747	3.87452	4.73793	5.82933	1.12388	1.60846	1.19173	6.45386	3.31591	5.61772	8.10434	4.496	3.55021	9.94876	10.3237	5.72442	6.06435	4.00142	4.86895	20.4926	10.0323	14.1827	2.11151	1.02377	2.34974	47.2203	5.93709	9.11341	3.95537	2.70144	3.11317
LOC_Os05g43310	56.6921	110.355	64.8734	20.1895	20.735	14.8176	37.6918	53.8711	26.0234	16.04	13.5311	28.8375	37.0789	38.5187	41.9216	43.4922	21.8013	21.165	28.8124	22.4012	24.9763	7.809	9.72661	6.17235	10.5438	11.615	11.4328	10.9929	4.86472	12.2436	11.2108	20.425	33.0434	38.8335	24.9264	51.4452
LOC_Os05g43390	2.03137	2.55673	1.56179	2.81435	6.01005	3.45228	2.76216	3.03282	5.9931	6.7143	8.43455	7.67136	8.90503	7.04105	5.30989	8.84521	5.77617	17.3168	1.04764	0.75213	1.2711	4.71598	3.94913	3.49942	2.42767	4.45209	4.23959	5.43373	10.5799	12.2967	19.7641	7.58351	4.62087	5.71853	13.1572	4.90236
LOC_Os05g43460	42.5438	36.3066	50.8207	9.10834	10.721	9.53974	76.45	81.1106	77.0091	16.3132	8.79937	9.18083	54.8945	84.115	72.5083	58.7096	47.4157	38.1261	43.218	39.2094	44.6392	14.0719	14.2511	12.6821	56.1474	38.2941	47.5783	11.834	5.45884	4.31689	123.653	80.6869	97.4105	58.2131	39.7817	64.1621
LOC_Os05g43650	42.2434	32.7293	35.8693	6.99393	4.7831	7.12496	39.4194	37.4383	33.6842	6.54694	4.84776	5.39675	20.5957	27.863	27.4955	22.0951	19.3032	17.1043	32.077	33.8093	39.2731	5.18161	3.9226	4.65186	19.8895	13.6044	11.2305	3.91151	3.49734	5.50579	14.1697	15.6164	23.1596	24.6493	17.4971	21.2754
LOC_Os05g43760	15.2303	16.778	21.6841	13.6169	7.87866	10.514	17.9955	13.8592	13.8933	9.14038	12.3904	6.8316	10.8503	11.3609	13.6965	15.6272	12.458	7.85899	24.0314	18.5239	19.7758	12.0306	9.22139	10.3908	25.2437	13.0445	10.6977	14.8271	9.2677	6.30446	9.76241	9.64343	17.6966	12.3896	8.45952	12.1753
LOC_Os05g43840	32.2608	32.5124	39.1642	19.3404	22.0707	20.7474	28.7671	36.833	27.3766	24.4856	18.0903	18.5416	22.1083	27.8987	25.0477	24.6232	22.7874	22.9799	49.5989	40.2654	43.8217	16.542	15.4282	22.1291	26.5283	24.7804	20.7671	15.6045	11.5667	11.1872	49.8109	29.823	33.7563	30.5535	28.5438	35.6573
LOC_Os05g44340	9.16023	4.32185	15.0527	0.365324	0.303772	0.380509	15.3889	8.78299	10.1658	0.505832	0.637411	0.658649	4.60912	9.90652	7.62012	2.60018	6.27153	14.6548	11.5553	6.97407	10.0919	0.690405	0.520771	0.406658	18.3514	20.6459	21.355	0.678061	1.83262	1.26493	14.0681	12.3763	44.7544	7.789	8.35265	3.75601
LOC_Os05g44630	8.38694	7.84075	10.0512	8.81248	3.50208	6.3875	6.80578	3.06092	4.50202	4.78475	6.41004	8.66179	2.95194	5.6219	5.41453	2.78598	3.57827	2.34889	11.2565	16.8854	19.9302	5.09598	3.82997	4.39018	5.22881	3.41763	1.50143	3.45038	4.38959	4.45756	0.469255	3.82727	5.76485	4.94055	2.05602	4.44352
LOC_Os05g44770	4.63344	4.98576	5.06433	17.3676	43.367	20.8291	16.8786	17.65	35.2603	8.15964	31.0055	18.3886	30.2025	30.9425	31.9305	63.6786	45.6667	128.691	9.05633	8.33334	17.5503	49.4869	54.9482	64.9336	73.8415	70.7109	101.3	50.7685	121.575	86.8356	115.845	117.616	61.7395	77.4344	137.378	104.671
LOC_Os05g45350	39.317	26.7053	31.5979	4.7801	4.62567	6.36713	45.3265	42.5757	64.1049	2.28439	11.473	3.7645	68.4395	55.6416	50.0631	57.5125	57.6156	99.8089	35.4243	41.2446	51.2891	19.6635	19.7491	21.3645	88.3702	111.07	91.757	22.4818	42.0312	46.8183	152.644	146.227	65.4168	79.8911	177.745	97.3334
LOC_Os05g45440	35.7181	93.7936	74.8909	49.2867	42.5296	53.1767	36.8099	37.7356	12.7841	1.87561	16.24	11.2465	15.646	49.2829	53.1031	77.831	27.3057	46.3961	133.998	67.6764	89.121	28.9697	37.9701	24.784	5.59079	29.4937	16.5216	6.59123	3.93067	7.72785	157.94	5.65283	7.26216	37.1403	99.7291	57.6348
LOC_Os05g45900	3.21062	2.1372	4.55272	1.568	1.01179	1.91926	3.37722	2.17773	2.96739	2.72995	2.4791	2.6485	3.54804	3.62287	3.39231	2.27875	2.41131	3.30247	3.25456	3.41495	3.93439	1.71384	1.65432	1.70409	2.57171	2.64396	2.99919	2.11561	2.22034	2.29396	2.94405	2.02573	2.61581	3.19338	4.2595	2.42028
LOC_Os05g46580	3.58387	4.43152	4.12684	7.51438	5.25527	6.69536	5.55665	4.9389	9.33932	4.78921	8.68484	3.95308	12.1567	5.51185	9.22593	11.0837	13.9744	15.4538	4.19097	4.32963	3.24006	8.51984	6.56681	8.141	9.90176	12.9929	18.7628	11.451	15.4612	14.1692	12.2324	14.0193	9.55634	9.63667	11.9077	11.5927
LOC_Os05g47540	152.619	160.161	289.637	63.3174	44.2178	72.5915	102.218	82.7949	92.4884	25.5836	66.5655	7.68343	119.933	108.398	98.1264	58.5534	22.1797	14.4609	243.832	207.077	126.186	46.5435	75.7299	3.30879	63.6148	81.0432	44.2237	13.1214	27.1231	3.45347	29.4191	6.63736	83.8022	60.8303	31.2033	42.5952
LOC_Os05g47560	107.812	104.4	88.9951	12.3944	14.6253	15.4633	89.1674	79.5828	78.6824	20.1195	17.7591	20.5419	91.404	87.4001	86.8133	75.1563	69.7022	64.4323	66.168	72.0462	72.9303	12.5257	10.5737	11.6695	46.7841	40.6885	34.6615	9.66277	9.98297	10.0072	68.8034	53.6129	51.9573	70.6494	76.154	86.2619
LOC_Os05g47860	0.839862	0.424553	0.491204	5.66153	3.59143	6.70129	1.28678	0.498225	1.09456	3.26781	5.76355	5.56414	0.650532	0.365505	0.455595	0.256073	0.200121	0.813186	0.794145	0.544381	0.168657	3.23483	3.40509	2.07393	0.16435	0.856313	0.709518	4.61219	1.40542	0.588495	1.25406	0.970883	0.119361	0.426764	2.20853	0.220821
LOC_Os05g48160	38.265	37.3395	41.4795	29.9004	16.0371	27.9239	55.2506	50.592	44.995	17.8461	13.5562	28.6133	40.0194	43.5709	56.6246	35.7497	26.1387	15.77	36.9091	34.1974	33.8243	16.0427	14.8657	20.349	31.6945	15.1914	9.72665	9.4131	6.33014	3.39778	9.23994	25.3932	36.5913	32.4034	19.6382	36.0815
LOC_Os05g48260	2.28049	1.99534	2.51586	4.95809	9.03926	6.94707	6.64198	6.04912	18.8969	6.32657	12.9579	6.83911	9.58179	8.65187	9.75447	12.6715	12.1815	34.8621	3.82074	3.53489	4.88816	9.44056	14.6714	15.4225	32.9233	28.9525	33.6121	19.7385	41.1327	45.3546	17.4621	28.4712	12.7439	14.6911	21.4761	20.3531
LOC_Os05g48630	1080.18	1541.78	1276.89	583.258	492.627	472.11	750.941	825.941	473.267	339.374	341.284	676.239	403.074	450.568	607.281	455.613	374.794	274.44	498.066	384.832	413.865	274.453	289.213	318.351	212.803	173.137	138.415	171.851	111.237	168.203	126.663	272.731	345.372	577.533	308.525	493.944
LOC_Os05g48680	3.15875	1.3801	0.88009	5.30808	9.73201	6.84451	4.03705	4.57305	6.97656	3.64621	12.1516	13.7233	10.317	11.0214	5.5301	20.4915	11.7834	25.1488	1.72656	1.64502	3.76358	6.59187	10.21	17.143	3.78541	7.15804	16.3979	6.82522	16.0381	22.6031	7.43145	10.8265	10.2571	10.9689	10.3211	20.2087
LOC_Os05g48760	64.9381	75.533	89.3628	49.2689	50.0291	43.2682	75.2198	99.5894	102.961	27.964	12.1076	16.3022	70.8781	68.3132	75.8319	138.936	93.0848	91.3222	105.407	81.6761	177.17	39.8461	34.2199	21.5374	82.6774	78.3301	58.3306	12.7452	18.7619	25.5409	162.286	88.1331	78.7647	67.0233	89.1605	68.5245
LOC_Os05g48810	85.0381	131.684	137.071	5.08252	3.19843	5.46799	80.6299	97.6589	88.107	1.21654	1.6506	1.13345	54.6602	56.0457	56.0949	67.3034	63.2329	86.3129	201.402	106.349	224.099	6.5677	12.7844	5.2457	66.2698	78.1274	74.9062	3.34318	7.23621	6.08262	264.99	140.569	150.313	93.1277	135.709	48.3689
LOC_Os05g48840	15.1545	5.20904	24.021	2.7919	0.376167	0.9644	27.793	8.09485	7.73465	0.261857	0.478461	0.317342	2.40355	11.8224	18.7522	2.76498	11.6701	0.260905	6.88165	6.69211	11.1336	1.49591	0.16427	0.364002	6.34626	3.71632	0.646515	0.316441	0.179175	0.237135	1.06985	0.209629	3.85775	4.71106	0.921176	0.82289
LOC_Os05g49060	4.01049	5.64565	4.02386	66.0905	49.5917	38.3918	6.8014	3.322	3.67522	8.93893	10.6869	50.4681	1.3786	3.83928	4.21325	2.0527	2.16376	1.02142	0.723173	0.398534	0.849454	9.29855	6.13728	5.57293	0.21343	0.442941	0.760885	4.51846	1.66164	1.596	0.173464	0.180298	0.872796	1.6285	0.4119	0.766575
LOC_Os05g49140	45.7807	35.8611	52.7812	35.1332	12.1524	26.6238	47.3666	31.2915	37.9394	11.8538	15.3106	14.506	34.1821	31.3173	50.834	63.8864	51.3233	27.1091	45.9325	41.9194	67.8747	34.4855	16.0943	11.2569	110.296	47.9479	34.253	6.98666	7.6822	14.6963	43.9256	22.6341	39.4241	24.7775	29.8789	19.4789
LOC_Os05g49170	9.42513	9.0025	14.9224	14.5837	4.81503	6.14156	8.9952	8.02166	5.93872	3.95682	5.21244	3.39508	4.65162	7.21272	6.20786	2.92799	6.38637	2.46596	20.868	14.2452	11.1774	4.17854	4.57584	4.67471	8.84346	4.19567	3.05088	7.09648	5.49382	2.82266	2.97411	2.35156	5.68233	7.76626	1.95799	4.05977
LOC_Os05g49320	1.81142	5.31608	3.54186	23.0426	14.2936	19.4235	8.41086	3.85512	2.52458	4.51673	7.83694	23.3466	1.3421	2.98316	5.64115	3.12679	1.00798	0.759538	0.817342	0.29783	0.271275	3.46685	3.72491	2.95704	0.719611	1.06603	0.59933	1.42704	0.117164	0.710204	0.024537	0.400492	1.21865	2.49152	0.42475	0.894182
LOC_Os05g49350	6.99359	6.58352	8.88295	11.8342	3.22388	8.81511	10.9299	13.8324	6.96144	3.45768	2.07794	1.95442	5.13852	5.40112	7.38857	10.0956	20.3848	2.86641	19.1039	14.7272	8.38379	6.82908	6.84119	6.34964	9.68199	5.00228	4.5887	4.9473	1.6582	1.05386	7.48166	1.99	4.44055	7.65178	1.6147	5.32056
LOC_Os05g49670	0.449892	1.24391	0.73827	11.761	15.047	14.2184	2.15149	1.53156	1.94694	5.1516	7.71514	7.75833	1.52233	1.4735	1.64023	2.83991	2.89758	5.61416	1.67845	1.08501	2.07875	9.25625	9.68825	14.9895	3.78117	4.74766	4.21473	10.0356	6.56425	8.19635	4.322	3.34767	3.07181	3.28004	4.29061	2.92338
LOC_Os05g49700	5.60176	3.25566	5.01195	23.4564	17.0537	24.6253	15.1743	6.13922	5.38686	8.01337	3.81162	9.58755	2.31462	3.02301	4.36352	3.16576	1.80401	1.5104	5.00366	4.714	6.64091	12.1243	21.2796	19.4218	6.85503	2.93986	2.355	3.5882	0.74255	0.746388	12.5543	0.86596	2.33693	3.3178	1.50813	1.64041
LOC_Os05g49740	0.209346	0.251461	0.297223	0.993752	1.63856	1.15468	0.297934	0.279552	0.271922	1.24128	1.17935	0.829288	0.302058	0.489918	0.544122	0.331362	0.253808	0.422221	0.229738	0.442703	0.278327	1.22982	1.51162	1.12848	0.456763	0.260628	0.328368	0.738143	0.980718	0.693988	0.115762	0.357912	0.34586	0.245618	0.128151	0.256932
LOC_Os05g49880	70.5056	77.4551	90.7143	32.1993	36.496	35.5741	83.6624	94.1059	77.2087	19.7899	49.0643	13.9995	73.9512	98.8473	100.269	98.6789	98.72	83.8246	75.7987	55.602	66.2254	42.077	32.8916	20.1596	96.6959	115.188	111.02	73.0304	37.3067	59.8619	58.877	89.1197	153.068	85.456	53.5445	52.1192
LOC_Os05g50490	0.75586	0.588678	0.772633	4.95255	5.97576	5.78481	0.767392	1.5605	1.15717	6.42902	3.26432	3.26979	1.66172	0.778203	0.766167	1.83447	0.944453	2.17152	1.02748	0.930134	0.471222	3.50365	5.88102	5.41316	2.06244	1.60383	2.98736	4.5811	6.86297	1.10389	1.50109	1.42826	0.63198	1.90662	1.9172	1.02239
LOC_Os05g50500	7.30417	0.709904	7.68985	0	0	0	5.33549	2.24436	2.12164	0.113682	0	0	0.184322	3.60936	3.23065	0.532495	16.4686	0.261661	3.64062	4.3079	3.01819	0	0.031201	0	0.989251	0.065302	0.031689	0	0	0	0.830315	0.35612	1.71438	1.68363	0	0.076425
LOC_Os05g50550	27.4275	20.8633	31.4427	5.62169	5.89617	5.07107	39.25	32.0653	34.732	4.23608	6.28071	5.51459	31.9785	42.612	38.9374	44.3983	29.3134	24.6	13.7169	21.3565	25.2079	5.57062	3.6475	5.86191	17.5678	9.08147	8.4543	5.7345	3.37332	3.89862	20.1735	34.3366	43.3523	22.4145	16.0799	23.1108
LOC_Os05g50560	4.23028	3.00701	4.96805	9.07017	1.68599	3.02043	3.97164	5.19711	2.3527	1.57872	2.56745	1.085	3.05749	3.14118	4.32004	3.28573	12.3884	1.13644	3.46211	4.24764	3.90412	1.72142	2.05356	1.59057	3.13555	1.68689	2.93604	1.36158	0.939531	0.786581	3.93659	1.86397	3.49736	3.01634	1.01168	1.50973
LOC_Os05g50570	0.098328	0.164349	0.293138	3.18385	4.40625	3.8318	0.103765	0.656005	1.26964	0.070391	0.918027	9.42968	0.323632	1.23966	0.966276	7.73011	2.74299	10.5244	0.162624	0.444765	0.353179	3.18712	1.95251	4.90389	2.12163	2.55215	1.5552	1.0664	6.55886	3.79721	2.70516	2.46395	1.02038	2.43238	4.42454	0.775342
LOC_Os05g50640	0.292513	0.232699	0.139037	1.06286	1.7772	1.27273	0.33529	0.411095	0.595657	0.812472	0.618057	0.708618	0.487959	0.956453	0.633138	0.728513	0.697495	0.755873	0.056583	0.251233	0.139767	0.915578	1.45234	0.770224	0.509658	0.318934	0.396064	0.955118	0.61301	0.577427	0.106158	0.197087	0.634371	0.432984	0.419265	0.140022
LOC_Os05g50930	70.626	59.3766	74.2724	0.774563	0.57408	1.46841	91.9347	92.2882	94.2473	0.866454	0.713131	0.60826	56.4999	69.2637	63.091	88.8885	59.7255	66.7209	36.803	43.8131	51.6749	0.887073	1.11722	1.24211	46.3917	35.7274	30.2603	1.61145	0.441868	0.456376	65.4115	80.0058	74.8606	74.9585	63.7274	72.8616
LOC_Os05g51070	36.7697	32.6253	48.2833	28.7888	20.2084	23.9267	35.1509	34.3282	28.9054	16.933	19.2125	15.3608	25.8363	31.4933	32.0686	27.2125	27.7998	28.5253	37.6501	39.4939	46.9078	23.4626	19.8095	24.3969	46.5438	34.1252	41.3462	20.561	20.1999	16.9657	26.7076	36.1108	39.6885	32.8146	28.7106	41.2035
LOC_Os05g51110	3.88259	3.01292	3.97501	0.598708	1.84233	1.21754	1.81632	3.23186	2.99249	1.58915	1.78007	1.84942	2.98149	2.50026	2.65246	2.37896	2.52776	3.84831	3.33781	3.78957	4.11381	1.63198	1.35324	1.8235	3.31404	3.32278	4.0707	2.16425	1.85705	2.27459	2.38071	3.9538	5.83028	3.14822	2.93838	2.74943
LOC_Os05g51150	5.31774	7.54137	5.34673	18.5183	22.8667	20.1752	1.42617	1.2811	1.17667	21.7395	24.8826	22.5499	2.43976	4.59193	2.74748	1.72626	2.03136	1.43404	8.7777	10.1025	9.19546	12.6232	11.9907	17.6479	1.39413	0.79723	1.12079	15.0918	12.4104	10.2321	0.978752	2.90124	3.04084	2.09144	2.60052	4.41765
LOC_Os05g51230	0.165099	0.067297	0.047745	0.512175	0.755635	0.483533	0.191182	0.369254	0.302779	0.67954	0.906257	0.760737	0.132384	0.328264	0.238206	0.248341	0.34864	0.215478	0.124032	0.022242	0.228286	1.03251	1.01463	1.39941	0.400832	0.336227	0.483627	0.804639	1.21462	1.21734	0.209253	0.136421	0.51647	0.059748	0.415936	0.382556
LOC_Os05g51240	27.5824	32.2597	43.7598	58.9037	49.496	52.2256	48.7822	27.6563	26.0621	28.3486	25.4	56.0865	5.87117	10.5144	8.98377	6.15301	7.79517	5.15827	25.5579	22.4413	35.183	58.0215	56.193	47.0758	18.48	10.1608	6.71153	18.3428	7.73526	6.73421	4.09769	2.44575	2.80644	17.1277	5.59642	9.13703
LOC_Os05g51630	21.0149	17.6803	20.0486	9.53054	11.6094	10.0982	18.9887	18.7664	13.4421	9.95084	6.53694	8.37051	11.4616	15.2878	16.1997	12.3421	10.0131	4.78923	16.2241	21.0533	19.0992	5.78529	5.88415	6.70953	12.739	7.20817	4.03176	3.18978	3.19916	1.59788	10.4086	5.59377	14.4013	11.2474	3.90349	7.41616
LOC_Os06g01210	1444.42	1888.99	1514.35	864.982	742.017	714.024	1297.84	1384.9	1028.94	427.91	497.471	913.172	811.836	852.016	1030.47	863.118	679.532	446.755	648.727	620.396	718.193	354.82	310.496	335.917	475.552	274.028	232.509	206.725	105.615	172.168	208.13	433.937	744.074	830.427	319.366	698.996
LOC_Os06g01350	2.11565	1.80237	1.20015	2.67651	5.73531	3.92975	5.19324	7.01298	14.7004	3.93124	10.5525	5.91136	11.2529	8.07531	7.18353	18.7231	18.6733	39.2833	0.917993	1.26457	1.45367	6.59048	6.37289	13.8731	22.0665	21.7496	39.3748	22.1671	34.2417	41.4815	12.869	44.462	16.415	26.7971	28.3419	23.0703
LOC_Os06g01760	17.7635	20.6921	22.8191	59.371	42.845	59.8768	69.1034	66.4202	38.1777	44.0479	68.1588	14.8535	108.049	71.6068	154.754	212.161	84.5919	298.955	6.26008	6.40011	6.861	35.0558	27.6243	32.4644	67.1106	93.2379	182.309	91.0276	88.3383	42.8649	504.321	245.469	98.1158	117.184	319.123	51.8172
LOC_Os06g01790	17.484	21.8969	22.557	36.1939	20.964	24.5292	18.8506	13.1629	8.55776	8.28447	9.83492	24.534	4.33039	8.86998	13.8646	7.32075	4.34149	2.21343	8.20929	7.08261	7.42542	6.93391	3.87982	7.84801	2.98856	1.51676	0.405864	2.06103	1.10121	1.19471	0.556412	0.397356	2.37434	6.47928	0.310386	1.31518
LOC_Os06g01960	30.9918	20.3157	28.2238	33.1929	30.0841	27.5266	48.6828	31.7487	12.5769	14.4295	28.3728	4.20324	17.1627	21.3492	28.0657	9.03276	16.617	1.09767	21.1478	20.6067	15.8423	14.5706	16.518	15.963	5.74139	4.78014	5.19832	11.2762	22.9472	6.3014	1.39126	6.69202	20.1766	5.88312	0.835624	4.80163
LOC_Os06g01966	1.44345	1.11223	1.89007	18.9175	16.0098	20.7805	2.18195	1.71191	0.46685	13.4665	12.6035	9.57469	1.35938	1.76423	2.53036	1.11321	1.74178	0.041154	1.20138	1.24545	0.616474	12.8972	14.691	9.02222	1.00354	0.235978	0.172377	11.6243	7.60158	2.08937	0	0.036177	0.547514	1.39195	0	0.118231
LOC_Os06g02420	24.9911	18.7699	26.3003	24.7818	14.0522	22.5027	25.3378	23.7275	19.0952	11.129	13.4673	10.985	17.1958	20.5511	20.3453	14.0816	18.1528	6.44655	29.7537	23.2105	15.9158	11.4016	10.4358	12.6285	17.3401	6.10784	4.29297	13.8776	9.15392	4.19173	4.24861	6.10327	18.0332	14.0987	4.17091	7.43337
LOC_Os06g02470	60.342	55.2506	59.1412	108.193	98.6057	122.435	108.238	82.2006	178.312	53.8356	225.413	100.583	208.162	123.734	169.821	208.028	181.388	287.9	69.1484	52.4281	58.6132	146.467	167.149	202.852	301.119	273.841	409.938	380.905	342.085	232.222	229.434	385.561	324.749	205.388	283.376	208.718
LOC_Os06g02590	5.90505	5.18091	5.64552	3.43528	2.84786	2.74793	5.90645	4.79134	4.29831	3.71712	4.36634	5.94229	4.01654	5.58707	5.33856	4.13432	4.93995	4.17618	4.73468	5.84636	7.08204	3.16296	2.86828	4.26764	4.13946	2.99638	3.28361	2.49337	3.69907	4.59698	6.12829	5.78208	4.58683	5.00959	10.2161	7.20675
LOC_Os06g02620	47.5226	42.5051	47.7571	11.628	13.0366	12.5479	37.8483	36.822	39.6968	13.6064	16.5419	16.3739	42.6143	36.4293	36.4495	36.9776	31.1035	34.2508	34.5773	42.2719	40.3554	13.0933	17.0856	15.5211	43.4285	38.6353	37.3498	14.5652	15.6547	17.6189	33.4833	46.958	65.4781	34.9971	32.1674	32.064
LOC_Os06g02630	0.152463	0.356191	0.241158	3.83299	2.44453	1.99577	0.429843	0.520096	0.460822	0.536107	0.536479	0.658797	0.429681	0.3358	0.386055	0.224264	1.90136	0.27125	0.838665	0.856257	0.28512	3.46682	2.80924	3.60071	1.78791	0.719719	0.884173	0.865503	0.494276	0	2.17605	0.53965	0.242337	0.398236	0.19018	0.496473
LOC_Os06g02810	1.21866	0.856075	1.22214	8.85648	7.28631	8.0222	0.705762	0.399872	0.433425	3.47318	4.48097	3.38294	0.764549	0.147793	0.816629	1.02987	2.05889	0.442382	0.658738	0.781828	0.335324	5.75389	9.31753	5.84809	1.86629	0.911197	0.969785	5.08529	1.69995	0.715222	1.40217	0.555656	1.04145	0.630506	0.37721	0.05555
LOC_Os06g02830	4.02808	2.63231	5.9746	15.9046	10.9294	13.5933	5.90722	5.16617	4.23407	6.16908	4.69958	5.29107	5.20609	2.58255	5.77139	5.64282	4.6523	2.60096	5.07636	4.78842	2.36868	8.56072	11.1631	11.9507	7.94754	4.59598	4.31233	3.59526	2.79756	1.35003	4.93958	2.9995	4.79896	2.87652	1.78469	1.37394
LOC_Os06g03520	6.40699	4.17245	5.87582	18.2322	21.1317	14.1397	5.10891	3.03015	2.77855	18.6491	11.4626	19.7735	2.70118	0.70903	1.168	0.035754	1.05294	0.175054	2.9207	3.04095	1.72252	16.2417	20.4805	8.62706	2.46469	0.883113	0.373919	14.4001	11.8718	6.90236	0.312992	0.494162	0.433137	1.92458	0.333567	0.505216
LOC_Os06g03860	4.25038	8.81389	5.47233	7.96563	8.17144	9.35979	15.4656	13.1005	19.2247	9.43445	6.7748	8.13054	20.1761	25.8038	17.127	13.395	13.2869	16.8451	4.27645	5.28566	4.58286	8.32074	13.8917	7.811	23.3627	30.2483	28.6689	9.9427	13.8359	13.8039	31.4194	14.7598	14.4429	13.6804	19.2539	14.6045
LOC_Os06g04040	10.9257	10.1476	12.1985	3.23724	2.64016	3.34257	8.18296	6.91688	8.04694	3.67245	3.35573	4.31495	9.4898	7.57999	7.97465	6.24191	5.5816	5.40108	7.89979	11.6225	9.32509	4.09644	3.66229	2.64694	6.98234	7.05505	6.65235	2.70195	2.55701	3.03647	2.94838	9.80756	11.3785	6.37686	4.65139	5.87856
LOC_Os06g04190	0.946244	1.19828	0.625678	5.53091	7.86571	6.23485	0.651859	1.32367	0.822762	6.22599	8.83099	6.80571	1.44643	1.59358	1.73371	1.05807	0.540887	1.10697	1.29512	0.999064	0.917197	3.99531	5.85023	5.46432	1.42999	0.870937	1.92505	6.83439	3.93601	3.8547	0.208289	1.17457	1.65389	0.506289	0.792451	1.40541
LOC_Os06g04210	155.531	142.416	144.722	17.9808	7.02599	13.6674	274.99	320.419	243.25	4.59859	17.3707	8.49929	232.753	206.167	182.99	248.777	159.382	130.047	255.691	153.317	169.205	14.7103	12.7553	9.67097	240.286	284.065	373.93	35.8504	34.0131	30.8649	145.414	291.494	240.447	305.916	355.407	503.432
LOC_Os06g04590	23.4746	8.82208	17.7327	0.418643	0.030732	0.528497	4.83783	24.898	8.34436	0.877813	1.16383	0.342843	7.45103	3.83507	5.88253	0.712083	4.21359	0.608515	16.0702	16.8425	4.52899	0.64363	0.762745	0.538534	10.3066	2.36864	0.270285	0.638406	0.974958	0.044268	0	1.5732	9.53824	13.4089	0.092887	1.12574
LOC_Os06g04900	2.68611	2.85997	2.37527	8.41484	12.5712	10.588	7.53079	9.2333	11.8528	15.5073	14.9456	13.7275	21.7328	14.0457	10.18	23.0648	15.8264	48.639	3.15119	3.74745	5.01128	25.6859	23.5862	41.8953	14.9168	11.8072	22.978	35.3041	42.04	36.9849	44.8397	43.889	26.3833	40.0499	94.2346	61.4765
LOC_Os06g05130	18.1773	16.4387	24.8945	6.47125	4.90022	7.77014	23.4825	34.2499	26.3152	3.33681	4.88204	3.51207	25.7535	24.1618	32.3777	48.3676	42.9146	39.8703	21.8142	24.2403	36.1019	12.8944	8.06899	5.88623	76.161	53.8636	26.4454	9.92033	7.21464	7.6278	49.0209	34.1709	50.7073	31.679	32.9719	18.2615
LOC_Os06g05284	1.69341	1.42487	2.56445	5.35729	3.78375	5.44161	4.65981	3.58718	6.16185	4.62414	6.95	6.88817	8.78947	4.50764	6.06128	5.7955	6.69424	9.44668	1.77873	2.77914	4.47394	12.6432	7.85447	8.97476	10.3401	13.9452	10.8581	7.1981	9.54291	10.8491	10.9445	12.2966	6.73037	6.46372	12.846	15.2423
LOC_Os06g05424	0.072123	0.470016	0.156368	0.595855	4.00957	0.515653	0.401922	0.577545	1.14339	0.179547	1.69116	0.363085	4.31167	4.89332	5.61383	1.42507	1.15095	2.95171	0.052638	0.130801	0.099998	0.496979	0.539616	0.325815	1.58178	2.4025	5.28896	6.51166	7.24788	2.46558	3.89621	3.36379	0.984048	6.20148	2.27709	3.99423
LOC_Os06g06170	4.04213	3.75035	4.19435	2.77867	1.39646	3.09112	4.40969	7.97803	5.76561	1.60031	2.05184	1.4468	6.78359	6.04488	4.40348	4.42098	6.23349	6.23696	4.73489	5.31797	4.709	2.70872	1.78855	2.93879	5.97252	6.33006	6.79043	3.1996	1.75459	2.0429	4.39126	12.8684	7.68693	7.63366	7.75753	7.97849
LOC_Os06g06180	12.574	8.67648	12.0338	3.7426	2.67096	4.33917	14.5877	16.9511	16.9446	2.78576	2.90193	2.12026	7.06872	12.5656	11.42	12.5504	13.0656	10.8735	8.84926	10.6309	9.91899	4.62786	1.9361	3.32247	13.2338	11.2231	13.1916	4.15841	3.47578	2.36634	9.84327	20.532	19.2786	16.8259	16.9547	16.4615
LOC_Os06g06350	4.18617	2.76008	2.36521	2.35346	5.95288	3.16613	4.26212	3.92852	5.28922	6.97909	10.2707	11.8265	10.4117	9.62694	6.45204	7.99945	5.0948	8.94955	2.72008	2.71039	4.00939	7.34482	5.44029	8.4177	3.99628	4.97135	7.98725	8.32268	13.5377	18.2421	17.2065	16.4998	11.0055	7.92345	12.8106	23.1085
LOC_Os06g06490	33.1588	25.5118	34.3162	4.45058	4.31331	4.65898	26.3017	36.4497	39.8417	4.29096	5.47201	4.69761	29.8775	16.7259	12.613	21.2212	13.2143	17.4187	20.3179	24.4142	31.4469	6.28687	6.42144	5.21569	27.9629	32.3261	26.0458	5.70976	6.0976	5.86137	24.5832	67.6704	116.859	23.2169	21.1467	15.9072
LOC_Os06g06960	1.78467	0.816656	2.07997	0.794551	0.413235	0.589544	1.28061	0.793079	1.32543	0.465503	0.397834	0.707913	1.19365	1.74837	1.20448	1.0064	0.949582	0.272691	0.891016	1.52589	1.47139	0.42247	0.300711	0.605628	0.755958	0.198777	0.116628	0.174532	0.224595	0.128015	0.37238	0.360889	1.01837	0.529271	0.142671	0.50164
LOC_Os06g07200	19.7417	21.9368	13.5273	16.6603	38.8958	28.812	18.8187	23.7347	34.883	46.2543	85.8654	67.0655	65.0951	39.9629	24.394	41.9372	41.5977	59.6614	21.2411	23.8109	25.9697	59.1318	55.2801	78.513	44.0544	62.6181	79.6004	130.176	133.215	133.379	62.0216	80.4296	48.2965	54.4606	73.7813	101.074
LOC_Os06g07210	1.55988	1.56557	1.56964	5.32014	4.96202	5.29084	1.31287	1.57151	1.21772	4.56791	5.90593	5.06288	1.72629	2.61279	3.31067	1.91379	1.25678	1.44595	1.40716	1.49708	0.929908	3.65805	3.98233	4.52112	1.18041	1.47635	2.08677	4.75106	4.64334	4.23229	0.665808	1.67802	2.52077	1.08093	0.868152	1.63888
LOC_Os06g07932	8.09948	4.99288	8.76741	10.6265	10.5996	12.8149	7.60522	11.9254	14.926	22.9883	38.127	16.5296	30.6579	28.8611	20.8848	29.826	20.5288	48.06	7.21621	4.61214	11.3307	37.6716	34.754	47.8174	15.7818	13.4042	14.9062	59.697	58.3012	88.9523	22.3878	126.591	41.3577	38.2908	125.788	162.241
LOC_Os06g08032	10.4479	10.9863	11.526	16.6931	21.3	21.675	15.6777	11.9237	24.0968	31.3028	50.9256	45.9877	82.1599	39.1062	26.5131	52.4503	49.5126	68.9808	7.79677	6.5419	20.8343	50.131	45.8424	79.3131	27.7613	12.7074	26.9103	81.0549	72.0739	8.26233	35.9817	8.05137	71.802	64.9302	69.7428	197.337
LOC_Os06g08080	3.97134	3.11029	5.32615	46.2265	20.6712	29.6088	6.06386	4.12335	4.87216	11.9775	16.5765	8.97611	4.13738	3.60429	6.72058	6.25126	184.921	7.89943	7.09778	8.37603	5.87985	17.7655	22.4997	22.5799	11.92	8.36573	10.1187	23.1488	18.4014	11.8271	2.92815	3.44374	5.71965	3.72635	3.24691	2.51717
LOC_Os06g08110	2.55708	1.94915	3.00983	15.3058	10.4294	12.6312	2.54517	3.82657	3.51566	13.1491	10.3568	9.80718	2.24651	2.23529	2.44588	3.94528	3.44127	3.55976	3.86656	3.34214	3.09743	9.67108	11.6226	11.7109	5.66743	4.61055	4.49694	8.16112	8.17985	4.1955	4.52979	3.0165	3.97132	2.80763	2.65756	1.73947
LOC_Os06g08310	0.075267	0.164955	0.06556	0.745258	0.983431	0.681199	0.121391	0.119414	0.120849	0.599973	0.346854	0.590228	0.035324	0.133517	0.202948	0.335164	0.131206	0.396603	0.133453	0.12343	0.126183	0.549817	0.582338	0.679902	0.130215	0.150968	0.131913	0.412022	0.575481	0.42089	0.061079	0.24913	0.277162	0.094507	0.019157	0.115726
LOC_Os06g08670	169.361	197.843	157.771	43.9341	53.3532	38.9109	167.684	127.766	86.9281	25.3957	38.3326	50.7089	94.5596	108.74	124.01	79.3795	57.2797	35.8964	73.3008	69.6017	74.4737	23.5403	24.1379	20.6736	35.186	30.3014	20.4833	16.1789	10.9958	11.649	37.7127	35.7033	48.411	77.4998	34.1347	54.0328
LOC_Os06g09190	0.248806	0	0	0.118369	0.03982	0	0.319411	0.511686	0.176155	0.052653	0.946457	0.188222	0.744511	1.26622	0.400727	2.73328	0.819322	3.55553	0.049442	0	0.139292	0.236701	0.028902	0.718105	0.568166	1.48957	3.4729	1.0293	3.43653	8.15773	2.6774	4.16821	1.651	3.30638	4.55123	1.21955
LOC_Os06g09560	6.91392	3.41058	7.94081	0.349295	0.747568	0.528285	2.73506	6.05963	8.35045	0.325174	0.270545	0.166583	1.30631	1.46718	1.32256	0.265523	0.683116	1.55754	4.76557	6.06073	2.98394	0.907765	1.84234	0.690488	10.1305	8.29964	4.88338	0.128593	0.735	0.285725	2.02342	8.05937	14.3751	3.50858	1.00917	0.652697
LOC_Os06g09820	19.0313	13.2589	15.6991	0.686309	0.480148	0.845553	9.4882	12.3424	8.27329	0.638537	0.717246	0.425887	5.15872	4.02379	6.47859	5.51307	5.81946	6.32918	16.6736	16.0029	11.5874	1.33576	1.0135	0.402078	12.5231	8.52341	8.14624	1.08986	0.638345	0.582395	3.79532	11.9278	14.4894	9.82932	6.1755	5.81154
LOC_Os06g09880	3.91075	3.43147	3.30496	3.72824	4.74596	3.38986	1.08806	1.31406	0.885851	5.46714	4.07847	5.22579	1.39381	2.37105	1.81415	0.909029	0.835622	0.568534	1.83533	3.05017	2.6153	1.91781	1.84527	2.42438	0.447567	0.409291	0.201936	1.08234	0.8931	1.01996	0.377142	0.547212	1.38197	1.09765	0.290765	1.10907
LOC_Os06g09990	0.537949	0.119718	0.254139	2.38439	3.53357	4.34564	2.08342	5.09884	5.21161	0.936688	5.33641	2.48155	3.59933	3.62205	1.29664	3.60012	5.79208	5.39091	0.292718	0.455957	0.404206	4.1414	4.17603	8.20692	6.77479	6.82821	8.07489	12.8331	11.4587	19.1658	3.33963	5.26424	3.50303	4.63933	4.56593	7.47063
LOC_Os06g10000	2.14327	2.38276	2.14641	9.14513	16.4251	9.27611	2.75701	1.89129	1.62731	11.9889	9.43962	12.7115	2.21194	3.27522	2.73088	1.25982	1.96843	0.931928	1.85725	1.94034	1.92975	8.74689	6.98027	4.47816	0.437494	0.626218	0.418631	5.35841	4.72622	6.33109	0.41605	1.42574	1.69583	1.41975	1.36664	1.99512
LOC_Os06g10230	1.84506	1.48719	2.00015	1.62174	0.770666	0.749466	0.727225	0.481205	0.573883	0.710628	0.704099	0.340089	0.529769	0.68599	4.94714	0.577188	2.9061	0.30067	1.39601	1.37461	1.30568	0.232774	0.608491	0.221038	0.859008	0.553687	0.368728	0.281479	0.373483	0.187905	0.133811	0.120357	0.953209	0.198748	0.061149	0.101647
LOC_Os06g10510	7.74654	6.32313	4.67821	5.6799	7.26595	7.61355	11.2632	18.0326	20.2568	14.7907	13.9433	11.0329	31.908	23.4878	24.9528	28.5299	15.4505	26.3985	5.0686	6.76282	6.09136	12.8473	14.1931	19.3254	14.9208	12.3885	24.4065	23.201	18.676	7.85799	46.4796	42.9178	42.4561	26.5507	38.6331	37.3763
LOC_Os06g10520	15.4511	20.0386	11.4681	17.6406	24.9909	20.5975	27.3841	25.7439	49.4828	38.4515	57.807	37.4194	59.1556	61.2276	49.0931	52.6717	55.4901	63.1295	10.4813	13.9161	15.7085	46.0549	37.5055	36.8037	49.5605	61.613	68.2321	72.9909	89.8735	88.039	61.4703	69.8042	43.7234	55.6686	91.1527	81.3441
LOC_Os06g10530	8.03223	5.56207	11.3316	5.2753	1.11534	3.9673	14.2152	3.52543	2.11259	1.24743	1.7152	0.903785	3.31389	5.19167	8.048	1.78882	5.85643	0.34403	4.09851	5.13647	6.23507	1.97985	0.250125	1.47483	4.22137	1.79917	0	0.881679	0.220435	0.129462	0.917448	0.103681	2.98333	2.54661	1.5754	2.59982
LOC_Os06g10750	67.6563	20.3502	57.53	6.42014	7.62677	17.2909	39.2304	54.2325	61.3258	18.4921	10.9786	5.41793	13.7348	11.1582	27.0619	18.802	24.1608	10.2928	142.55	153.787	60.9293	11.5624	41.907	17.4709	52.0915	53.362	65.8323	9.54446	15.9494	23.0802	21.162	41.2076	32.7581	40.0259	53.6616	35.8247
LOC_Os06g11060	2.70584	1.96382	3.01838	10.8425	10.4952	12.4812	3.26781	4.50991	4.45767	5.18835	11.0194	5.07442	5.95326	4.32254	3.82862	3.74145	4.23046	4.95683	3.52558	2.74517	1.74231	10.1763	13.1533	11.4861	4.97703	4.55114	9.17351	15.8272	11.7925	8.07788	2.77547	3.4947	4.98441	4.09468	3.96535	3.74692
LOC_Os06g11090	7.12806	9.09668	7.24405	5.79484	8.23828	6.73446	10.2205	19.1835	13.5222	4.22977	4.14751	3.426	5.26218	10.7995	11.4135	19.9592	14.0385	15.6924	22.887	17.519	17.2134	13.2046	12.4163	12.7812	26.9548	20.4296	13.4735	3.49888	3.86102	6.64044	39.0299	16.6248	10.3928	18.3988	33.1215	2.201
LOC_Os06g11130	32.8603	31.3124	38.4374	29.414	17.1328	29.5126	32.5798	56.5136	43.261	24.4689	17.3502	13.2248	45.9563	26.5999	37.1178	42.7657	72.6934	30.2422	60.7917	51.298	51.1332	67.7458	40.7418	33.5379	87.4371	3.97009	85.8378	32.4976	16.7062	19.3186	6.26173	84.2394	78.9124	45.1886	8.74494	5.28115
[truncated: 968 more rows]
