# Supplementary material for: Gene expression analysis of resistant and susceptible rice cultivars to sheath blight after inoculation with Rhizoctonia solani
Source: BMC Genomics. 2022 Apr 7;23:278. doi: 10.1186/s12864-022-08524-6 (PMC8991730; doi:10.1186/s12864-022-08524-6)
Supplement: Supplementary file 8 — Additional file 8: Table S4. Analysis of pathways involving upregulated genes after inoculation with Rhizoctonia solani in Shennong 9819. (SS for Shennong 9819). [file 12864_2022_8524_MOESM8_ESM.xls]

## Sheet: Sheet1
Table S4 Analysis of pathways involving upregulated genes after inoculation with Rhizoctonia solani in Shennong 9819
Time	Pathway_description	P-value	DEG	Enrichment_Factor
SS12h	Pentose phosphate pathway	0.00446821	7	3.34429
	Nitrogen metabolism	0.000165392	7	5.70498
	Alanine, aspartate and glutamate metabolism	0.00569858	6	3.61433
	Ribosome	0.00756666	23	1.69954
	Cysteine and methionine metabolism	0.0200195	9	2.20698
	Tropane, piperidine and pyridine alkaloid biosynthesis	0.038075	3	3.95855
	Phenylalanine metabolism	0.0182939	5	3.22208
	Plant hormone signal transduction	0.024672	14	1.77953
	Sulfur metabolism	0.0465324	4	2.91683
	Purine metabolism	0.0179452	11	2.0457
SS24h	Tyrosine metabolism	0.0173596	2	9.7587
	Diterpenoid biosynthesis	7.32e-09	6	36.3973
	Nitrogen metabolism	0.00971463	2	13.2029
	Isoquinoline alkaloid biosynthesis	0.00712485	2	15.4793
SS36h	Caffeine metabolism	0.0362041	1	27.372
	Isoquinoline alkaloid biosynthesis	0.00173513	4	7.55088
	Tropane, piperidine and pyridine alkaloid biosynthesis	0.00616306	3	7.82056
	Tyrosine metabolism	0.00942769	4	4.76034
	Glycine, serine and threonine metabolism	0.00716406	5	4.08537
	Phenylalanine metabolism	0.00743019	4	5.09246
	Plant hormone signal transduction	0.00587957	10	2.51119
	beta-Alanine metabolism	0.0380761	3	4.00565
	Nitrogen metabolism	0.000330258	5	8.05057
SS48h	Diterpenoid biosynthesis	4.44e-11	13	10.8774
	Cysteine and methionine metabolism	0.0287416	8	2.19176
	Zeatin biosynthesis	0.0135726	3	5.80474
	Ribosome	0.0313602	19	1.56857
	Glycolysis / Gluconeogenesis	0.0295202	9	2.06391
	Phenylpropanoid biosynthesis	0.000254386	14	2.92852
	Biosynthesis of unsaturated fatty acids	0.0419534	4	3.02035
	Phenylalanine, tyrosine and tryptophan biosynthesis	9e-05	8	5.38411
	alpha-Linolenic acid metabolism	0.000514232	7	4.81578
	Stilbenoid, diarylheptanoid and gingerol biosynthesis	0.018868	3	5.15977
	Arginine and proline metabolism	0.0271376	5	2.92062
	Biosynthesis of amino acids	0.000433629	18	2.39165
SS72h	Citrate cycle (TCA cycle)	0.016405	6	2.89893
	Phenylalanine, tyrosine and tryptophan biosynthesis	0.0244732	5	2.99347
	Sulfur metabolism	0.0474189	4	2.89893
	Fatty acid biosynthesis	0.00118508	7	4.19085
	Carbon metabolism	0.000392608	21	2.22438
	Carbon fixation in photosynthetic organisms	0.0251652	7	2.40974
	Fatty acid metabolism	0.00634943	8	2.86129
	Biosynthesis of unsaturated fatty acids	0.000579834	7	4.70193
	Biotin metabolism	0.000946243	5	6.25906
	Biosynthesis of amino acids	2.71e-05	22	2.60033
	Glutathione metabolism	0.0011821	10	3.12953
	Diterpenoid biosynthesis	3.9e-08	11	8.18753
	Zeatin biosynthesis	0.0185806	3	5.16373
