# Supplementary material for: Gene expression analysis of resistant and susceptible rice cultivars to sheath blight after inoculation with Rhizoctonia solani
Source: BMC Genomics. 2022 Apr 7;23:278. doi: 10.1186/s12864-022-08524-6 (PMC8991730; doi:10.1186/s12864-022-08524-6)
Supplement: Supplementary file 9 — Additional file 9: Table S5. Analysis of pathways involving upregulated genes after inoculation with Rhizoctonia solani in Koshihikari. (YY for Koshihikari). [file 12864_2022_8524_MOESM9_ESM.xls]

## Sheet: Sheet1
Table S5 Analysis of pathways involving upregulated genes after inoculation with Rhizoctonia solani in Koshihikari.
Time	Pathway_description	P-value	DEG	Enrichment_Factor
YY12h	Ribosome	5.72e-13	63	3.52407
	Cysteine and methionine metabolism	0.00704853	12	2.22761
	Glutathione metabolism	0.000228192	13	3.09882
	Tryptophan metabolism	0.0372324	4	3.10765
	Biosynthesis of amino acids	0.0276638	18	1.62051
	Phenylpropanoid biosynthesis	0.0484932	12	1.70081
	Alanine, aspartate and glutamate metabolism	0.0207848	6	2.73608
	Ascorbate and aldarate metabolism	0.0327127	5	2.76008
YY24h	Terpenoid backbone biosynthesis	9.69e-05	17	2.6564
	Linoleic acid metabolism	0.0422433	5	2.48176
	Propanoate metabolism	3.43e-05	11	3.8674
	Alanine, aspartate and glutamate metabolism	0.00195734	13	2.38464
	Ribosome	0	139	3.12767
	Valine, leucine and isoleucine degradation	0.00324755	12	2.35478
	Ascorbate and aldarate metabolism	0.0299857	9	1.99847
	Butanoate metabolism	0.0082638	7	2.81266
	Biosynthesis of amino acids	5.96e-05	48	1.73829
	Fatty acid degradation	0.0219497	10	2.00904
	Biotin metabolism	0.0109106	7	2.68481
	Pentose phosphate pathway	0.0363317	12	1.74579
	alpha-Linolenic acid metabolism	0.00487979	12	2.25013
	Fatty acid biosynthesis	0.0161188	11	2.01777
	Pyruvate metabolism	7.74e-10	32	3.13971
	Glutathione metabolism	1.74e-05	25	2.39715
	Glycolysis / Gluconeogenesis	1.12e-09	42	2.62515
	Fatty acid metabolism	0.0165246	16	1.75334
	Citrate cycle (TCA cycle)	4.1e-13	29	4.293
	Carbon metabolism	1e-09	65	2.10949
	Synthesis and degradation of ketone bodies	0.0401738	3	3.61627
	Glyoxylate and dicarboxylate metabolism	0.0172393	15	1.78267
YY36h	Pentose phosphate pathway	0.0222408	14	1.75901
	Nitrogen metabolism	0.00425039	11	2.35767
	Biosynthesis of amino acids	8.62e-07	59	1.84529
	Arginine biosynthesis	0.00377626	10	2.51288
	Valine, leucine and isoleucine degradation	0.026988	11	1.8642
	2-Oxocarboxylic acid metabolism	0.00704684	14	2.00045
	Propanoate metabolism	0.00310921	9	2.73275
	Alanine, aspartate and glutamate metabolism	0.000236238	16	2.53473
	Glycolysis / Gluconeogenesis	0.0426945	26	1.40349
	Carbon metabolism	0.000249317	56	1.56958
	Citrate cycle (TCA cycle)	9.24e-06	21	2.68481
	Glutathione metabolism	2.6e-05	27	2.23589
	Diterpenoid biosynthesis	0.000809882	13	2.56042
	Ribosome	3.46e-12	177	3.43962
	alpha-Linolenic acid metabolism	0.0369522	11	1.78135
	Phenylalanine, tyrosine and tryptophan biosynthesis	0.00251696	14	2.21788
	Cysteine and methionine metabolism	0.00460621	26	1.67673
YY48h	Sulfur metabolism	0.0231576	4	3.63482
	Glutathione metabolism	0.0131692	7	2.74677
	Lysine degradation	0.0379617	3	3.98432
	Pyruvate metabolism	0.037408	6	2.40912
	Nicotinate and nicotinamide metabolism	0.0119873	3	6.09366
	Citrate cycle (TCA cycle)	0.0056823	6	3.63482
	Propanoate metabolism	0.00454975	4	5.75513
	Glycolysis / Gluconeogenesis	0.00535495	10	2.55783
	Terpenoid backbone biosynthesis	0.000827795	7	4.47621
	Carbon metabolism	0.000425796	18	2.39059
	Cyanoamino acid metabolism	0.0321546	4	3.28864
	Phenylalanine, tyrosine and tryptophan biosynthesis	0.00998049	5	3.75334
	Cysteine and methionine metabolism	0.0443922	7	2.13907
	Biosynthesis of amino acids	0.00099225	16	2.37121
	Diterpenoid biosynthesis	6.8e-07	9	8.39938
	Alanine, aspartate and glutamate metabolism	0.0429422	4	3.00268
	Phenylpropanoid biosynthesis	1.87e-05	15	3.49974
YY72h	Citrate cycle (TCA cycle)	0.0414904	5	2.60776
	Fatty acid metabolism	0.0438424	6	2.3165
	Terpenoid backbone biosynthesis	6.32e-05	9	4.95475
	Glycolysis / Gluconeogenesis	0.00176092	12	2.64253
	Phenylalanine, tyrosine and tryptophan biosynthesis	0.000753147	7	4.5239
	Biosynthesis of amino acids	0.00470965	16	2.04144
	Nicotinate and nicotinamide metabolism	0.00207942	4	6.99494
	Fatty acid degradation	0.0125656	5	3.5391
	Cyanoamino acid metabolism	0.00252603	6	4.24693
	Taurine and hypotaurine metabolism	0.0243439	3	4.69397
	Biosynthesis of unsaturated fatty acids	0.0113704	5	3.62542
	Propanoate metabolism	0.0010205	5	6.19343
	Diterpenoid biosynthesis	1.22e-09	12	9.64167
	Glutathione metabolism	0.000148705	11	3.71606
	Carbon metabolism	0.0272523	15	1.7151
	Phenylpropanoid biosynthesis	2.88e-05	16	3.21389
