# Supplementary material for: Gene expression analysis of resistant and susceptible rice cultivars to sheath blight after inoculation with Rhizoctonia solani
Source: BMC Genomics. 2022 Apr 7;23:278. doi: 10.1186/s12864-022-08524-6 (PMC8991730; doi:10.1186/s12864-022-08524-6)
Supplement: Supplementary file 10 — Additional file 10: Table S6. DEGs associated with plant–pathogen interaction. [file 12864_2022_8524_MOESM10_ESM.xlsx]

## Sheet: Sheet1
Table S6 DEGs assosite with Plant-pathogen interaction
		Shennong 9819 (log2FoldChange)					Koshihikari (log2FoldChange)
		SS 12h vs SS 0h	SS 24h vs SS 0h	SS 36h vs SS 0h	SS 48h vs SS 0h	SS 72h vs SS 0h	YY 12h vs YY 0h	YY 24h vs YY 0h	YY 36h vs YY 0h	YY 48h vs YY 0h	YY 72h vs YY 0h
LOC_Os01g72080	calmodulin-like protein 1, putative, expressed	0.565006	-1.39403	-5.89871	-0.113032	-0.0566019	-0.146002	-2.75183	-1.18352	-2.67553	-0.347406
LOC_Os12g04360	calmodulin-like protein 1, putative, expressed	1.17619	1.26238	1.5113	1.18299	1.13109	2.45976	1.87868	2.87603	1.57987	2.00617
LOC_Os02g46090	CAMK_CAMK_like.15 - CAMK includes calcium/calmodulin depedent protein kinases, expressed	1.47524	0.429155	1.31353	-0.0751984	0.217832	0.849372	0.00238985	0.773201	-0.730341	-0.338401
LOC_Os02g58520	CAMK_CAMK_like.16 - CAMK includes calcium/calmodulin depedent protein kinases, expressed	-0.203815	0.0259156	-0.34405	--	-0.434772	-0.820185	-1.72212	-1.67901	-1.82977	-1.91943
LOC_Os03g04110	CEBiP; OsCEBiP	0.434749	0.69246	0.462014	1.98009	2.96213	0.898037	1.96195	2.39437	3.04624	2.65411
LOC_Os02g41710	cyclic nucleotide-gated ion channel, putative, expressed	-2.11167	0.13647	-1.45954	0.0500476	0.2794	-2.0507	-1.75504	-3.24845	-0.251323	0.0471033
LOC_Os04g14220	disease resistance protein RPM1, putative, expressed	0.754576	-0.207376	0.938153	-0.371655	-0.34347	-0.12528	-2.07181	-1.23575	-2.04607	-1.3858
LOC_Os06g48520	disease resistance protein RPM1, putative, expressed	0.481615	1.09154	1.35969	1.81864	2.02846	1.92649	2.92028	3.30688	3.42051	3.36226
LOC_Os02g10470	EF hand family protein, putative, expressed	-1.74889	-0.207707	-1.0852	0.132592	0.157414	-1.46351	-0.0263039	-1.73342	0.43357	0.102192
LOC_Os12g32986	heat shock protein, putative, expressed	-2.23472	-0.031769	-2.41314	-0.10058	-0.0499065	-1.31416	1.2303	-0.660573	1.58435	0.350179
LOC_Os08g39140	hsp82A	-4.38022	0.0900137	-4.63081	-1.30119	-1.35567	-3.6717	0.111224	-3.38172	0.725309	-1.47412
LOC_Os04g43440	NB-ARC/LRR disease resistance protein, putative, expressed	2.93198	1.6913	2.12277	1.68008	5.0971	0.737629	-0.0904711	1.36938	2.38645	1.34514
LOC_Os01g16240	OsCam1-3	0.43368	0.727854	0.754379	1.08856	1.40282	0.609464	1.26251	1.53489	1.29478	1.21331
LOC_Os01g17190	OsCam3	0.137075	0.567155	0.010584	0.710946	1.26212	0.270896	1.27984	0.797227	1.32011	1.22155
LOC_Os04g49510	OsCDPK7; OsCPK13	1.442	0.879666	0.733491	0.71175	1.81351	0.238194	0.159465	0.563047	0.12308	0.408097
LOC_Os01g72100	OsCML10	-0.385819	-0.103586	-2.40759	-0.630186	0.253041	-1.76354	-2.67151	-3.41152	-1.08972	-0.674942
LOC_Os01g32120	OsCML11	--	--	--	--	--	--	2.77829	--	3.20015	--
LOC_Os05g50180	OsCML14	0.911261	0.571372	0.162043	0.484001	1.83508	1.21354	0.837743	0.878033	0.893289	2.03054
LOC_Os05g31620	OsCML15	-0.524501	-1.66542	-3.84461	-2.04793	-1.26237	-1.97931	-3.57099	-4.20536	-1.5104	-1.8976
LOC_Os01g04330	OsCML16	1.18131	-0.793469	-0.848206	-0.905938	-0.00512057	-0.117263	-1.99409	-2.57983	-1.41219	-1.58141
LOC_Os04g41540	OsCML22	0.802313	0.242018	-0.254828	-0.246439	0.782202	-0.55146	-0.950025	-2.10057	-0.922432	-1.01544
LOC_Os07g48340	OsCML24	-0.795825	-0.45097	-2.27408	-1.48692	-1.59458	-1.00553	-0.59876	-1.18959	-0.909008	-2.80727
LOC_Os03g21380	OsCML27	-0.434221	-0.233058	-1.74973	-0.200552	1.05352	-1.10536	-0.43962	-0.890785	-0.203715	0.148497
LOC_Os01g72530	OsCML31	1.97517	-1.07802	-0.411046	0.532382	-4.44436	-0.288292	-2.16816	-2.01646	-0.21568	-0.659104
LOC_Os05g42250	OsCNGC16	0.913359	-0.3974	-0.85623	-0.736136	-0.505128	0.703983	-0.467356	-1.35781	1.03969	0.361649
LOC_Os01g43410	OsCPK1	0.20813	-0.318888	-0.772432	-0.0835386	0.856282	-0.785661	-1.11225	-1.40361	-0.30212	-0.377568
LOC_Os03g48270	OsCPK9	-2.17761	1.00632	-1.9282	0.55646	0.632709	-1.4019	1.13276	-2.12945	0.646431	0.394569
LOC_Os04g52780	OsFLS2	1.51183	1.06798	-0.299059	1.03935	1.75967	1.40119	0.533417	0.24169	2.06014	0.892596
LOC_Os06g50300	OSGrp94	-2.10931	-0.445073	-1.86545	0.0401383	0.16638	-1.08097	0.946399	-0.153701	1.39529	0.0751704
LOC_Os09g29840	OsHSP74.8	-0.71365	-0.435124	-1.31065	-0.465445	-0.732692	-1.2129	-0.638991	-1.76558	-0.0893018	-0.748998
LOC_Os02g54600	OsMKK4; SMG1	1.7272	0.603531	1.65802	-0.141822	1.0012	2.01832	1.12518	1.42576	0.27484	0.377322
LOC_Os07g03710	OsPR1a; OsSCP	-1.53434	1.91241	2.42609	3.9664	5.96515	3.11988	3.87502	6.12331	5.63566	6.23716
LOC_Os01g28450	OsPR1b	-1.65895	-0.150589	2.16629	2.38382	2.85903	--	--	--	--	--
LOC_Os01g25820	Osrboh1	1.25582	-0.689106	0.767759	-0.660139	-0.752161	0.0382898	-1.25636	0.0761409	-1.62304	-2.15455
LOC_Os01g53294	OsrbohA; Osrboh2	-0.830963	0.0175602	-1.44412	-0.47819	-0.137218	-0.557104	0.578948	-1.48334	0.590797	-0.0550721
LOC_Os09g26660	OsrbohB; Osrboh7	-2.1821	-0.0365848	-3.40171	0.189637	0.1507	-2.57474	0.549808	-3.24261	0.117517	-0.572521
LOC_Os01g43540	OsSGT1	-1.89752	0.11945	-1.81819	-0.0992435	-0.122116	-1.28856	0.678846	-0.622888	1.19078	0.254585
LOC_Os01g61080	OsWRKY24	3.3113	1.27758	2.51948	1.22352	4.61817	1.10596	-0.232956	0.71939	1.00454	0.708313
LOC_Os08g38990	OsWRKY30	1.43584	-0.645955	1.4896	-0.738761	-1.18416	0.974822	-1.45919	1.13915	-1.88451	-1.76687
LOC_Os05g27730	OsWRKY53	1.5853	0.095439	0.228032	0.123305	1.65338	-0.260033	-0.804277	-1.12257	-0.549315	-0.591656
LOC_Os05g39720	OsWRKY70	3.29839	1.08971	3.3003	1.81691	4.56236	2.58101	1.5786	2.34008	2.74061	1.84116
LOC_Os10g11500	SCP-like extracellular protein, expressed	-1.79178	1.86482	2.09145	3.0278	4.59706	1.06321	1.74072	4.18234	4.17494	5.93161
LOC_Os10g39420	SPK	-0.933373	-0.839291	-1.74351	-0.823852	-0.408506	-2.15595	-0.842103	-1.93998	-0.907879	-1.58925
LOC_Os12g03970	Calcium dependent protein kinase	--	--	--	--	--	--	2.7321	--	--	--
