# Supplementary material for: Gene expression analysis of resistant and susceptible rice cultivars to sheath blight after inoculation with Rhizoctonia solani
Source: BMC Genomics. 2022 Apr 7;23:278. doi: 10.1186/s12864-022-08524-6 (PMC8991730; doi:10.1186/s12864-022-08524-6)
Supplement: Supplementary file 11 — Additional file 11: Table S7. Specific primers for differential gene sequences for qRT-PCR. [file 12864_2022_8524_MOESM11_ESM.xlsx]

## Sheet: Sheet1
Table S7 Specific primers of differential gene sequences for qRT-PCR
	Gene	Primers
1	LOC_Os11g05260-F	GTGCTGGATTTCACCCCTCA
2	LOC_Os11g05260-R	GGCAACAGGAGAATTTGGCG
3	LOC_Os04g40040-F	GCAATGCGAGATTGTGACCC
4	LOC_Os04g40040-R	ACAGTTTGAACCAGGCACGA
5	LOC_Os09g16330-F	TTCCGTTCAGCCAGTTGTGT
6	LOC_Os09g16330-R	AACCTGTCCCAAGGCGTATG
7	LOC_Os01g50080-F	GAACGTGTCCGCTGTTTGTC
8	LOC_Os01g50080-R	TTTGCTCCAAGTGATCCGCT
9	LOC_Os06g36840-F	TTGGATGGACACCGCTTGTT
10	LOC_Os06g36840-R	TCTTCCCAACCAATCGAGCC
11	LOC_Os03g53650-F	CGTTGAAAGAAGGGCTGCTG
12	LOC_Os03g53650-R	AAGCTCGGGAAGACCACAAC
13	LOC_Os01g21160-F	GGGGATCATTACCCGATGCT
14	LOC_Os01g21160-R	CATTGACCTCTGGTAGCCCC
15	LOC_Os01g28450-F	GAACAACCTTGGCGAGAACC
16	LOC_Os01g28450-R	GTTGGAGGCGTAGTCGTAGT
17	Actin-F	CCCTCCTGAAAGGAAGTACAGTGT
18	Actin-R	GTCCGAAGAATTAGAAGCATTTCC
